# Supplementary material for: Profiling of Discrete Gynecological Cancers Reveals Novel Transcriptional Modules and Common Features Shared by Other Cancer Types and Embryonic Stem Cells
Source: PLoS One. 2015 Nov 11;10(11):e0142229. doi: 10.1371/journal.pone.0142229 (PMC4641642; doi:10.1371/journal.pone.0142229)
Supplement: S2 Table — List of differentially expressed genes with fold change, average expression value and categorization in upregulated and downregulated expression. Gene ontology (GO) analysis for the differentially expressed genes (upregulated and downregulated) of each cancer versus genome, pathway analysis, TFBS analysis for both upregulated and downregulated genes. gene signature analysis information and lists, are shown in separate spreadsheets. (XLS) [file pone.0142229.s006.xls]

## Sheet: Significant Genes
Supplementary Table S2. List of differentially expressed genes (DEGs) with fold change, average expression value and categorization in upregulated and downregulated expression
								Categorization	Categorization	Categorization
Probes	GB_ACC	Target Description	Representative Public ID	Gene Title	GeneSymbol	ENTREZ_GENE_ID	RefSeqTranscriptID	Cervical	Vulvar	Endometrial
217757_at	NM_000014	gb:NM_000014.3 /DEF=Homo sapiens alpha-2-macroglobulin (A2M), mRNA. /FEA=mRNA /GEN=A2M /PROD=alpha 2 macroglobulin precursor /DB_XREF=gi:6226959 /UG=Hs.74561 alpha-2-macroglobulin /FL=gb:M11313.1 gb:NM_000014.3	NM_000014	alpha-2-macroglobulin	A2M	2	NM_000014	DOWN	DOWN
202852_s_at	NM_024666	gb:NM_024666.1 /DB_XREF=gi:13375923 /GEN=FLJ11506 /FEA=FLmRNA /CNT=125 /TID=Hs.77703.0 /TIER=FL+Stack /STK=43 /UG=Hs.77703 /LL=79719 /DEF=Homo sapiens hypothetical protein FLJ11506 (FLJ11506), mRNA. /PROD=hypothetical protein FLJ11506 /FL=gb:NM_024666.1 gb:AL136715.1	NM_024666	alpha- and gamma-adaptin binding protein	AAGAB	79719	NM_024666	UP		UP
210852_s_at	AF229180	gb:AF229180.1 /DB_XREF=gi:7264723 /FEA=FLmRNA /CNT=2 /TID=Hs.184168.1 /TIER=FL /STK=0 /UG=Hs.184168 /LL=10157 /UG_GENE=LKRSDH /DEF=Homo sapiens alpha-aminoadipate semialdehyde synthase mRNA, complete cds. /PROD=alpha-aminoadipate semialdehyde synthase /FL=gb:AF229180.1	AF229180	aminoadipate-semialdehyde synthase	AASS	10157	NM_005763			DOWN
215465_at	AL080207	Consensus includes gb:AL080207.1 /DEF=Homo sapiens mRNA; cDNA DKFZp434G232 (from clone DKFZp434G232). /FEA=mRNA /GEN=DKFZp434G232 /PROD=hypothetical protein /DB_XREF=gi:5262695 /UG=Hs.134585 DKFZP434G232 protein	AL080207	ATP-binding cassette, sub-family A (ABC1), member 12	ABCA12	26154	NM_015657	UP
204343_at	NM_001089	gb:NM_001089.1 /DEF=Homo sapiens ATP-binding cassette, sub-family A (ABC1), member 3 (ABCA3), mRNA. /FEA=mRNA /GEN=ABCA3 /PROD=ATP-binding cassette, sub-family A member 3 /DB_XREF=gi:4501848 /UG=Hs.26630 ATP-binding cassette, sub-family A (ABC1), member 3 /FL=gb:U78735.1 gb:NM_001089.1	NM_001089	ATP-binding cassette, sub-family A (ABC1), member 3	ABCA3	21	NM_001089			DOWN
217504_at	AA099357	Consensus includes gb:AA099357 /FEA=EST /DB_XREF=gi:1645257 /DB_XREF=est:zk85c01.s1 /CLONE=IMAGE:489600 /UG=Hs.15780 ATP-binding cassette, sub-family A (ABC1), member 6	AA099357	ATP-binding cassette, sub-family A (ABC1), member 6	ABCA6	23460	NM_080284		DOWN	DOWN
219577_s_at	NM_019112	gb:NM_019112.1 /DEF=Homo sapiens ATP-binding cassette, sub-family A (ABC1), member 7 (ABCA7), mRNA. /FEA=mRNA /GEN=ABCA7 /PROD=ATP-binding cassette, sub-family A (ABC1),member 7 /DB_XREF=gi:9506364 /UG=Hs.134514 ATP-binding cassette, sub-family A (ABC1), member 7 /FL=gb:AF328787.1 gb:AF250238.1 gb:NM_019112.1	NM_019112	ATP-binding cassette, sub-family A (ABC1), member 7	ABCA7	10347	NM_019112	UP
204719_at	NM_007168	gb:NM_007168.1 /DB_XREF=gi:6005700 /GEN=ABCA8 /FEA=FLmRNA /CNT=55 /TID=Hs.38095.0 /TIER=FL+Stack /STK=25 /UG=Hs.38095 /LL=10351 /DEF=Homo sapiens ATP-binding cassette, sub-family A (ABC1), member 8 (ABCA8), mRNA. /PROD=ATP-binding cassette, sub-family A member 8 /FL=gb:AB020629.1 gb:NM_007168.1	NM_007168	ATP-binding cassette, sub-family A (ABC1), member 8	ABCA8	10351	NM_007168		DOWN	DOWN
209993_at	AF016535	gb:AF016535.1 /DB_XREF=gi:2353263 /GEN=mdr1 /FEA=FLmRNA /CNT=35 /TID=Hs.21330.0 /TIER=FL /STK=7 /UG=Hs.21330 /LL=5243 /DEF=Homo sapiens P-glycoprotein (mdr1) mRNA, complete cds. /PROD=P-glycoprotein /FL=gb:AF016535.1 gb:M14758.1 gb:NM_000927.2	AF016535	ATP-binding cassette, sub-family B (MDR/TAP), member 1	ABCB1	5243	NM_000927			DOWN
213485_s_at	AK000002	gb:AK000002.1 /DB_XREF=gi:7209304 /GEN=FLJ00002 /FEA=mRNA /CNT=43 /TID=Hs.55879.1 /TIER=Stack /STK=14 /UG=Hs.55879 /LL=65989 /DEF=Homo sapiens mRNA for FLJ00002 protein, partial cds. /PROD=FLJ00002 protein	AK000002	ATP-binding cassette, sub-family C (CFTR/MRP), member 10	ABCC10	89845	NM_033450		DOWN
210246_s_at	L78207	gb:AF087138.1 /DEF=Homo sapiens sulfonylurea receptor 1 (SUR1) mRNA, complete cds. /FEA=mRNA /GEN=SUR1 /PROD=sulfonylurea receptor 1 /DB_XREF=gi:3643189 /UG=Hs.54470 ATP-binding cassette, sub-family C (CFTRMRP), member 8 /FL=gb:L78207.1 gb:U63421.1 gb:AF087138.1 gb:NM_000352.2	L78207	ATP-binding cassette, sub-family C (CFTR/MRP), member 8	ABCC8	6833	NM_000352	DOWN
208562_s_at	NM_020297	gb:NM_020297.1 /DB_XREF=gi:10947121 /GEN=ABCC9 /FEA=FLmRNA /CNT=1 /TID=Hs.248960.2 /TIER=FL /STK=0 /UG=Hs.248960 /LL=10060 /DEF=Homo sapiens ATP-binding cassette, sub-family C (CFTRMRP), member 9 (ABCC9), transcript variant SUR2B, mRNA. /PROD=ATP-binding cassette, sub-family C, member 9,isoform SUR2B /FL=gb:NM_020297.1	NM_020297	ATP-binding cassette, sub-family C (CFTR/MRP), member 9	ABCC9	10060	NM_005691			DOWN
203981_s_at	AL574660	gb:AL574660 /DB_XREF=gi:12935072 /DB_XREF=AL574660 /CLONE=CS0DI065YF14 (3 prime) /FEA=FLmRNA /CNT=85 /TID=Hs.94395.4 /TIER=Stack /STK=52 /UG=Hs.94395 /LL=5826 /UG_GENE=ABCD4 /UG_TITLE=ATP-binding cassette, sub-family D (ALD), member 4 /FL=gb:AF009746.1 gb:NM_005050.1	AL574660	ATP-binding cassette, sub-family D (ALD), member 4	ABCD4	5826	NM_005050		DOWN
204567_s_at	NM_004915	gb:NM_004915.2 /DEF=Homo sapiens ATP-binding cassette, sub-family G (WHITE), member 1 (ABCG1), transcript variant 1, mRNA. /FEA=mRNA /GEN=ABCG1 /PROD=ATP-binding cassette sub-family G member 1isoform a /DB_XREF=gi:8051574 /UG=Hs.10237 ATP-binding cassette, sub-family G (WHITE), member 1 /FL=gb:NM_004915.2	NM_004915	ATP-binding cassette, sub-family G (WHITE), member 1	ABCG1	9619	NM_004915	UP
209735_at	AF098951	gb:AF098951.2 /DB_XREF=gi:12414050 /GEN=BCRP /FEA=FLmRNA /CNT=72 /TID=Hs.194720.0 /TIER=FL /STK=0 /UG=Hs.194720 /LL=9429 /DEF=Homo sapiens breast cancer resistance protein (BCRP) mRNA, complete cds. /PROD=breast cancer resistance protein /FL=gb:AF098951.2 gb:AB056867.1 gb:NM_004827.1 gb:AF103796.1	AF098951	ATP-binding cassette, sub-family G (WHITE), member 2	ABCG2	9429	NM_004827	DOWN		DOWN
221927_s_at	AI923458	Consensus includes gb:AI923458 /FEA=EST /DB_XREF=gi:5659422 /DB_XREF=est:wn85h04.x1 /CLONE=IMAGE:2452663 /UG=Hs.182476 Homo sapiens clone PP1226 unknown mRNA	AI923458	abhydrolase domain containing 11	ABHD11	83451	NM_001145364			UP
202740_at	NM_000666	gb:NM_000666.1 /DB_XREF=gi:4501900 /GEN=ACY1 /FEA=FLmRNA /CNT=189 /TID=Hs.79.0 /TIER=FL+Stack /STK=58 /UG=Hs.79 /LL=95 /DEF=Homo sapiens aminoacylase 1 (ACY1), mRNA. /PROD=aminoacylase 1 /FL=gb:L07548.1 gb:BC000545.1 gb:BC003023.1 gb:D14524.1 gb:D16307.1 gb:NM_000666.1	NM_000666	abhydrolase domain containing 14A /// aminoacylase 1	ABHD14A	25864	NM_000666			UP
213017_at	AL534702	Consensus includes gb:AL534702 /FEA=EST /DB_XREF=gi:12798195 /DB_XREF=est:AL534702 /CLONE=CS0DF006YN17 (3 prime) /UG=Hs.13377 Homo sapiens clone 23649 and 23755 unknown mRNA, partial cds	AL534702	abhydrolase domain containing 3	ABHD3	171586	NM_138340	UP
218739_at	NM_016006	gb:NM_016006.1 /DEF=Homo sapiens CGI-58 protein (LOC51099), mRNA. /FEA=mRNA /GEN=LOC51099 /PROD=CGI-58 protein /DB_XREF=gi:7705770 /UG=Hs.19385 CGI-58 protein /FL=gb:AF151816.1 gb:NM_016006.1	NM_016006	abhydrolase domain containing 5	ABHD5	51099	NM_016006	UP		UP
220518_at	NM_024801	gb:NM_024801.1 /DEF=Homo sapiens hypothetical protein FLJ21551 (FLJ21551), mRNA. /FEA=mRNA /GEN=FLJ21551 /PROD=hypothetical protein FLJ21551 /DB_XREF=gi:13376176 /UG=Hs.159231 hypothetical protein FLJ21551 /FL=gb:NM_024801.1	NM_024801	ABI family, member 3 (NESH) binding protein	ABI3BP	25890	NM_015429	DOWN	DOWN
202123_s_at	NM_005157	gb:NM_005157.2 /DEF=Homo sapiens v-abl Abelson murine leukemia viral oncogene homolog 1 (ABL1), transcript variant a, mRNA. /FEA=mRNA /GEN=ABL1 /PROD=v-abl Abelson murine leukemia viral oncogenehomolog 1 isoform a /DB_XREF=gi:6382056 /UG=Hs.146355 v-abl Abelson murine leukemia viral oncogene homolog 1 /FL=gb:M14752.1 gb:NM_005157.2	NM_005157	c-abl oncogene 1, non-receptor tyrosine kinase	ABL1	25	NM_005157		DOWN	DOWN
206411_s_at	NM_007314	gb:NM_007314.1 /DB_XREF=gi:6382061 /GEN=ABL2 /FEA=FLmRNA /CNT=11 /TID=Hs.121521.0 /TIER=FL /STK=0 /UG=Hs.121521 /LL=27 /DEF=Homo sapiens v-abl Abelson murine leukemia viral oncogene homolog 2 (arg, Abelson-related gene) (ABL2), transcript variant b, mRNA. /PROD=v-abl Abelson murine leukemia viral oncogenehomolog 2 isoform b /FL=gb:NM_007314.1	NM_007314	v-abl Abelson murine leukemia viral oncogene homolog 2	ABL2	27	NM_001136000		UP
200965_s_at	NM_006720	gb:NM_006720.1 /DEF=Homo sapiens actin binding LIM protein 1 (ABLIM), transcript variant ABLIM-s, mRNA. /FEA=mRNA /GEN=ABLIM /PROD=actin-binding LIM protein 1, isoform s /DB_XREF=gi:5921987 /UG=Hs.158203 actin binding LIM protein 1 /FL=gb:D31883.1 gb:NM_006720.1	NM_006720	actin binding LIM protein 1	ABLIM1	3983	NM_001003407		DOWN
212895_s_at	AL527773	gb:AL527773 /DB_XREF=gi:12791266 /DB_XREF=AL527773 /CLONE=CS0DC026YF10 (3 prime) /FEA=EST /CNT=72 /TID=Hs.118021.2 /TIER=Stack /STK=53 /UG=Hs.118021 /LL=29 /UG_GENE=ABR /UG_TITLE=active BCR-related gene	AL527773	active BCR-related gene	ABR	29	NM_001092		DOWN
213497_at	AL050374	gb:AL050374.1 /DB_XREF=gi:4914579 /FEA=mRNA /CNT=47 /TID=Hs.108169.0 /TIER=Stack /STK=27 /UG=Hs.108169 /UG_TITLE=Homo sapiens mRNA; cDNA DKFZp586C1619 (from clone DKFZp586C1619) /DEF=Homo sapiens mRNA; cDNA DKFZp586C1619 (from clone DKFZp586C1619).	AL050374	ankyrin repeat and BTB (POZ) domain containing 2	ABTB2	25841	NM_145804			DOWN
214274_s_at	AI860341	gb:AI860341 /DB_XREF=gi:5513957 /DB_XREF=wl02a03.x1 /CLONE=IMAGE:2423692 /FEA=EST /CNT=9 /TID=Hs.200188.5 /TIER=Stack /STK=9 /UG=Hs.200188 /LL=9940 /UG_GENE=DLEC1 /UG_TITLE=deleted in lung and esophageal cancer 1	AI860341	acetyl-CoA acyltransferase 1	ACAA1	30	NM_001130410		DOWN
212186_at	BE855983	gb:BE855983 /DB_XREF=gi:10368561 /DB_XREF=7f85g11.x1 /CLONE=IMAGE:3303812 /FEA=FLmRNA /CNT=178 /TID=Hs.7232.0 /TIER=Stack /STK=67 /UG=Hs.7232 /LL=31 /UG_GENE=ACACA /UG_TITLE=acetyl-Coenzyme A carboxylase alpha /FL=gb:U19822.1 gb:NM_000664.1	BE855983	acetyl-CoA carboxylase alpha	ACACA	31	NM_198834			UP
49452_at	AI057637	Cluster Incl. AI057637:oy31h06.x1 Homo sapiens cDNA, 3 end /clone=IMAGE-1667483 /clone_end=3' /gb=AI057637 /gi=3331503 /ug=Hs.21305 /len=599	AI057637	acetyl-CoA carboxylase beta	ACACB	32	NM_001093		DOWN	DOWN
221669_s_at	BC001964	gb:BC001964.1 /DEF=Homo sapiens, acyl-Coenzyme A dehydrogenase family, member 8, clone MGC:4966, mRNA, complete cds. /FEA=mRNA /PROD=acyl-Coenzyme A dehydrogenase family, member 8 /DB_XREF=gi:12805020 /UG=Hs.14791 acyl-Coenzyme A dehydrogenase family, member 8 /FL=gb:BC001964.1	BC001964	acyl-CoA dehydrogenase family, member 8	ACAD8	27034	NM_014384		DOWN
200710_at	NM_000018	gb:NM_000018.1 /DB_XREF=gi:4557234 /GEN=ACADVL /FEA=FLmRNA /CNT=406 /TID=Hs.82208.0 /TIER=FL+Stack /STK=166 /UG=Hs.82208 /LL=37 /DEF=Homo sapiens acyl-Coenzyme A dehydrogenase, very long chain (ACADVL), nuclear gene encoding mitochondrial protein, mRNA. /PROD=acyl-Coenzyme A dehydrogenase, very long chainprecursor /FL=gb:NM_000018.1 gb:BC000399.1 gb:D43682.1	NM_000018	acyl-CoA dehydrogenase, very long chain	ACADVL	37	NM_000018		DOWN
205412_at	NM_000019	gb:NM_000019.1 /DB_XREF=gi:4557236 /GEN=ACAT1 /FEA=FLmRNA /CNT=35 /TID=Hs.37.0 /TIER=FL /STK=0 /UG=Hs.37 /LL=38 /DEF=Homo sapiens acetyl-Coenzyme A acetyltransferase 1 (acetoacetyl Coenzyme A thiolase) (ACAT1), nuclear gene encoding mitochondrial protein, mRNA. /PROD=acetyl-Coenzyme A acetyltransferase 1 precursor /FL=gb:NM_000019.1	NM_000019	acetyl-CoA acetyltransferase 1	ACAT1	38	NM_000019		DOWN
206690_at	NM_001094	gb:NM_001094.2 /DEF=Homo sapiens amiloride-sensitive cation channel 1, neuronal (degenerin) (ACCN1), mRNA. /FEA=mRNA /GEN=ACCN1 /PROD=neuronal amiloride-sensitive cation channel 1 /DB_XREF=gi:9998943 /UG=Hs.6517 amiloride-sensitive cation channel 1, neuronal (degenerin) /FL=gb:U50352.1 gb:U57352.1 gb:NM_001094.2	NM_001094	amiloride-sensitive cation channel 1, neuronal	ACCN1	40	NM_001094	DOWN
204617_s_at	NM_022914	gb:NM_022914.1 /DB_XREF=gi:12597658 /GEN=24432 /FEA=FLmRNA /CNT=59 /TID=Hs.78019.0 /TIER=FL+Stack /STK=21 /UG=Hs.78019 /LL=65057 /DEF=Homo sapiens hypothetical protein 24432 (24432), mRNA. /PROD=hypothetical protein 24432 /FL=gb:NM_022914.1	NM_022914	adrenocortical dysplasia homolog (mouse)	ACD	65057	NM_001082486			DOWN
201128_s_at	NM_001096	gb:NM_001096.1 /DEF=Homo sapiens ATP citrate lyase (ACLY), mRNA. /FEA=mRNA /GEN=ACLY /PROD=ATP citrate lyase /DB_XREF=gi:4501864 /UG=Hs.174140 ATP citrate lyase /FL=gb:NM_001096.1	NM_001096	ATP citrate lyase	ACLY	47	NM_001096			UP
202982_s_at	NM_006821	gb:NM_006821.1 /DB_XREF=gi:13375613 /GEN=ZAP128 /FEA=FLmRNA /CNT=168 /TID=Hs.299629.0 /TIER=FL+Stack /STK=97 /UG=Hs.299629 /LL=10965 /DEF=Homo sapiens peroxisomal long-chain acyl-coA thioesterase (ZAP128), mRNA. /PROD=peroxisomal long-chain acyl-coA thioesterase /FL=gb:AY005822.1 gb:NM_006821.1 gb:BC004436.1	NM_006821	acyl-CoA thioesterase 1 /// acyl-CoA thioesterase 2	ACOT1	10965	NM_001037161		DOWN
204565_at	NM_018473	gb:NM_018473.1 /DB_XREF=gi:8923811 /GEN=HT012 /FEA=FLmRNA /CNT=57 /TID=Hs.9676.0 /TIER=FL+Stack /STK=22 /UG=Hs.9676 /LL=55856 /DEF=Homo sapiens uncharacterized hypothalamus protein HT012 (HT012), mRNA. /PROD=uncharacterized hypothalamus protein HT012 /FL=gb:BC000894.1 gb:AF220186.1 gb:NM_018473.1 gb:AF274952.1	NM_018473	acyl-CoA thioesterase 13	ACOT13	55856	NM_001160094	UP		UP
208002_s_at	NM_007274	gb:NM_007274.1 /DB_XREF=gi:6857796 /GEN=HBACH /FEA=FLmRNA /CNT=2 /TID=Hs.8679.0 /TIER=FL /STK=0 /UG=Hs.8679 /LL=11332 /DEF=Homo sapiens cytosolic acyl coenzyme A thioester hydrolase (HBACH), mRNA. /PROD=cytosolic acyl coenzyme A thioester hydrolase /FL=gb:U91316.1 gb:NM_007274.1	NM_007274	acyl-CoA thioesterase 7	ACOT7	11332	NM_007274	UP
209600_s_at	S69189	gb:S69189.1 /DB_XREF=gi:545593 /GEN=AOX /FEA=FLmRNA /CNT=86 /TID=Hs.167835.2 /TIER=FL /STK=0 /UG=Hs.167835 /LL=51 /DEF=Homo sapiens peroxisomal acyl-coenzyme A oxidase mRNA, complete cds. /PROD=peroxisomal acyl-coenzyme A oxidase /FL=gb:U07866.1 gb:S69189.1	S69189	acyl-CoA oxidase 1, palmitoyl	ACOX1	51	NM_001185039			UP
205364_at	NM_003500	gb:NM_003500.1 /DB_XREF=gi:4501868 /GEN=ACOX2 /FEA=FLmRNA /CNT=47 /TID=Hs.9795.0 /TIER=FL+Stack /STK=26 /UG=Hs.9795 /LL=8309 /DEF=Homo sapiens acyl-Coenzyme A oxidase 2, branched chain (ACOX2), mRNA. /PROD=acyl-Coenzyme A oxidase 2, branched chain /FL=gb:NM_003500.1	NM_003500	acyl-CoA oxidase 2, branched chain	ACOX2	8309	NM_003500	DOWN	DOWN
215227_x_at	BG035989	gb:BG035989 /DB_XREF=gi:12430674 /DB_XREF=602326204F1 /CLONE=IMAGE:4414128 /FEA=mRNA /CNT=7 /TID=Hs.75393.2 /TIER=ConsEnd /STK=0 /UG=Hs.75393 /LL=52 /UG_GENE=ACP1 /UG_TITLE=acid phosphatase 1, soluble	BG035989	acid phosphatase 1, soluble	ACP1	52	NM_001040649	UP
202767_at	NM_001610	gb:NM_001610.1 /DEF=Homo sapiens acid phosphatase 2, lysosomal (ACP2), mRNA. /FEA=mRNA /GEN=ACP2 /PROD=lysosomal acid phosphatase 2 precursor /DB_XREF=gi:4557009 /UG=Hs.75589 acid phosphatase 2, lysosomal /FL=gb:BC003160.1 gb:NM_001610.1	NM_001610	acid phosphatase 2, lysosomal	ACP2	53	NM_001131064			UP
218795_at	NM_016361	gb:NM_016361.1 /DEF=Homo sapiens LPAP for lysophosphatidic acid phosphatase (LOC51205), mRNA. /FEA=mRNA /GEN=LOC51205 /PROD=LPAP for lysophosphatidic acid phosphatase /DB_XREF=gi:7705954 /UG=Hs.15871 LPAP for lysophosphatidic acid phosphatase /FL=gb:AB031478.1 gb:AB030039.2 gb:NM_016361.1	NM_016361	acid phosphatase 6, lysophosphatidic	ACP6	51205	NM_016361		DOWN
201963_at	NM_021122	gb:NM_021122.2 /DB_XREF=gi:12669906 /GEN=FACL2 /FEA=FLmRNA /CNT=226 /TID=Hs.154890.0 /TIER=FL+Stack /STK=86 /UG=Hs.154890 /LL=2180 /DEF=Homo sapiens fatty-acid-Coenzyme A ligase, long-chain 2 (FACL2), mRNA. /PROD=long-chain fatty-acid-Coenzyme A ligase 2 /FL=gb:D10040.1 gb:NM_021122.2	NM_021122	acyl-CoA synthetase long-chain family member 1	ACSL1	2180	NM_001995		DOWN
219616_at	NM_024560	gb:NM_024560.1 /DEF=Homo sapiens hypothetical protein FLJ21963 (FLJ21963), mRNA. /FEA=mRNA /GEN=FLJ21963 /PROD=hypothetical protein FLJ21963 /DB_XREF=gi:13375726 /UG=Hs.13222 hypothetical protein FLJ21963 /FL=gb:NM_024560.1	NM_024560	acyl-CoA synthetase short-chain family member 3	ACSS3	79611	NM_024560	DOWN
200974_at	NM_001613	gb:NM_001613.1 /DEF=Homo sapiens actin, alpha 2, smooth muscle, aorta (ACTA2), mRNA. /FEA=mRNA /GEN=ACTA2 /PROD=alpha 2 actin /DB_XREF=gi:4501882 /UG=Hs.195851 actin, alpha 2, smooth muscle, aorta /FL=gb:J05192.1 gb:NM_001613.1	NM_001613	actin, alpha 2, smooth muscle, aorta	ACTA2	59	NM_001141945	DOWN	DOWN
205132_at	NM_005159	gb:NM_005159.2 /DB_XREF=gi:10938011 /GEN=ACTC /FEA=FLmRNA /CNT=160 /TID=Hs.118127.0 /TIER=FL+Stack /STK=39 /UG=Hs.118127 /LL=70 /DEF=Homo sapiens actin, alpha, cardiac muscle (ACTC), mRNA. /PROD=actin, alpha, cardiac muscle precursor /FL=gb:NM_005159.2	NM_005159	actin, alpha, cardiac muscle 1	ACTC1	70	NM_005159	DOWN
202274_at	NM_001615	gb:NM_001615.2 /DB_XREF=gi:11038625 /GEN=ACTG2 /FEA=FLmRNA /CNT=241 /TID=Hs.78045.0 /TIER=FL+Stack /STK=115 /UG=Hs.78045 /LL=72 /DEF=Homo sapiens actin, gamma 2, smooth muscle, enteric (ACTG2), mRNA. /PROD=actin, gamma 2 propeptide /FL=gb:NM_001615.2	NM_001615	actin, gamma 2, smooth muscle, enteric	ACTG2	72	NM_001615		DOWN
202666_s_at	NM_004301	gb:NM_004301.1 /DB_XREF=gi:4757717 /GEN=BAF53A /FEA=FLmRNA /CNT=121 /TID=Hs.274350.0 /TIER=FL+Stack /STK=43 /UG=Hs.274350 /LL=86 /DEF=Homo sapiens BAF53 (BAF53A), mRNA. /PROD=BAF53a /FL=gb:AF041474.1 gb:BC000949.2 gb:BC001391.1 gb:AL136608.1 gb:AB015907.1 gb:NM_004301.1	NM_004301	actin-like 6A	ACTL6A	86	NM_004301	UP
203861_s_at	AU146889	gb:AU146889 /DB_XREF=gi:11008410 /DB_XREF=AU146889 /CLONE=HEMBB1001793 /FEA=FLmRNA /CNT=159 /TID=Hs.83672.0 /TIER=Stack /STK=22 /UG=Hs.83672 /LL=88 /UG_GENE=ACTN2 /UG_TITLE=actinin, alpha 2 /FL=gb:M86406.1 gb:NM_001103.1	AU146889	actinin, alpha 2	ACTN2	88	NM_001103			DOWN
202135_s_at	NM_005735	gb:NM_005735.2 /DB_XREF=gi:13325060 /GEN=ACTR1B /FEA=FLmRNA /CNT=180 /TID=Hs.2477.0 /TIER=FL+Stack /STK=86 /UG=Hs.2477 /LL=10120 /DEF=Homo sapiens ARP1 (actin-related protein 1, yeast) homolog B (centractin beta) (ACTR1B), mRNA. /PROD=actin-related protein 1B /FL=gb:BC004374.1 gb:NM_005735.2	NM_005735	ARP1 actin-related protein 1 homolog B, centractin beta (yeast)	ACTR1B	10120	NM_005735		DOWN
213101_s_at	Z78330	Consensus includes gb:Z78330 /FEA=EST /DB_XREF=gi:1495103 /DB_XREF=est:HSZ78330 /CLONE=2.49 (CEPH) /UG=Hs.10927 hypothetical protein EUROIMAGE1875335	Z78330	ARP3 actin-related protein 3 homolog (yeast)	ACTR3	10096	NM_005721	UP		UP
205327_s_at	NM_001616	gb:NM_001616.2 /DB_XREF=gi:10862696 /GEN=ACVR2 /FEA=FLmRNA /CNT=40 /TID=Hs.26014.0 /TIER=FL+Stack /STK=13 /UG=Hs.26014 /LL=92 /DEF=Homo sapiens activin A receptor, type II (ACVR2), mRNA. /PROD=activin A type II receptor precursor /FL=gb:NM_001616.2 gb:D31770.1	NM_001616	activin A receptor, type IIA	ACVR2A	92	NM_001616		DOWN
213411_at	AW242701	gb:AW242701 /DB_XREF=gi:6576546 /DB_XREF=xm90a08.x1 /CLONE=IMAGE:2691446 /FEA=mRNA /CNT=50 /TID=Hs.256398.0 /TIER=Stack /STK=18 /UG=Hs.256398 /UG_TITLE=Homo sapiens mRNA; cDNA DKFZp434E0528 (from clone DKFZp434E0528)	AW242701	ADAM metallopeptidase domain 22	ADAM22	53616	NM_004194	DOWN
206046_at	NM_003812	gb:NM_003812.1 /DEF=Homo sapiens a disintegrin and metalloproteinase domain 23 (ADAM23), mRNA. /FEA=mRNA /GEN=ADAM23 /PROD=a disintegrin and metalloproteinase domain 23preproprotein /DB_XREF=gi:4501912 /UG=Hs.7164 a disintegrin and metalloproteinase domain 23 /FL=gb:AB009672.1 gb:NM_003812.1	NM_003812	ADAM metallopeptidase domain 23	ADAM23	8745	NM_003812		UP
205180_s_at	NM_001109	gb:NM_001109.1 /DEF=Homo sapiens a disintegrin and metalloproteinase domain 8 (ADAM8), mRNA. /FEA=mRNA /GEN=ADAM8 /PROD=a disintegrin and metalloproteinase domain 8precursor /DB_XREF=gi:4557252 /UG=Hs.86947 a disintegrin and metalloproteinase domain 8 /FL=gb:D26579.1 gb:NM_001109.1	NM_001109	ADAM metallopeptidase domain 8	ADAM8	101	NM_001109	UP	UP
202381_at	NM_003816	gb:NM_003816.1 /DB_XREF=gi:4501914 /GEN=ADAM9 /FEA=FLmRNA /CNT=131 /TID=Hs.2442.0 /TIER=FL /STK=0 /UG=Hs.2442 /LL=8754 /DEF=Homo sapiens a disintegrin and metalloproteinase domain 9 (meltrin gamma) (ADAM9), mRNA. /PROD=a disintegrin and metalloproteinase domain 9preproprotein /FL=gb:NM_003816.1 gb:U41766.1	NM_003816	ADAM metallopeptidase domain 9	ADAM9	8754	NM_003816			UP
206134_at	NM_014479	gb:NM_014479.1 /DB_XREF=gi:7657318 /GEN=M12.219 /FEA=FLmRNA /CNT=21 /TID=Hs.145296.0 /TIER=FL+Stack /STK=14 /UG=Hs.145296 /LL=27299 /DEF=Homo sapiens disintegrin protease (M12.219), mRNA. /PROD=disintegrin protease /FL=gb:NM_014479.1	NM_014479	ADAM-like, decysin 1	ADAMDEC1	27299	NM_001145271		UP
222162_s_at	AK023795	Consensus includes gb:AK023795.1 /DEF=Homo sapiens cDNA FLJ13733 fis, clone PLACE3000147, highly similar to Homo sapiens metalloproteinase with thrombospondin type 1 motifs ADAMTS1 (ADAMTS1) mRNA. /FEA=mRNA /DB_XREF=gi:10435838 /UG=Hs.8230 a disintegrin-like and metalloprotease (reprolysin type) with thrombospondin type 1 motif, 1	AK023795	ADAM metallopeptidase with thrombospondin type 1 motif, 1	ADAMTS1	9510	NM_006988	DOWN
214454_at	NM_014244	gb:NM_014244.1 /DB_XREF=gi:7656866 /GEN=ADAMTS2 /FEA=FLmRNA /CNT=16 /TID=Hs.120330.0 /TIER=FL /STK=0 /UG=Hs.120330 /LL=9509 /DEF=Homo sapiens a disintegrin-like and metalloprotease (reprolysin type) with thrombospondin type 1 motif, 2 (ADAMTS2), transcript variant 1, mRNA. /PROD=a disintegrin and metalloprotease withthrombospondin motifs-2, isoform 1 /FL=gb:NM_014244.1	NM_014244	ADAM metallopeptidase with thrombospondin type 1 motif, 2	ADAMTS2	9509	NM_014244	DOWN
219935_at	NM_007038	gb:NM_007038.1 /DEF=Homo sapiens a disintegrin-like and metalloprotease (reprolysin type) with thrombospondin type 1 motif, 5 (aggrecanase-2) (ADAMTS5), mRNA. /FEA=mRNA /GEN=ADAMTS5 /PROD=a disintegrin and metalloprotease withthrombospondin motifs-5 preproprotein /DB_XREF=gi:5901887 /UG=Hs.58324 a disintegrin-like and metalloprotease (reprolysin type) with thrombospondin type 1 motif, 5 (aggrecan…	NM_007038	ADAM metallopeptidase with thrombospondin type 1 motif, 5	ADAMTS5	11096	NM_007038			DOWN
220705_s_at	NM_014272	gb:NM_014272.1 /DEF=Homo sapiens a disintegrin-like and metalloprotease (reprolysin type) with thrombospondin type 1 motif, 7 (ADAMTS7), mRNA. /FEA=mRNA /GEN=ADAMTS7 /PROD=a disintegrin and metalloprotease withthrombospondin motifs-7 preproprotein /DB_XREF=gi:10645198 /UG=Hs.284221 a disintegrin-like and metalloprotease (reprolysin type) with thrombospondin type 1 motif, 7 /FL=gb:NM_014272.1 gb:A…	NM_014272	ADAM metallopeptidase with thrombospondin type 1 motif, 7	ADAMTS7	11173	NM_014272		UP
213974_at	AB033059	gb:AB033059.1 /DB_XREF=gi:6330728 /GEN=KIAA1233 /FEA=mRNA /CNT=25 /TID=Hs.18705.0 /TIER=Stack /STK=14 /UG=Hs.18705 /LL=57188 /DEF=Homo sapiens mRNA for KIAA1233 protein, partial cds. /PROD=KIAA1233 protein	AB033059	ADAMTS-like 3	ADAMTSL3	57188	NM_207517			DOWN
220578_at	NM_025008	gb:NM_025008.1 /DEF=Homo sapiens hypothetical protein FLJ13544 (FLJ13544), mRNA. /FEA=mRNA /GEN=FLJ13544 /PROD=hypothetical protein FLJ13544 /DB_XREF=gi:13376526 /UG=Hs.287581 hypothetical protein FLJ13544 /FL=gb:NM_025008.1	NM_025008	ADAMTS-like 4	ADAMTSL4	54507	NM_019032			DOWN
203865_s_at	NM_015833	gb:NM_015833.1 /DB_XREF=gi:7669476 /GEN=ADARB1 /FEA=FLmRNA /CNT=92 /TID=Hs.85302.0 /TIER=FL+Stack /STK=52 /UG=Hs.85302 /LL=104 /DEF=Homo sapiens adenosine deaminase, RNA-specific, B1 (homolog of rat RED1) (ADARB1), transcript variant DRABA2b, mRNA. /PROD=RNA-specific adenosine deaminase B1, isoformDRABA2b /FL=gb:U76421.1 gb:U82121.1 gb:NM_015833.1	NM_015833	adenosine deaminase, RNA-specific, B1	ADARB1	104	NM_001112	DOWN		DOWN
218168_s_at	NM_020247	gb:NM_020247.1 /DEF=Homo sapiens hypothetical protein, clone Telethon(Italy_B41)_Strait02270_FL142 (LOC56997), mRNA. /FEA=mRNA /GEN=LOC56997 /PROD=hypothetical protein, cloneTelethon(Italy_B41)_Strait02270_FL142 /DB_XREF=gi:9910387 /UG=Hs.273186 hypothetical protein, clone Telethon(Italy_B41)_Strait02270_FL142 /FL=gb:BC005171.1 gb:NM_020247.1	NM_020247	aarF domain containing kinase 3	ADCK3	56997	NM_020247		DOWN	DOWN
213217_at	AU149572	gb:AU149572 /DB_XREF=gi:11011093 /DB_XREF=AU149572 /CLONE=NT2RM4002598 /FEA=mRNA /CNT=64 /TID=Hs.2352.0 /TIER=Stack /STK=32 /UG=Hs.2352 /LL=108 /UG_GENE=ADCY2 /UG_TITLE=adenylate cyclase 2 (brain)	AU149572	adenylate cyclase 2 (brain)	ADCY2	108	NM_020546	DOWN
209195_s_at	AF250226	gb:AF250226.1 /DEF=Homo sapiens adenylyl cyclase type VI mRNA, complete cds. /FEA=mRNA /PROD=adenylyl cyclase type VI /DB_XREF=gi:9049782 /UG=Hs.12373 adenylate cyclase 6 /FL=gb:NM_015270.2 gb:AF250226.1	AF250226	adenylate cyclase 6	ADCY6	112	NM_015270		DOWN
203741_s_at	NM_001114	gb:NM_001114.1 /DB_XREF=gi:4557254 /GEN=ADCY7 /FEA=FLmRNA /CNT=108 /TID=Hs.172199.0 /TIER=FL+Stack /STK=52 /UG=Hs.172199 /LL=113 /DEF=Homo sapiens adenylate cyclase 7 (ADCY7), mRNA. /PROD=adenylate cyclase 7 /FL=gb:D25538.1 gb:NM_001114.1	NM_001114	adenylate cyclase 7	ADCY7	113	NM_001114			UP
204497_at	AB011092	gb:AB011092.1 /DB_XREF=gi:3043563 /GEN=KIAA0520 /FEA=FLmRNA /CNT=66 /TID=Hs.20196.0 /TIER=Stack /STK=29 /UG=Hs.20196 /LL=115 /DEF=Homo sapiens mRNA for KIAA0520 protein, partial cds. /PROD=KIAA0520 protein /FL=gb:AF036927.1 gb:NM_001116.1	AB011092	adenylate cyclase 9	ADCY9	115	NM_001116		DOWN	DOWN
208030_s_at	NM_001119	gb:NM_001119.2 /DB_XREF=gi:7710113 /GEN=ADD1 /FEA=FLmRNA /CNT=1 /TID=HsAffx.900012.163 /TIER=FL /STK=0 /DEF=Homo sapiens adducin 1 (alpha) (ADD1), transcript variant 1, mRNA. /PROD=adducin 1 (alpha) isoform a /FL=gb:NM_001119.2	NM_001119	adducin 1 (alpha)	ADD1	118	NM_001119	DOWN	DOWN
201034_at	BE545756	gb:BE545756 /DB_XREF=gi:9774401 /DB_XREF=601076920F1 /CLONE=IMAGE:3462940 /FEA=FLmRNA /CNT=327 /TID=Hs.8110.0 /TIER=Stack /STK=95 /UG=Hs.8110 /LL=3033 /UG_GENE=HADHSC /UG_TITLE=L-3-hydroxyacyl-Coenzyme A dehydrogenase, short chain /FL=gb:BC000306.1 gb:NM_005327.1	BE545756	adducin 3 (gamma)	ADD3	120	NM_001121		DOWN
209612_s_at	M24317	gb:M24317.1 /DB_XREF=gi:178097 /GEN=ADH2 /FEA=FLmRNA /CNT=101 /TID=Hs.4.0 /TIER=FL /STK=0 /UG=Hs.4 /LL=125 /UG_TITLE=alcohol dehydrogenase 2 (class I), beta polypeptide /DEF=Human class I alcohol dehydrogenase (ADH2) beta-1 subunit mRNA, complete cds. /FL=gb:D00137.1 gb:M21692.1 gb:M24317.1 gb:NM_000668.2 gb:AF153821.1	M24317	alcohol dehydrogenase 1B (class I), beta polypeptide	ADH1B	125	NM_000668		DOWN	DOWN
206262_at	NM_000669	gb:NM_000669.2 /DB_XREF=gi:11496888 /GEN=ADH3 /FEA=FLmRNA /CNT=16 /TID=Hs.2523.0 /TIER=FL+Stack /STK=8 /UG=Hs.2523 /LL=126 /DEF=Homo sapiens alcohol dehydrogenase 3 (class I), gamma polypeptide (ADH3), mRNA. /PROD=class I alcohol dehydrogenase 3 gamma subunit /FL=gb:M12272.1 gb:NM_000669.2	NM_000669	alcohol dehydrogenase 1C (class I), gamma polypeptide	ADH1C	126	NM_000669			DOWN
217761_at	NM_018269	gb:NM_018269.1 /DEF=Homo sapiens hypothetical protein FLJ10913 (FLJ10913), mRNA. /FEA=mRNA /GEN=FLJ10913 /PROD=hypothetical protein FLJ10913 /DB_XREF=gi:8922761 /UG=Hs.64322 hypothetical protein FLJ10913 /FL=gb:BC001467.1 gb:NM_018269.1	NM_018269	acireductone dioxygenase 1	ADI1	55256	NM_018269			UP
217748_at	NM_015999	gb:NM_015999.1 /DEF=Homo sapiens CGI-45 protein (LOC51094), mRNA. /FEA=mRNA /GEN=LOC51094 /PROD=CGI-45 protein /DB_XREF=gi:7705760 /UG=Hs.5298 CGI-45 protein /FL=gb:AF151803.1 gb:NM_015999.1	NM_015999	adiponectin receptor 1	ADIPOR1	51094	NM_001127687	UP		UP
204119_s_at	NM_001123	gb:U90339.1 /DEF=Human adenosine kinase short form mRNA, complete cds. /FEA=mRNA /PROD=adenosine kinase short form /DB_XREF=gi:1906010 /UG=Hs.94382 adenosine kinase /FL=gb:U50196.1 gb:BC003568.1 gb:U90339.1 gb:NM_001123.1	NM_001123	adenosine kinase	ADK	132	NM_001123	UP	UP	UP
205891_at	NM_000676	gb:NM_000676.1 /DEF=Homo sapiens adenosine A2b receptor (ADORA2B), mRNA. /FEA=mRNA /GEN=ADORA2B /PROD=adenosine A2b receptor /DB_XREF=gi:4501950 /UG=Hs.45743 adenosine A2b receptor /FL=gb:M97759.1 gb:NM_000676.1	NM_000676	adenosine A2b receptor	ADORA2B	136	NM_000676	UP
209869_at	AF284095	gb:AF284095.1 /DB_XREF=gi:13447750 /FEA=FLmRNA /CNT=58 /TID=Hs.249159.0 /TIER=FL+Stack /STK=30 /UG=Hs.249159 /LL=150 /UG_GENE=ADRA2A /DEF=Homo sapiens alpha-2A adrenergic receptor mRNA, complete cds. /PROD=alpha-2A adrenergic receptor /FL=gb:AF284095.1 gb:NM_000681.1	AF284095	adrenergic, alpha-2A-, receptor	ADRA2A	150	NM_000681		DOWN
206128_at	AI264306	Consensus includes gb:AI264306 /FEA=EST /DB_XREF=gi:3872509 /DB_XREF=est:qi09a02.x1 /CLONE=IMAGE:1855946 /UG=Hs.123022 adrenergic, alpha-2C-, receptor /FL=gb:J03853.1 gb:NM_000683.1	AI264306	adrenergic, alpha-2C-, receptor	ADRA2C	152	NM_000683	DOWN
221761_at	AA628948	Consensus includes gb:AA628948 /FEA=EST /DB_XREF=gi:2541335 /DB_XREF=est:af28f07.s1 /CLONE=IMAGE:1032997 /UG=Hs.90011 adenylosuccinate synthase /FL=gb:NM_001126.1	AA628948	adenylosuccinate synthase	ADSS	159	NM_001126	UP
201792_at	NM_001129	gb:NM_001129.2 /DEF=Homo sapiens AE-binding protein 1 (AEBP1), mRNA. /FEA=mRNA /GEN=AEBP1 /PROD=adipocyte enhancer binding protein 1 precursor /DB_XREF=gi:4755145 /UG=Hs.118397 AE-binding protein 1 /FL=gb:D86479.1 gb:AF053944.1 gb:NM_001129.2	NM_001129	AE binding protein 1	AEBP1	165	NM_001129	DOWN	DOWN	DOWN
201924_at	NM_005935	gb:NM_005935.1 /DEF=Homo sapiens myeloidlymphoid or mixed-lineage leukemia (trithorax (Drosophila) homolog); translocated to, 2 (MLLT2), mRNA. /FEA=mRNA /GEN=MLLT2 /PROD=myeloidlymphoid or mixed-lineage leukemia(trithorax (Drosophila) homolog); translocated to, 2 /DB_XREF=gi:5174572 /UG=Hs.114765 myeloidlymphoid or mixed-lineage leukemia (trithorax (Drosophila) homolog); translocated to, 2 /FL=gb…	NM_005935	AF4/FMR2 family, member 1	AFF1	4299	NM_001166693		DOWN	DOWN
219199_at	NM_014423	gb:NM_014423.1 /DEF=Homo sapiens ALL1 fused gene from 5q31 (AF5Q31), mRNA. /FEA=mRNA /GEN=AF5Q31 /PROD=ALL1 fused gene from 5q31 /DB_XREF=gi:7656878 /UG=Hs.231967 ALL1 fused gene from 5q31 /FL=gb:AF197927.1 gb:NM_014423.1	NM_014423	AF4/FMR2 family, member 4	AFF4	27125	NM_014423		UP
204332_s_at	M64073	gb:M64073.1 /DB_XREF=gi:183329 /FEA=FLmRNA /CNT=84 /TID=Hs.207776.0 /TIER=FL+Stack /STK=18 /UG=Hs.207776 /LL=175 /UG_GENE=AGA /DEF=Human glycosylasparaginase mRNA, complete cds. /PROD=glycosylasparaginase /FL=gb:M64073.1 gb:NM_000027.1	M64073	aspartylglucosaminidase	AGA	175	NM_000027	UP
222126_at	AI247494	Consensus includes gb:AI247494 /FEA=EST /DB_XREF=gi:3842891 /DB_XREF=est:qh56e02.x1 /CLONE=IMAGE:1848698 /UG=Hs.251678 HIV-1 Rev binding protein-like	AI247494	ArfGAP with FG repeats 2	AGFG2	3268	NM_006076		DOWN
205401_at	NM_003659	gb:NM_003659.1 /DEF=Homo sapiens alkylglycerone phosphate synthase (AGPS), mRNA. /FEA=mRNA /GEN=AGPS /PROD=alkylglycerone phosphate synthase precursor /DB_XREF=gi:4501992 /UG=Hs.22580 alkylglycerone phosphate synthase /FL=gb:NM_003659.1	NM_003659	alkylglycerone phosphate synthase	AGPS	8540	NM_003659	UP	UP	UP
200903_s_at	NM_000687	gb:NM_000687.1 /DEF=Homo sapiens S-adenosylhomocysteine hydrolase (AHCY), mRNA. /FEA=mRNA /GEN=AHCY /PROD=S-adenosylhomocysteine hydrolase /DB_XREF=gi:9951914 /UG=Hs.172673 S-adenosylhomocysteine hydrolase /FL=gb:M61832.1 gb:NM_000687.1	NM_000687	adenosylhomocysteinase	AHCY	191	NM_000687			UP
200850_s_at	NM_006621	gb:NM_006621.1 /DB_XREF=gi:5729723 /GEN=AHCYL1 /FEA=FLmRNA /CNT=358 /TID=Hs.4113.0 /TIER=FL+Stack /STK=95 /UG=Hs.4113 /LL=10768 /DEF=Homo sapiens S-adenosylhomocysteine hydrolase-like 1 (AHCYL1), mRNA. /PROD=S-adenosylhomocysteine hydrolase-like 1 /FL=gb:U82761.1 gb:NM_006621.1	NM_006621	adenosylhomocysteinase-like 1	AHCYL1	10768	NM_006621		DOWN
221569_at	AL136797	gb:AL136797.1 /DEF=Homo sapiens mRNA; cDNA DKFZp434N031 (from clone DKFZp434N031); complete cds. /FEA=mRNA /GEN=DKFZp434N031 /PROD=hypothetical protein /DB_XREF=gi:12053106 /UG=Hs.273294 hypothetical protein FLJ20069 /FL=gb:AL136797.1	AL136797	Abelson helper integration site 1	AHI1	54806	NM_001134830			DOWN
211986_at	BG287862	Consensus includes gb:BG287862 /FEA=EST /DB_XREF=gi:13042118 /DB_XREF=est:602387619F1 /CLONE=IMAGE:4516588 /UG=Hs.301417 AHNAK nucleoprotein (desmoyokin)	BG287862	AHNAK nucleoprotein	AHNAK	79026	NM_001620		DOWN
212992_at	AI935123	gb:AI935123 /DB_XREF=gi:5673993 /DB_XREF=wp13h09.x1 /CLONE=IMAGE:2464769 /FEA=EST /CNT=86 /TID=Hs.57548.0 /TIER=Stack /STK=47 /UG=Hs.57548 /UG_TITLE=ESTs	AI935123	AHNAK nucleoprotein 2	AHNAK2	113146	NM_138420			DOWN
212543_at	U83115	gb:U83115.1 /DB_XREF=gi:2072424 /GEN=AIM1 /FEA=mRNA /CNT=129 /TID=Hs.161002.0 /TIER=Stack /STK=38 /UG=Hs.161002 /LL=202 /DEF=Human non-lens beta gamma-crystallin like protein (AIM1) mRNA, partial cds. /PROD=non-lens beta gamma-crystallin like protein	U83115	absent in melanoma 1	AIM1	202	NM_001624			UP
202542_s_at	NM_004757	gb:NM_004757.1 /DB_XREF=gi:4758265 /GEN=SCYE1 /FEA=FLmRNA /CNT=133 /TID=Hs.146401.0 /TIER=FL+Stack /STK=34 /UG=Hs.146401 /LL=9255 /DEF=Homo sapiens small inducible cytokine subfamily E, member 1 (endothelial monocyte-activating) (SCYE1), mRNA. /PROD=small inducible cytokine subfamily E, member 1 /FL=gb:U10117.1 gb:NM_004757.1	NM_004757	aminoacyl tRNA synthetase complex-interacting multifunctional protein 1	AIMP1	9255	NM_001142415		UP
209971_x_at	AI928526	gb:AI928526 /DB_XREF=gi:5664490 /DB_XREF=wp59a06.x1 /CLONE=IMAGE:2466034 /FEA=FLmRNA /CNT=30 /TID=Hs.258730.1 /TIER=Stack /STK=14 /UG=Hs.258730 /LL=27102 /UG_GENE=HRI /UG_TITLE=heme-regulated initiation factor 2-alpha kinase /FL=gb:AF116615.1	AI928526	aminoacyl tRNA synthetase complex-interacting multifunctional protein 2	AIMP2	7965	NM_006303			UP
206460_at	NM_018836	gb:NM_018836.1 /DB_XREF=gi:9055277 /GEN=MOT8 /FEA=FLmRNA /CNT=19 /TID=Hs.25924.0 /TIER=FL /STK=3 /UG=Hs.25924 /LL=55966 /DEF=Homo sapiens hypothetical protein (MOT8), mRNA. /PROD=hypothetical protein /FL=gb:NM_018836.1 gb:AF175409.1	NM_018836	adherens junctions associated protein 1	AJAP1	55966	NM_001042478		UP
208967_s_at	U39945	gb:U39945.1 /DEF=Human adenylate kinase 2 (adk2) mRNA, complete cds. /FEA=mRNA /GEN=adk2 /PROD=adenylate kinase 2 /DB_XREF=gi:1209686 /UG=Hs.171811 adenylate kinase 2 /FL=gb:U39945.1 gb:U84371.1 gb:NM_001625.1	U39945	adenylate kinase 2	AK2	204	NM_001625	UP		UP
201675_at	NM_003488	gb:NM_003488.1 /DB_XREF=gi:4502014 /GEN=AKAP1 /FEA=FLmRNA /CNT=230 /TID=Hs.78921.0 /TIER=FL+Stack /STK=39 /UG=Hs.78921 /LL=8165 /DEF=Homo sapiens A kinase (PRKA) anchor protein 1 (AKAP1), mRNA. /PROD=A kinase (PRKA) anchor protein 1 /FL=gb:BC000729.1 gb:NM_003488.1	NM_003488	A kinase (PRKA) anchor protein 1	AKAP1	8165	NM_003488		DOWN
210517_s_at	AB003476	gb:AB003476.1 /DB_XREF=gi:2081606 /FEA=FLmRNA /CNT=5 /TID=Hs.788.1 /TIER=FL /STK=0 /UG=Hs.788 /LL=9590 /UG_GENE=AKAP12 /DEF=Homo sapiens mRNA for gravin, complete cds. /PROD=gravin /FL=gb:AB003476.1	AB003476	A kinase (PRKA) anchor protein 12	AKAP12	9590	NM_005100		DOWN
203624_at	NM_005088	gb:NM_005088.1 /DEF=Homo sapiens DNA segment on chromosome X and Y (unique) 155 expressed sequence (DXYS155E), mRNA. /FEA=mRNA /GEN=DXYS155E /PROD=DNA segment on chromosome X and Y (unique) 155expressed sequence /DB_XREF=gi:10835221 /UG=Hs.21595 DNA segment on chromosome X and Y (unique) 155 expressed sequence /FL=gb:NM_005088.1	NM_005088	A kinase (PRKA) anchor protein 17A	AKAP17A	8227	NM_005088		DOWN	DOWN
202759_s_at	BE879367	Consensus includes gb:BE879367 /FEA=EST /DB_XREF=gi:10328143 /DB_XREF=est:601484628F1 /CLONE=IMAGE:3887262 /UG=Hs.42322 A kinase (PRKA) anchor protein 2 /FL=gb:AB023137.1 gb:NM_007203.1	BE879367	A kinase (PRKA) anchor protein 2 /// PALM2-AKAP2 readthrough	AKAP2	11217	NM_001004065		DOWN
205771_s_at	AL137063	gb:AL137063 /DB_XREF=gi:9581554 /FEA=FLmRNA /CNT=48 /TID=Hs.12835.0 /TIER=Stack /STK=22 /UG=Hs.12835 /LL=9465 /UG_GENE=AKAP7 /UG_TITLE=A kinase (PRKA) anchor protein 7 /DEF=Human DNA sequence from clone RP1-104L14 on chromosome 6 Contains part of the AKAP7 (A kinase (PRKA) anchor protein 7) gene, ESTs, STSs and GSSs /FL=gb:AF047715.1 gb:NM_004842.1	AL137063	A kinase (PRKA) anchor protein 7	AKAP7	9465	NM_004842		DOWN
210962_s_at	AB019691	gb:AB019691.1 /DB_XREF=gi:5051742 /GEN=cg-nap /FEA=FLmRNA /CNT=2 /TID=Hs.58103.1 /TIER=FL /STK=0 /UG=Hs.58103 /LL=10142 /DEF=Homo sapiens mRNA for Centrosome- and Golgi-localized PKN-associated protein (CG-NAP), complete cds. /PROD=Centrosome- and Golgi-localized PKN-associatedprotein (CG-NAP) /FL=gb:AB019691.1	AB019691	A kinase (PRKA) anchor protein (yotiao) 9	AKAP9	10142	NM_005751			DOWN
201900_s_at	NM_006066	gb:NM_006066.1 /DEF=Homo sapiens aldo-keto reductase family 1, member A1 (aldehyde reductase) (AKR1A1), mRNA. /FEA=mRNA /GEN=AKR1A1 /PROD=aldo-keto reductase family 1, member A1(aldehyde reductase) /DB_XREF=gi:5174390 /UG=Hs.89529 aldo-keto reductase family 1, member A1 (aldehyde reductase) /FL=gb:BC000670.1 gb:J04794.1 gb:NM_006066.1	NM_006066	aldo-keto reductase family 1, member A1 (aldehyde reductase)	AKR1A1	10327	NM_006066			UP
206561_s_at	NM_020299	gb:NM_020299.1 /DB_XREF=gi:13346507 /GEN=AKR1B10 /FEA=FLmRNA /CNT=11 /TID=Hs.282869.0 /TIER=FL /STK=5 /UG=Hs.282869 /LL=57016 /DEF=Homo sapiens aldo-keto reductase family 1, member B10 (aldose reductase) (AKR1B10), mRNA. /PROD=aldo-keto reductase family 1, member B10 (aldosereductase) /FL=gb:AF052577.1 gb:NM_020299.1	NM_020299	aldo-keto reductase family 1, member B10 (aldose reductase)	AKR1B10	57016	NM_020299		UP
212609_s_at	U79271	gb:U79271.1 /DB_XREF=gi:1710237 /FEA=mRNA /CNT=162 /TID=Hs.300642.0 /TIER=Stack /STK=41 /UG=Hs.300642 /LL=10806 /UG_GENE=SDCCAG8 /UG_TITLE=serologically defined colon cancer antigen 8 /DEF=Human clones 23920 and 23921 mRNA sequence.	U79271	V-akt murine thymoma viral oncogene homolog 3 (protein kinase B, gamma)	AKT3	10000	NM_005465		DOWN	DOWN
218487_at	BC000977	gb:BC000977.1 /DEF=Homo sapiens, aminolevulinate, delta-, dehydratase, clone MGC:5057, mRNA, complete cds. /FEA=mRNA /PROD=aminolevulinate, delta-, dehydratase /DB_XREF=gi:12654312 /UG=Hs.1227 aminolevulinate, delta-, dehydratase /FL=gb:BC000977.1 gb:M13928.1 gb:NM_000031.1	BC000977	aminolevulinate dehydratase	ALAD	210	NM_000031		DOWN
205633_s_at	NM_000688	gb:NM_000688.1 /DEF=Homo sapiens aminolevulinate, delta-, synthase 1 (ALAS1), nuclear gene encoding mitochondrial protein, mRNA. /FEA=mRNA /GEN=ALAS1 /PROD=aminolevulinate, delta-, synthase 1 /DB_XREF=gi:4502024 /UG=Hs.78712 aminolevulinate, delta-, synthase 1 /FL=gb:NM_000688.1	NM_000688	aminolevulinate, delta-, synthase 1	ALAS1	211	NM_000688			UP
217791_s_at	U76542	gb:NM_002860.1 /DEF=Homo sapiens pyrroline-5-carboxylate synthetase (glutamate gamma-semialdehyde synthetase) (PYCS), mRNA. /FEA=mRNA /GEN=PYCS /PROD=pyrroline-5-carboxylate synthetase (glutamategamma-semialdehyde synthetase) /DB_XREF=gi:4506348 /UG=Hs.114366 pyrroline-5-carboxylate synthetase (glutamate gamma-semialdehyde synthetase) /FL=gb:U68758.1 gb:U76542.1 gb:NM_002860.1	U76542	aldehyde dehydrogenase 18 family, member A1	ALDH18A1	5832	NM_001017423			UP
207016_s_at	AB015228	gb:AB015228.1 /DEF=Homo sapiens mRNA for RALDH2-T, complete cds. /FEA=mRNA /GEN=RALDH2 /PROD=RALDH2-T /DB_XREF=gi:3970845 /UG=Hs.95197 aldehyde dehydrogenase 1 family, member A2 /FL=gb:NM_003888.1 gb:AB015226.1 gb:AB015227.1 gb:AB015228.1	AB015228	aldehyde dehydrogenase 1 family, member A2	ALDH1A2	8854	NM_003888	DOWN		DOWN
205623_at	NM_000691	gb:NM_000691.1 /DEF=Homo sapiens aldehyde dehydrogenase 3 (ALDH3), mRNA. /FEA=mRNA /GEN=ALDH3 /PROD=aldehyde dehydrogenase 3 /DB_XREF=gi:4502034 /UG=Hs.575 aldehyde dehydrogenase 3 family, member A1 /FL=gb:BC004370.1 gb:M77477.1 gb:M74542.1 gb:NM_000691.1	NM_000691	aldehyde dehydrogenase 3 family, member A1	ALDH3A1	218	NM_000691		DOWN
202054_s_at	NM_000382	gb:NM_000382.1 /DB_XREF=gi:4557302 /GEN=ALDH3A2 /FEA=FLmRNA /CNT=205 /TID=Hs.159608.0 /TIER=FL+Stack /STK=26 /UG=Hs.159608 /LL=224 /DEF=Homo sapiens aldehyde dehydrogenase 3 family, member A2 (ALDH3A2), mRNA. /PROD=aldehyde dehydrogenase 3A2 /FL=gb:U46689.1 gb:L47162.1 gb:NM_000382.1	NM_000382	aldehyde dehydrogenase 3 family, member A2	ALDH3A2	224	NM_000382		DOWN
204942_s_at	NM_000695	gb:NM_000695.2 /DB_XREF=gi:4580414 /GEN=ALDH3B2 /FEA=FLmRNA /CNT=82 /TID=Hs.87539.0 /TIER=FL+Stack /STK=8 /UG=Hs.87539 /LL=222 /DEF=Homo sapiens aldehyde dehydrogenase 3 family, member B2 (ALDH3B2), mRNA. /PROD=aldehyde dehydrogenase 3B2 /FL=gb:NM_000695.2 gb:U37519.1	NM_000695	aldehyde dehydrogenase 3 family, member B2	ALDH3B2	222	NM_000695			UP
203608_at	AL031230	Consensus includes gb:AL031230 /DEF=Human DNA sequence from clone 73M23 on chromosome 6p22.2-22.3. Contains the 5 part of the possibly alternatively spliced gene for Phosphatidylinositol-glycan-specific Phospholipase D 1 precursor (EC 3.1.4.50, PIGPLD1, Glycoprotein Phospholipase D... /FEA=mRNA_5 /DB_XREF=gi:3947845 /UG=Hs.5299 aldehyde dehydrogenase 5 family, member A1 (succinate-semialdehyde de…	AL031230	aldehyde dehydrogenase 5 family, member A1	ALDH5A1	7915	NM_001080		DOWN
221588_x_at	AW612403	Consensus includes gb:AI640855 /FEA=EST /DB_XREF=gi:4703964 /DB_XREF=est:wa27c11.x1 /CLONE=IMAGE:2299316 /UG=Hs.293970 methylmalonate-semialdehyde dehydrogenase /FL=gb:AF130089.1	AW612403	aldehyde dehydrogenase 6 family, member A1	ALDH6A1	4329	NM_005589		DOWN
214687_x_at	AK026577	Consensus includes gb:AK026577.1 /DEF=Homo sapiens cDNA: FLJ22924 fis, clone KAT06977, highly similar to HSALDAR Human fibroblast mRNA for aldolase A. /FEA=mRNA /DB_XREF=gi:10439461 /UG=Hs.273415 aldolase A, fructose-bisphosphate	AK026577	aldolase A, fructose-bisphosphate	ALDOA	226	NM_000034			UP
219649_at	NM_013339	gb:NM_013339.1 /DEF=Homo sapiens dolichyl-P-Glc:Man9GlcNAc2-PP-dolichylglucosyltransferase (ALG6), mRNA. /FEA=mRNA /GEN=ALG6 /PROD=dolichyl-P-Glc:Man9GlcNAc2-PP-dolichylglucosyltransferase /DB_XREF=gi:7019324 /UG=Hs.80042 dolichyl-P-Glc:Man9GlcNAc2-PP-dolichylglucosyltransferase /FL=gb:AF063604.1 gb:BC001253.1 gb:AF102851.1 gb:NM_013339.1	NM_013339	asparagine-linked glycosylation 6, alpha-1,3-glucosyltransferase homolog (S. cerevisiae)	ALG6	29929	NM_013339			UP
203545_at	NM_024079	gb:NM_024079.1 /DB_XREF=gi:13129069 /GEN=MGC2840 /FEA=FLmRNA /CNT=106 /TID=Hs.155356.0 /TIER=FL+Stack /STK=36 /UG=Hs.155356 /LL=79053 /DEF=Homo sapiens hypothetical protein MGC2840 similar to a putative glucosyltransferase (MGC2840), mRNA. /PROD=hypothetical protein MGC2840 similar to aputative glucosyltransferase /FL=gb:BC001133.1 gb:NM_024079.1	NM_024079	asparagine-linked glycosylation 8, alpha-1,3-glucosyltransferase homolog (S. cerevisiae)	ALG8	79053	NM_001007027			UP
219374_s_at	NM_024740	gb:NM_024740.1 /DEF=Homo sapiens hypothetical protein FLJ21845 (FLJ21845), mRNA. /FEA=mRNA /GEN=FLJ21845 /PROD=hypothetical protein FLJ21845 /DB_XREF=gi:13376061 /UG=Hs.120824 hypothetical protein FLJ21845 /FL=gb:NM_024740.1	NM_024740	asparagine-linked glycosylation 9, alpha-1,2-mannosyltransferase homolog (S. cerevisiae) /// ferredoxin-fold anticodon binding domain containing 1	ALG9	79796	NM_001077690		DOWN
214707_x_at	AB002326	gb:AB002326.2 /DB_XREF=gi:6634016 /GEN=KIAA0328 /FEA=mRNA /CNT=43 /TID=Hs.97393.2 /TIER=ConsEnd /STK=0 /UG=Hs.97393 /LL=23147 /DEF=Homo sapiens mRNA for KIAA0328 protein, partial cds. /PROD=KIAA0328 protein	AB002326	Alstrom syndrome 1	ALMS1	7840	NM_015120		DOWN	DOWN
207133_x_at	NM_025144	gb:NM_025144.1 /DB_XREF=gi:13376730 /GEN=FLJ22670 /FEA=FLmRNA /CNT=6 /TID=Hs.288917.0 /TIER=FL /STK=0 /UG=Hs.288917 /LL=80216 /DEF=Homo sapiens hypothetical protein FLJ22670 (FLJ22670), mRNA. /PROD=hypothetical protein FLJ22670 /FL=gb:NM_025144.1	NM_025144	alpha-kinase 1	ALPK1	80216	NM_001102406			DOWN
203002_at	NM_016201	gb:NM_016201.1 /DEF=Homo sapiens Leman coiled-coil protein (LCCP), mRNA. /FEA=mRNA /GEN=LCCP /PROD=Leman coiled-coil protein /DB_XREF=gi:7705577 /UG=Hs.92186 Leman coiled-coil protein /FL=gb:AF175966.1 gb:NM_016201.1	NM_016201	angiomotin like 2	AMOTL2	51421	NM_016201		DOWN
212360_at	AI916249	gb:AI916249 /DB_XREF=gi:5636104 /DB_XREF=wg99c01.x1 /CLONE=IMAGE:2379360 /FEA=FLmRNA /CNT=170 /TID=Hs.82927.0 /TIER=Stack /STK=69 /UG=Hs.82927 /LL=271 /UG_GENE=AMPD2 /UG_TITLE=adenosine monophosphate deaminase 2 (isoform L) /FL=gb:NM_004037.2	AI916249	adenosine monophosphate deaminase 2	AMPD2	271	NM_004037	DOWN	DOWN
207992_s_at	NM_000480	gb:NM_000480.1 /DB_XREF=gi:4502078 /GEN=AMPD3 /FEA=FLmRNA /CNT=1 /TID=Hs.83918.0 /TIER=FL /STK=0 /UG=Hs.83918 /LL=272 /DEF=Homo sapiens adenosine monophosphate deaminase (isoform E) (AMPD3), mRNA. /PROD=adenosine monophosphate deaminase (isoform E) /FL=gb:NM_000480.1	NM_000480	adenosine monophosphate deaminase 3	AMPD3	272	NM_000480	UP
205257_s_at	NM_001635	gb:NM_001635.1 /DB_XREF=gi:4502080 /GEN=AMPH /FEA=FLmRNA /CNT=57 /TID=Hs.173034.0 /TIER=FL+Stack /STK=18 /UG=Hs.173034 /LL=273 /DEF=Homo sapiens amphiphysin (Stiff-Mann syndrome with breast cancer 128kD autoantigen) (AMPH), mRNA. /PROD=amphiphysin /FL=gb:U07616.1 gb:NM_001635.1	NM_001635	amphiphysin	AMPH	273	NM_001635	DOWN
204294_at	NM_000481	gb:NM_000481.1 /DEF=Homo sapiens aminomethyltransferase (glycine cleavage system protein T) (AMT), mRNA. /FEA=mRNA /GEN=AMT /PROD=aminomethyltransferase (glycine cleavage systemprotein T) /DB_XREF=gi:4502082 /UG=Hs.102 aminomethyltransferase (glycine cleavage system protein T) /FL=gb:D13811.1 gb:NM_000481.1	NM_000481	aminomethyltransferase	AMT	275	NM_000481	DOWN	DOWN	DOWN
208498_s_at	NM_004038	gb:NM_004038.1 /DB_XREF=gi:4757749 /GEN=AMY1A /FEA=FLmRNA /CNT=2 /TID=Hs.274376.0 /TIER=FL /STK=0 /UG=Hs.274376 /LL=276 /DEF=Homo sapiens amylase, alpha 1A; salivary (AMY1A), mRNA. /PROD=amylase, alpha 1A; salivary /FL=gb:NM_004038.1	NM_004038	amylase, alpha 1A (salivary) /// amylase, alpha 1B (salivary) /// amylase, alpha 1C (salivary) /// amylase, alpha 2A (pancreatic) /// amylase, alpha 2B (pancreatic)	AMY1A	276	NM_000699			DOWN
205141_at	NM_001145	gb:NM_001145.1 /DEF=Homo sapiens angiogenin, ribonuclease, RNase A family, 5 (ANG), mRNA. /FEA=mRNA /GEN=ANG /PROD=angiogenin, ribonuclease, RNase A family, 5precursor /DB_XREF=gi:4557312 /UG=Hs.154730 angiogenin, ribonuclease, RNase A family, 5 /FL=gb:NM_001145.1	NM_001145	angiogenin, ribonuclease, RNase A family, 5	ANG	283	NM_001097577		DOWN	DOWN
221825_at	BE671941	Consensus includes gb:AU151793 /FEA=EST /DB_XREF=gi:11013314 /DB_XREF=est:AU151793 /CLONE=NT2RP2006115 /UG=Hs.157078 Homo sapiens cDNA FLJ12793 fis, clone NT2RP2002033	BE671941	angel homolog 2 (Drosophila)	ANGEL2	90806	NM_144567		DOWN	DOWN
205572_at	NM_001147	gb:NM_001147.1 /DB_XREF=gi:4557314 /GEN=ANGPT2 /FEA=FLmRNA /CNT=33 /TID=Hs.115181.0 /TIER=FL /STK=0 /UG=Hs.115181 /LL=285 /DEF=Homo sapiens angiopoietin 2 (ANGPT2), mRNA. /PROD=angiopoietin 2 /FL=gb:AB009865.1 gb:AF004327.1 gb:NM_001147.1	NM_001147	angiopoietin 2	ANGPT2	285	NM_001118887		UP
213001_at	AF007150	gb:AF007150.1 /DB_XREF=gi:2852628 /FEA=mRNA /CNT=86 /TID=Hs.8025.0 /TIER=Stack /STK=41 /UG=Hs.8025 /UG_TITLE=Homo sapiens clone 23767 and 23782 mRNA sequences /DEF=Homo sapiens clone 23767 and 23782 mRNA sequences.	AF007150	angiopoietin-like 2	ANGPTL2	23452	NM_012098	DOWN	DOWN
202920_at	NM_001148	Consensus includes gb:BF726212 /FEA=EST /DB_XREF=gi:12042123 /DB_XREF=est:by03a08.y1 /CLONE=by03a08 /UG=Hs.117970 ankyrin 2, neuronal /FL=gb:NM_001148.2	NM_001148	ankyrin 2, neuronal	ANK2	287	NM_001127493		DOWN	DOWN
208773_s_at	AL136943	gb:AL136943.1 /DEF=Homo sapiens mRNA; cDNA DKFZp586G1024 (from clone DKFZp586G1024); complete cds. /FEA=mRNA /GEN=DKFZp586G1024 /PROD=hypothetical protein /DB_XREF=gi:12053380 /UG=Hs.301226 KIAA1085 protein /FL=gb:AL136943.1	AL136943	ankyrin repeat and KH domain containing 1 /// ANKHD1-EIF4EBP3 readthrough	ANKHD1	404734	NM_001197030		DOWN
214919_s_at	R39094	Consensus includes gb:R39094 /FEA=EST /DB_XREF=gi:796550 /DB_XREF=est:yf50c09.s1 /CLONE=IMAGE:25528 /UG=Hs.301226 KIAA1085 protein	R39094	ANKHD1-EIF4EBP3 readthrough /// eukaryotic translation initiation factor 4E binding protein 3	ANKHD1-EIF4EBP3	404734	NM_003732		DOWN
212798_s_at	AK001389	gb:AK001389.1 /DB_XREF=gi:7022618 /FEA=mRNA /CNT=87 /TID=Hs.15144.0 /TIER=Stack /STK=37 /UG=Hs.15144 /LL=57037 /UG_GENE=DKFZP564O043 /UG_TITLE=hypothetical protein DKFZp564O043 /DEF=Homo sapiens cDNA FLJ10527 fis, clone NT2RP2000932, highly similar to Homo sapiens mRNA; cDNA DKFZp564O043.	AK001389	ankyrin repeat and MYND domain containing 2	ANKMY2	57037	NM_020319		DOWN
218093_s_at	NM_017664	gb:NM_017664.1 /DEF=Homo sapiens hypothetical protein FLJ20093 (FLJ20093), mRNA. /FEA=mRNA /GEN=FLJ20093 /PROD=hypothetical protein FLJ20093 /DB_XREF=gi:8923103 /UG=Hs.172572 hypothetical protein FLJ20093 /FL=gb:NM_017664.1	NM_017664	ankyrin repeat domain 10	ANKRD10	55608	NM_017664			DOWN
212289_at	AW572909	Consensus includes gb:AB020681.1 /DEF=Homo sapiens mRNA for KIAA0874 protein, partial cds. /FEA=mRNA /GEN=KIAA0874 /PROD=KIAA0874 protein /DB_XREF=gi:4240236 /UG=Hs.27973 KIAA0874 protein /FL=gb:AF317425.1	AW572909	ankyrin repeat domain 12	ANKRD12	23253	NM_001083625			DOWN
213035_at	AI081194	Consensus includes gb:AI081194 /FEA=EST /DB_XREF=gi:3417986 /DB_XREF=est:ox76a08.x1 /CLONE=IMAGE:1662230 /UG=Hs.32556 KIAA0379 protein	AI081194	ankyrin repeat domain 28	ANKRD28	23243	NM_001195098		DOWN	DOWN
220144_s_at	NM_022096	gb:NM_022096.1 /DEF=Homo sapiens hypothetical protein FLJ21669 (FLJ21669), mRNA. /FEA=mRNA /GEN=FLJ21669 /PROD=hypothetical protein FLJ21669 /DB_XREF=gi:11545808 /UG=Hs.174644 hypothetical protein FLJ21669 /FL=gb:NM_022096.1	NM_022096	ankyrin repeat domain 5	ANKRD5	63926	NM_022096	UP	UP	UP
219496_at	NM_023016	gb:NM_023016.1 /DEF=Homo sapiens hypothetical protein FLJ21870 (FLJ21870), mRNA. /FEA=mRNA /GEN=FLJ21870 /PROD=hypothetical protein FLJ21870 /DB_XREF=gi:12711681 /UG=Hs.130815 hypothetical protein FLJ21870 /FL=gb:NM_023016.1	NM_023016	ankyrin repeat domain 57	ANKRD57	65124	NM_023016			DOWN
212747_at	AI990523	gb:AI990523 /DB_XREF=gi:5837404 /DB_XREF=ws40g04.x1 /CLONE=IMAGE:2499702 /FEA=mRNA /CNT=107 /TID=Hs.20060.0 /TIER=Stack /STK=43 /UG=Hs.20060 /LL=23294 /UG_GENE=KIAA0229 /UG_TITLE=KIAA0229 protein	AI990523	ankyrin repeat and sterile alpha motif domain containing 1A	ANKS1A	23294	NM_015245		DOWN
218910_at	NM_018075	gb:NM_018075.1 /DEF=Homo sapiens hypothetical protein FLJ10375 (FLJ10375), mRNA. /FEA=mRNA /GEN=FLJ10375 /PROD=hypothetical protein FLJ10375 /DB_XREF=gi:8922383 /UG=Hs.319088 hypothetical protein FLJ10375 /FL=gb:NM_018075.1	NM_018075	anoctamin 10	ANO10	55129	NM_018075		DOWN
201012_at	NM_000700	gb:NM_000700.1 /DB_XREF=gi:4502100 /GEN=ANXA1 /FEA=FLmRNA /CNT=457 /TID=Hs.78225.0 /TIER=FL+Stack /STK=162 /UG=Hs.78225 /LL=301 /DEF=Homo sapiens annexin A1 (ANXA1), mRNA. /PROD=annexin I /FL=gb:BC001275.1 gb:NM_000700.1	NM_000700	annexin A1	ANXA1	301	NM_000700			UP
206200_s_at	NM_001157	gb:NM_001157.1 /DB_XREF=gi:4557316 /GEN=ANXA11 /FEA=FLmRNA /CNT=20 /TID=Hs.75510.0 /TIER=FL /STK=0 /UG=Hs.75510 /LL=311 /DEF=Homo sapiens annexin A11 (ANXA11), mRNA. /PROD=annexin XI /FL=gb:L19605.1 gb:NM_001157.1	NM_001157	annexin A11	ANXA11	311	NM_001157			UP
208323_s_at	NM_004306	gb:NM_004306.1 /DB_XREF=gi:4757753 /GEN=ANXA13 /FEA=FLmRNA /CNT=2 /TID=Hs.181107.0 /TIER=FL /STK=0 /UG=Hs.181107 /LL=312 /DEF=Homo sapiens annexin A13 (ANXA13), mRNA. /PROD=annexin A13 /FL=gb:NM_004306.1	NM_004306	annexin A13	ANXA13	312	NM_001003954			DOWN
201590_x_at	NM_004039	gb:NM_004039.1 /DB_XREF=gi:4757755 /GEN=ANXA2 /FEA=FLmRNA /CNT=628 /TID=Hs.217493.0 /TIER=FL+Stack /STK=605 /UG=Hs.217493 /LL=302 /DEF=Homo sapiens annexin A2 (ANXA2), mRNA. /PROD=annexin A2 /FL=gb:D00017.1 gb:BC001748.1 gb:NM_004039.1	NM_004039	annexin A2	ANXA2	302	NM_001002857	UP		UP
208816_x_at	M62898	gb:M62898.1 /DEF=Human lipocortin (LIP) 2 pseudogene mRNA, complete cds-like region. /FEA=mRNA /DB_XREF=gi:187147 /UG=Hs.217493 annexin A2 /FL=gb:M62898.1	M62898	annexin A2 pseudogene 2	ANXA2P2	304	NR_003573	UP		UP
209369_at	M63310	gb:M63310.1 /DB_XREF=gi:178696 /GEN=ANX3 /FEA=FLmRNA /CNT=127 /TID=Hs.1378.0 /TIER=FL /STK=0 /UG=Hs.1378 /LL=306 /DEF=Human 1,2-cyclic-inositol-phosphate phosphodiesterase (ANX3) mRNA, complete cds. /PROD=1,2-cyclic-inositol-phosphate phosphodiesterase /FL=gb:BC000871.1 gb:M63310.1 gb:M20560.1 gb:NM_005139.1	M63310	annexin A3	ANXA3	306	NM_005139	UP		UP
200982_s_at	NM_001155	gb:NM_001155.2 /DEF=Homo sapiens annexin A6 (ANXA6), transcript variant 1, mRNA. /FEA=mRNA /GEN=ANXA6 /PROD=annexin VI isoform 1 /DB_XREF=gi:4809274 /UG=Hs.118796 annexin A6 /FL=gb:J03578.1 gb:D00510.1 gb:NM_001155.2	NM_001155	annexin A6	ANXA6	309	NM_001155	DOWN
204894_s_at	AF067406	gb:NM_003734.2 /DEF=Homo sapiens amine oxidase, copper containing 3 (vascular adhesion protein 1) (AOC3), mRNA. /FEA=mRNA /GEN=AOC3 /PROD=copper containing amine oxidase 3 precursor /DB_XREF=gi:6806883 /UG=Hs.198241 amine oxidase, copper containing 3 (vascular adhesion protein 1) /FL=gb:U39447.1 gb:AF067406.1 gb:NM_003734.2	AF067406	amine oxidase, copper containing 3 (vascular adhesion protein 1)	AOC3	8639	NM_003734		DOWN
205083_at	NM_001159	gb:NM_001159.2 /DB_XREF=gi:6598319 /GEN=AOX1 /FEA=FLmRNA /CNT=47 /TID=Hs.174151.0 /TIER=FL+Stack /STK=8 /UG=Hs.174151 /LL=316 /DEF=Homo sapiens aldehyde oxidase 1 (AOX1), mRNA. /PROD=aldehyde oxidase 1 /FL=gb:L11005.1 gb:NM_001159.2 gb:AB046692.1	NM_001159	aldehyde oxidase 1	AOX1	316	NM_001159		DOWN	DOWN
205423_at	NM_001127	gb:NM_001127.1 /DB_XREF=gi:4501972 /GEN=AP1B1 /FEA=FLmRNA /CNT=32 /TID=Hs.89576.0 /TIER=FL /STK=3 /UG=Hs.89576 /LL=162 /DEF=Homo sapiens adaptor-related protein complex 1, beta 1 subunit (AP1B1), mRNA. /PROD=adaptor-related protein complex 1, beta 1subunit /FL=gb:L13939.1 gb:NM_001127.1	NM_001127	adaptor-related protein complex 1, beta 1 subunit	AP1B1	162	NM_001127			UP
201613_s_at	BC000519	gb:BC000519.1 /DB_XREF=gi:12653494 /FEA=FLmRNA /CNT=290 /TID=Hs.272822.0 /TIER=FL /STK=0 /UG=Hs.272822 /LL=8607 /UG_GENE=RUVBL1 /DEF=Homo sapiens, RuvB (E coli homolog)-like 1, clone MGC:8557, mRNA, complete cds. /PROD=RuvB (E coli homolog)-like 1 /FL=gb:AF070735.1 gb:AF099084.1 gb:BC000519.1 gb:BC002993.1 gb:AB012122.1 gb:NM_003707.1	BC000519	adaptor-related protein complex 1, gamma 2 subunit	AP1G2	8906	NM_003917		DOWN
218261_at	NM_005498	gb:NM_005498.2 /DEF=Homo sapiens adaptor-related protein complex 1, mu 2 subunit (AP1M2), mRNA. /FEA=mRNA /GEN=AP1M2 /PROD=adaptor-related protein complex 1, mu 2 subunit /DB_XREF=gi:9506796 /UG=Hs.18894 adaptor-related protein complex 1, mu 2 subunit /FL=gb:BC003387.1 gb:BC003612.1 gb:BC005021.1 gb:AF020797.2 gb:NM_005498.2	NM_005498	adaptor-related protein complex 1, mu 2 subunit	AP1M2	10053	NM_005498			UP
209635_at	BC003561	gb:BC003561.1 /DEF=Homo sapiens, Similar to adaptor-related protein complex 1, sigma 1 subunit, clone MGC:1929, mRNA, complete cds. /FEA=mRNA /PROD=Similar to adaptor-related protein complex 1,sigma 1 subunit /DB_XREF=gi:13097710 /UG=Hs.57600 adaptor-related protein complex 1, sigma 1 subunit /FL=gb:BC003561.1	BC003561	adaptor-related protein complex 1, sigma 1 subunit	AP1S1	1174	NM_001283	UP		UP
203300_x_at	NM_003916	gb:NM_003916.1 /DB_XREF=gi:4506956 /GEN=AP1S2 /FEA=FLmRNA /CNT=129 /TID=Hs.40368.0 /TIER=FL /STK=0 /UG=Hs.40368 /LL=8905 /DEF=Homo sapiens adaptor-related protein complex 1, sigma 2 subunit (AP1S2), mRNA. /PROD=adaptor-related protein complex 1, sigma 2subunit /FL=gb:BC001117.1 gb:AB015320.1 gb:AF251295.1 gb:NM_003916.1	NM_003916	adaptor-related protein complex 1, sigma 2 subunit	AP1S2	8905	NM_003916	DOWN		DOWN
202652_at	NM_001164	gb:NM_001164.1 /DB_XREF=gi:4502130 /GEN=APBB1 /FEA=FLmRNA /CNT=155 /TID=Hs.3763.0 /TIER=FL+Stack /STK=58 /UG=Hs.3763 /LL=322 /DEF=Homo sapiens amyloid beta (A4) precursor protein-binding, family B, member 1 (Fe65) (APBB1), mRNA. /PROD=amyloid beta (A4) precursor protein-binding,family B, member 1 (Fe65) /FL=gb:NM_001164.1 gb:L77864.1	NM_001164	amyloid beta (A4) precursor protein-binding, family B, member 1 (Fe65)	APBB1	322	NM_001164	DOWN		DOWN
201284_s_at	NM_001640	gb:NM_001640.2 /DB_XREF=gi:9951916 /GEN=APEH /FEA=FLmRNA /CNT=303 /TID=Hs.78223.0 /TIER=FL+Stack /STK=112 /UG=Hs.78223 /LL=327 /DEF=Homo sapiens N-acylaminoacyl-peptide hydrolase (APEH), mRNA. /PROD=N-acylaminoacyl-peptide hydrolase /FL=gb:NM_001640.2 gb:AF141383.1 gb:BC000362.1 gb:BC001826.1 gb:D38441.1 gb:J03068.1	NM_001640	N-acylaminoacyl-peptide hydrolase	APEH	327	NM_001640			UP
221036_s_at	NM_031301	gb:NM_031301.1 /DEF=Homo sapiens hypothetical protein DKFZp564D0372 (DKFZP564D0372), mRNA. /FEA=mRNA /GEN=DKFZP564D0372 /PROD=hypothetical protein DKFZp564D0372 /DB_XREF=gi:13775223 /FL=gb:NM_031301.1	NM_031301	anterior pharynx defective 1 homolog B (C. elegans)	APH1B	83464	NM_001145646		UP
213454_at	AL578583	gb:AL578583 /DB_XREF=gi:12942797 /DB_XREF=AL578583 /CLONE=CS0DK001YJ03 (3 prime) /FEA=EST /CNT=50 /TID=Hs.44205.1 /TIER=Stack /STK=12 /UG=Hs.44205 /LL=1325 /UG_GENE=CORT /UG_TITLE=cortistatin	AL578583	apoptosis-inducing, TAF9-like domain 1	APITD1	378708	NM_199294	UP		UP
206632_s_at	NM_004900	gb:NM_004900.1 /DEF=Homo sapiens phorbolin (similar to apolipoprotein B mRNA editing protein) (DJ742C19.2), mRNA. /FEA=mRNA /GEN=DJ742C19.2 /PROD=phorbolin (similar to apolipoprotein B mRNAediting protein) /DB_XREF=gi:4758159 /UG=Hs.226307 phorbolin (similar to apolipoprotein B mRNA editing protein) /FL=gb:U61083.1 gb:NM_004900.1	NM_004900	apolipoprotein B mRNA editing enzyme, catalytic polypeptide-like 3B	APOBEC3B	9582	NM_004900	UP		UP
209584_x_at	AF165520	gb:AF165520.1 /DB_XREF=gi:9294746 /GEN=PBI /FEA=FLmRNA /CNT=79 /TID=Hs.8583.0 /TIER=FL+Stack /STK=18 /UG=Hs.8583 /LL=27350 /DEF=Homo sapiens phorbolin I protein (PBI) mRNA, complete cds. /PROD=phorbolin I protein /FL=gb:AF165520.1	AF165520	apolipoprotein B mRNA editing enzyme, catalytic polypeptide-like 3C	APOBEC3C	27350	NM_014508		DOWN
214995_s_at	BF508948	Consensus includes gb:BF508948 /FEA=EST /DB_XREF=gi:11592246 /DB_XREF=est:UI-H-BI4-aos-g-01-0-UI.s1 /CLONE=IMAGE:3086016 /UG=Hs.250619 phorbolin-like protein MDS019	BF508948	apolipoprotein B mRNA editing enzyme, catalytic polypeptide-like 3F /// apolipoprotein B mRNA editing enzyme, catalytic polypeptide-like 3G	APOBEC3F	200316	NM_001006666		UP
205820_s_at	NM_000040	gb:NM_000040.1 /DEF=Homo sapiens apolipoprotein C-III (APOC3), mRNA. /FEA=mRNA /GEN=APOC3 /PROD=apolipoprotein C-III precursor /DB_XREF=gi:4557322 /UG=Hs.73849 apolipoprotein C-III /FL=gb:M28613.1 gb:M28614.1 gb:NM_000040.1	NM_000040	apolipoprotein C-III	APOC3	345	NM_000040		UP
201525_at	NM_001647	gb:NM_001647.1 /DB_XREF=gi:4502162 /GEN=APOD /FEA=FLmRNA /CNT=322 /TID=Hs.75736.0 /TIER=FL+Stack /STK=89 /UG=Hs.75736 /LL=347 /DEF=Homo sapiens apolipoprotein D (APOD), mRNA. /PROD=apolipoprotein D precursor /FL=gb:J02611.1 gb:NM_001647.1	NM_001647	apolipoprotein D	APOD	347	NM_001647		DOWN
221087_s_at	NM_014349	gb:NM_014349.1 /DEF=Homo sapiens apolipoprotein L, 3 (APOL3), mRNA. /FEA=mRNA /GEN=APOL3 /PROD=apolipoprotein L, 3 /DB_XREF=gi:7656972 /UG=Hs.241535 apolipoprotein L, 3 /FL=gb:AY014905.1 gb:AF070675.1 gb:NM_014349.1	NM_014349	apolipoprotein L, 3	APOL3	80833	NM_145640	UP
219716_at	NM_030641	gb:NM_030641.1 /DEF=Homo sapiens apolipoprotein L, 6 (APOL6), mRNA. /FEA=mRNA /GEN=APOL6 /PROD=apolipoprotein L, 6 /DB_XREF=gi:13449280 /UG=Hs.257352 apolipoprotein L, 6 /FL=gb:AY014879.1 gb:NM_030641.1	NM_030641	apolipoprotein L, 6	APOL6	80830	NM_030641	UP	UP
221620_s_at	AF061264	gb:AF061264.1 /DEF=Homo sapiens brain my025 mRNA, complete cds. /FEA=mRNA /PROD=brain my025 /DB_XREF=gi:12001991 /UG=Hs.40065 hypothetical protein MGC4825 /FL=gb:AF061264.1	AF061264	apolipoprotein O	APOO	79135	NM_024122	UP		UP
218158_s_at	NM_012096	gb:NM_012096.1 /DEF=Homo sapiens adaptor protein containing pH domain, PTB domain and leucine zipper motif (APPL), mRNA. /FEA=mRNA /GEN=APPL /PROD=adaptor protein containing pH domain, PTB domainand leucine zipper motif /DB_XREF=gi:6912241 /UG=Hs.27413 adaptor protein containing pH domain, PTB domain and leucine zipper motif /FL=gb:AF169797.1 gb:NM_012096.1	NM_012096	adaptor protein, phosphotyrosine interaction, PH domain and leucine zipper containing 1	APPL1	26060	NM_012096		DOWN
213892_s_at	AA927724	gb:AA927724 /DB_XREF=gi:3076544 /DB_XREF=om72g04.s1 /CLONE=IMAGE:1552758 /FEA=EST /CNT=16 /TID=Hs.28914.1 /TIER=Stack /STK=12 /UG=Hs.28914 /LL=353 /UG_GENE=APRT /UG_TITLE=adenine phosphoribosyltransferase	AA927724	adenine phosphoribosyltransferase	APRT	353	NM_000485			UP
209047_at	AL518391	Consensus includes gb:AL518391 /FEA=EST /DB_XREF=gi:12781884 /DB_XREF=est:AL518391 /CLONE=CS0DA009YJ21 (3 prime) /UG=Hs.74602 aquaporin 1 (channel-forming integral protein, 28kD) /FL=gb:M77829.1	AL518391	aquaporin 1 (Colton blood group)	AQP1	358	NM_001185060		DOWN
39248_at	N74607	Cluster Incl. N74607:za55a01.s1 Homo sapiens cDNA, 3 end /clone=IMAGE-296424 /clone_end=3' /gb=N74607 /gi=1231892 /ug=Hs.234642 /len=487	N74607	aquaporin 3 (Gill blood group)	AQP3	360	NM_004925		DOWN
206784_at	NM_001169	gb:NM_001169.1 /DEF=Homo sapiens aquaporin 8 (AQP8), mRNA. /FEA=mRNA /GEN=AQP8 /PROD=aquaporin 8 /DB_XREF=gi:4502188 /UG=Hs.176658 aquaporin 8 /FL=gb:AB013456.1 gb:NM_001169.1 gb:AF067797.1	NM_001169	aquaporin 8	AQP8	343	NM_001169			DOWN
211110_s_at	AF162704	gb:AF162704.1 /DB_XREF=gi:5639998 /FEA=FLmRNA /CNT=2 /TID=Hs.99915.0 /TIER=FL /STK=0 /UG=Hs.99915 /LL=367 /UG_GENE=AR /DEF=Homo sapiens cell-line MDA-MB-453 androgen receptor mRNA, complete cds. /PROD=androgen receptor /FL=gb:M34233.1 gb:AF162704.1	AF162704	androgen receptor	AR	367	NM_000044	DOWN	DOWN	DOWN
213618_at	AB011152	gb:AB011152.1 /DB_XREF=gi:3043683 /GEN=KIAA0580 /FEA=mRNA /CNT=157 /TID=Hs.22572.0 /TIER=Stack /STK=10 /UG=Hs.22572 /LL=23278 /DEF=Homo sapiens mRNA for KIAA0580 protein, partial cds. /PROD=KIAA0580 protein	AB011152	ArfGAP with RhoGAP domain, ankyrin repeat and PH domain 2	ARAP2	116984	NM_015230	UP
218950_at	NM_022481	gb:NM_022481.1 /DEF=Homo sapiens hypothetical protein FLJ21065 (FLJ21065), mRNA. /FEA=mRNA /GEN=FLJ21065 /PROD=hypothetical protein FLJ21065 /DB_XREF=gi:11968032 /UG=Hs.25277 hypothetical protein FLJ21065 /FL=gb:NM_022481.1	NM_022481	ArfGAP with RhoGAP domain, ankyrin repeat and PH domain 3	ARAP3	64411	NM_022481		DOWN
205239_at	NM_001657	gb:NM_001657.1 /DB_XREF=gi:4502198 /GEN=AREG /FEA=FLmRNA /CNT=38 /TID=Hs.270833.0 /TIER=FL+Stack /STK=9 /UG=Hs.270833 /LL=374 /DEF=Homo sapiens amphiregulin (schwannoma-derived growth factor) (AREG), mRNA. /PROD=amphiregulin (schwannoma-derived growth factor) /FL=gb:M30704.1 gb:NM_001657.1	NM_001657	amphiregulin	AREG	374	NM_001657	UP
203311_s_at	NM_001663	gb:M57763.1 /DEF=Human ADP-ribosylation factor (hARF6) mRNA, complete cds. /FEA=mRNA /GEN=hARF6 /PROD=ADP-ribosylation factor /DB_XREF=gi:178988 /UG=Hs.89474 ADP-ribosylation factor 6 /FL=gb:BC002952.1 gb:M57763.1 gb:NM_001663.2	NM_001663	ADP-ribosylation factor 6	ARF6	382	NM_001663	UP	UP	UP
219431_at	NM_024605	gb:NM_024605.1 /DEF=Homo sapiens hypothetical protein FLJ20896 (FLJ20896), mRNA. /FEA=mRNA /GEN=FLJ20896 /PROD=hypothetical protein FLJ20896 /DB_XREF=gi:13375810 /UG=Hs.26756 hypothetical protein FLJ20896 /FL=gb:NM_024605.1	NM_024605	Rho GTPase activating protein 10	ARHGAP10	79658	NM_024605	DOWN	DOWN
212738_at	AV717623	Consensus includes gb:AV717623 /FEA=EST /DB_XREF=gi:10814775 /DB_XREF=est:AV717623 /CLONE=DCBBIC10 /UG=Hs.80305 Human clone 23719 mRNA sequence	AV717623	Rho GTPase activating protein 19	ARHGAP19	84986	NM_032900		DOWN
221030_s_at	NM_031305	gb:NM_031305.1 /DEF=Homo sapiens hypothetical protein DKFZp564B1162 (DKFZP564B1162), mRNA. /FEA=mRNA /GEN=DKFZP564B1162 /PROD=hypothetical protein DKFZp564B1162 /DB_XREF=gi:13775229 /FL=gb:NM_031305.1	NM_031305	Rho GTPase activating protein 24	ARHGAP24	83478	NM_001025616			DOWN
203431_s_at	NM_014715	gb:NM_014715.1 /DB_XREF=gi:7662261 /GEN=KIAA0712 /FEA=FLmRNA /CNT=94 /TID=Hs.111138.0 /TIER=FL+Stack /STK=13 /UG=Hs.111138 /LL=9743 /DEF=Homo sapiens KIAA0712 gene product (KIAA0712), mRNA. /PROD=KIAA0712 gene product /FL=gb:AB018255.1 gb:NM_014715.1	NM_014715	Rho GTPase activating protein 32	ARHGAP32	9743	NM_001142685		DOWN
206167_s_at	NM_001174	gb:NM_001174.2 /DEF=Homo sapiens Rho GTPase activating protein 6 (ARHGAP6), transcript variant 2, mRNA. /FEA=mRNA /GEN=ARHGAP6 /PROD=Rho GTPase activating protein 6 isoform 2 /DB_XREF=gi:7382476 /UG=Hs.250830 Rho GTPase activating protein 6 /FL=gb:AF022212.2 gb:NM_001174.2	NM_001174	Rho GTPase activating protein 6	ARHGAP6	395	NM_006125	DOWN		DOWN
37117_at	Z83838	Cluster Incl. Z83838:Human DNA sequence from PAC 127B20 on chromosome 22q11.2-qter, contains gene for GTPase-activating protein similar to rhoGAP protein. ribosomal protein L6 pseudogene, ESTs and CA repeat /cds=(0,926) /gb=Z83838 /gi=2276307 /ug=Hs.102336 /len=927	Z83838	Rho GTPase activating protein 8 /// PRR5-ARHGAP8 readthrough	ARHGAP8	23779	NM_001017526			UP
216620_s_at	AF009205	Consensus includes gb:AF009205.1 /DEF=Homo sapiens clone L5 unknown mRNA, partial cds. /FEA=mRNA /PROD=unknown /DB_XREF=gi:2454511 /UG=Hs.20695 Rho guanine nucleotide exchange factor (GEF) 10	AF009205	Rho guanine nucleotide exchange factor (GEF) 10	ARHGEF10	9639	NM_014629	DOWN		DOWN
201334_s_at	AB002380	gb:AB002380.1 /DB_XREF=gi:2224704 /GEN=KIAA0382 /FEA=FLmRNA /CNT=252 /TID=Hs.6582.0 /TIER=Stack /STK=71 /UG=Hs.6582 /LL=23365 /UG_TITLE=Rho guanine exchange factor (GEF) 12 /DEF=Human mRNA for KIAA0382 gene, partial cds. /FL=gb:NM_015313.1 gb:AF180681.1	AB002380	Rho guanine nucleotide exchange factor (GEF) 12	ARHGEF12	23365	NM_001198665		DOWN
205507_at	NM_014958	gb:NM_014958.1 /DEF=Homo sapiens KIAA0915 protein (KIAA0915), mRNA. /FEA=mRNA /GEN=KIAA0915 /PROD=KIAA0915 protein /DB_XREF=gi:7662377 /UG=Hs.16714 Rho guanine exchange factor (GEF) 15 /FL=gb:AB020722.1 gb:NM_014958.1	NM_014958	Rho guanine nucleotide exchange factor (GEF) 15	ARHGEF15	22899	NM_025014	DOWN
208009_s_at	NM_014448	gb:NM_014448.1 /DB_XREF=gi:7657364 /GEN=NBR /FEA=FLmRNA /CNT=2 /TID=Hs.87435.0 /TIER=FL /STK=0 /UG=Hs.87435 /LL=27237 /DEF=Homo sapiens putative neuroblastoma protein (NBR), mRNA. /PROD=putative neuroblastoma protein /FL=gb:D89016.1 gb:NM_014448.1	NM_014448	Rho guanine nucleotide exchange factor (GEF) 16	ARHGEF16	27237	NM_014448	UP		UP
203756_at	NM_014786	gb:NM_014786.1 /DB_XREF=gi:7662063 /GEN=KIAA0337 /FEA=FLmRNA /CNT=89 /TID=Hs.45180.0 /TIER=FL+Stack /STK=34 /UG=Hs.45180 /LL=9828 /DEF=Homo sapiens KIAA0337 gene product (KIAA0337), mRNA. /PROD=KIAA0337 gene product /FL=gb:AB002335.1 gb:NM_014786.1	NM_014786	Rho guanine nucleotide exchange factor (GEF) 17	ARHGEF17	9828	NM_014786	DOWN		DOWN
58780_s_at	R42449	Cluster Incl. R42449:yg02a07.s1 Homo sapiens cDNA, 3 end /clone=IMAGE-30831 /clone_end=3' /gb=R42449 /gi=817213 /ug=Hs.235831 /len=431	R42449	Rho guanine nucleotide exchange factor (GEF) 40	ARHGEF40	55701	NM_018071		DOWN
204765_at	NM_005435	gb:NM_005435.1 /DB_XREF=gi:4885632 /GEN=ARHGEF5 /FEA=FLmRNA /CNT=53 /TID=Hs.334.0 /TIER=FL+Stack /STK=13 /UG=Hs.334 /LL=7984 /DEF=Homo sapiens Rho guanine nucleotide exchange factor (GEF) 5 (ARHGEF5), mRNA. /PROD=Rho guanine nucleotide exchange factor (GEF) 5 /FL=gb:U02082.1 gb:NM_005435.1	NM_005435	Rho guanine nucleotide exchange factor (GEF) 5	ARHGEF5	7984	NM_005435			UP
209539_at	D25304	gb:D25304.1 /DB_XREF=gi:435445 /GEN=KIAA0006 /FEA=FLmRNA /CNT=81 /TID=Hs.79307.0 /TIER=Stack /STK=21 /UG=Hs.79307 /LL=9459 /UG_TITLE=RacCdc42 guanine exchange factor (GEF) 6 /DEF=Human mRNA for KIAA0006 gene, partial cds. /FL=gb:D13631.1	D25304	Rac/Cdc42 guanine nucleotide exchange factor (GEF) 6	ARHGEF6	9459	NM_004840	DOWN
202548_s_at	NM_003899	gb:NM_003899.1 /DB_XREF=gi:4505572 /GEN=P85SPR /FEA=FLmRNA /CNT=145 /TID=Hs.172813.0 /TIER=FL+Stack /STK=57 /UG=Hs.172813 /LL=8874 /DEF=Homo sapiens PAK-interacting exchange factor beta (P85SPR), mRNA. /PROD=PAK-interacting exchange factor beta /FL=gb:NM_003899.1 gb:D63476.1	NM_003899	Rho guanine nucleotide exchange factor (GEF) 7	ARHGEF7	8874	NM_001113511	DOWN	DOWN
203264_s_at	NM_015185	gb:NM_015185.1 /DB_XREF=gi:7662107 /GEN=ARHGEF9 /FEA=FLmRNA /CNT=119 /TID=Hs.54697.0 /TIER=FL+Stack /STK=31 /UG=Hs.54697 /LL=23229 /DEF=Homo sapiens Cdc42 guanine exchange factor (GEF) 9 (ARHGEF9), mRNA. /PROD=Cdc42 guanine exchange factor (GEF) 9 /FL=gb:NM_015185.1	NM_015185	Cdc42 guanine nucleotide exchange factor (GEF) 9	ARHGEF9	23229	NM_001173479	DOWN
218917_s_at	NM_018450	gb:NM_018450.1 /DEF=Homo sapiens uncharacterized bone marrow protein BM029 (BM029), mRNA. /FEA=mRNA /GEN=BM029 /PROD=uncharacterized bone marrow protein BM029 /DB_XREF=gi:8922086 /UG=Hs.8740 uncharacterized bone marrow protein BM029 /FL=gb:AF217506.1 gb:NM_018450.1	NM_018450	AT rich interactive domain 1A (SWI-like)	ARID1A	8289	NM_006015		DOWN
221230_s_at	NM_016374	gb:NM_016374.2 /DEF=Homo sapiens RBP1-like protein (BCAA), mRNA. /FEA=mRNA /GEN=BCAA /PROD=RBP1-like protein /DB_XREF=gi:13518237 /FL=gb:NM_016374.2	NM_016374	AT rich interactive domain 4B (RBP1-like)	ARID4B	51742	NM_016374			DOWN
212614_at	BG285011	gb:BG285011 /DB_XREF=gi:13036541 /DB_XREF=602409278F1 /CLONE=IMAGE:4538275 /FEA=mRNA /CNT=108 /TID=Hs.12702.0 /TIER=Stack /STK=42 /UG=Hs.12702 /UG_TITLE=Homo sapiens mRNA; cDNA DKFZp586N012 (from clone DKFZp586N012)	BG285011	AT rich interactive domain 5B (MRF1-like)	ARID5B	84159	NM_032199		DOWN	DOWN
201880_at	AL040708	gb:AL040708 /DB_XREF=gi:5409654 /DB_XREF=DKFZp434A1015_s1 /CLONE=DKFZp434A1015 /FEA=FLmRNA /CNT=264 /TID=Hs.181461.0 /TIER=Stack /STK=64 /UG=Hs.181461 /LL=25820 /UG_GENE=ARIH1 /UG_TITLE=ariadne (Drosophila) homolog, ubiquitin-conjugating enzyme E2-binding protein, 1 /FL=gb:NM_005744.2 gb:AF072832.1	AL040708	ariadne homolog, ubiquitin-conjugating enzyme E2 binding protein, 1 (Drosophila)	ARIH1	25820	NM_005744		DOWN
201230_s_at	NM_006321	gb:NM_006321.1 /DB_XREF=gi:5453556 /GEN=ARIH2 /FEA=FLmRNA /CNT=295 /TID=Hs.241558.0 /TIER=FL+Stack /STK=48 /UG=Hs.241558 /LL=10425 /DEF=Homo sapiens ariadne (Drosophila) homolog 2 (ARIH2), mRNA. /PROD=ariadne (Drosophila) homolog 2 /FL=gb:AF099149.1 gb:BC000422.1 gb:NM_006321.1 gb:AF183427.1	NM_006321	ariadne homolog 2 (Drosophila)	ARIH2	10425	NM_006321		DOWN
201658_at	AU151560	Consensus includes gb:AU151560 /FEA=EST /DB_XREF=gi:11013081 /DB_XREF=est:AU151560 /CLONE=NT2RP2005555 /UG=Hs.242894 ADP-ribosylation factor-like 1 /FL=gb:NM_001177.2 gb:L28997.1	AU151560	ADP-ribosylation factor-like 1	ARL1	400	NM_001177	DOWN	DOWN
220468_at	NM_025047	gb:NM_025047.1 /DEF=Homo sapiens hypothetical protein FLJ22595 (FLJ22595), mRNA. /FEA=mRNA /GEN=FLJ22595 /PROD=hypothetical protein FLJ22595 /DB_XREF=gi:13376573 /UG=Hs.287702 hypothetical protein FLJ22595 /FL=gb:NM_025047.1	NM_025047	ADP-ribosylation factor-like 14	ARL14	80117	NM_025047		UP
202641_at	NM_004311	gb:NM_004311.1 /DB_XREF=gi:4757773 /GEN=ARL3 /FEA=FLmRNA /CNT=159 /TID=Hs.182215.0 /TIER=FL /STK=7 /UG=Hs.182215 /LL=403 /DEF=Homo sapiens ADP-ribosylation factor-like 3 (ARL3), mRNA. /PROD=ADP-ribosylation factor-like 3 /FL=gb:U07151.1 gb:NM_004311.1	NM_004311	ADP-ribosylation factor-like 3	ARL3	403	NM_004311	DOWN
205020_s_at	NM_005738	gb:NM_005738.1 /DB_XREF=gi:5031602 /GEN=ARL4 /FEA=FLmRNA /CNT=36 /TID=Hs.201672.0 /TIER=FL /STK=0 /UG=Hs.201672 /LL=10124 /DEF=Homo sapiens ADP-ribosylation factor-like 4 (ARL4), mRNA. /PROD=ADP-ribosylation factor-like 4 /FL=gb:U73960.1 gb:NM_005738.1	NM_005738	ADP-ribosylation factor-like 4A	ARL4A	10124	NM_001037164		DOWN
202207_at	BG435404	gb:BG435404 /DB_XREF=gi:13341910 /DB_XREF=602507678F1 /CLONE=IMAGE:4605066 /FEA=FLmRNA /CNT=182 /TID=Hs.111554.0 /TIER=Stack /STK=51 /UG=Hs.111554 /LL=10123 /UG_GENE=ARL7 /UG_TITLE=ADP-ribosylation factor-like 7 /FL=gb:BC001051.1 gb:NM_005737.2 gb:AB016811.1	BG435404	ADP-ribosylation factor-like 4C	ARL4C	10123	NM_005737		DOWN	UP
211935_at	D31885	gb:D31885.1 /DB_XREF=gi:505097 /GEN=KIAA0069 /FEA=mRNA /CNT=481 /TID=Hs.75249.0 /TIER=Stack /STK=157 /UG=Hs.75249 /LL=23204 /UG_TITLE=ADP-ribosylation factor-like 6 interacting protein /DEF=Human mRNA for KIAA0069 gene, partial cds.	D31885	ADP-ribosylation factor-like 6 interacting protein 1	ARL6IP1	23204	NM_015161	UP
200761_s_at	NM_006407	gb:NM_006407.2 /DB_XREF=gi:7669496 /GEN=JWA /FEA=FLmRNA /CNT=482 /TID=Hs.92384.0 /TIER=FL+Stack /STK=77 /UG=Hs.92384 /LL=10550 /DEF=Homo sapiens vitamin A responsive; cytoskeleton related (JWA), mRNA. /PROD=vitamin A responsive; cytoskeleton related /FL=gb:BC005143.1 gb:AF161476.1 gb:AF125530.1 gb:AF070523.1 gb:NM_006407.2	NM_006407	ADP-ribosylation-like factor 6 interacting protein 5	ARL6IP5	10550	NM_006407		DOWN
218694_at	NM_016608	gb:NM_016608.1 /DEF=Homo sapiens ALEX1 protein (LOC51309), mRNA. /FEA=mRNA /GEN=LOC51309 /PROD=ALEX1 protein /DB_XREF=gi:7706142 /UG=Hs.9728 ALEX1 protein /FL=gb:AF248963.1 gb:BC002691.1 gb:AB039670.1 gb:NM_016608.1	NM_016608	armadillo repeat containing, X-linked 1	ARMCX1	51309	NM_016608		DOWN	DOWN
203404_at	NM_014782	gb:NM_014782.1 /DEF=Homo sapiens KIAA0512 gene product (KIAA0512), mRNA. /FEA=mRNA /GEN=KIAA0512 /PROD=KIAA0512 gene product /DB_XREF=gi:7662161 /UG=Hs.48924 KIAA0512 gene product; ALEX2 /FL=gb:AB011084.1 gb:NM_014782.1	NM_014782	armadillo repeat containing, X-linked 2	ARMCX2	9823	NM_014782	DOWN	DOWN	DOWN
207799_x_at	NM_015437	gb:NM_015437.1 /DEF=Homo sapiens DKFZP586N0819 protein (DKFZP586N0819), mRNA. /FEA=mRNA /GEN=DKFZP586N0819 /PROD=DKFZP586N0819 protein /DB_XREF=gi:7661693 /UG=Hs.47144 DKFZP586N0819 protein /FL=gb:NM_015437.1	NM_015437	armadillo repeat containing, X-linked 4	ARMCX4	100131755	NR_028407			DOWN
214749_s_at	AK000818	gb:AK000818.1 /DB_XREF=gi:7021128 /FEA=mRNA /CNT=30 /TID=Hs.83530.1 /TIER=ConsEnd /STK=0 /UG=Hs.83530 /LL=54470 /UG_GENE=FLJ20811 /UG_TITLE=hypothetical protein /DEF=Homo sapiens cDNA FLJ20811 fis, clone ADSE01435.	AK000818	armadillo repeat containing, X-linked 6	ARMCX6	54470	NM_001009584		DOWN
218221_at	NM_001668	Consensus includes gb:AL042842 /FEA=EST /DB_XREF=gi:5935598 /DB_XREF=est:DKFZp434G2322_s1 /CLONE=DKFZp434G2322 /UG=Hs.166172 aryl hydrocarbon receptor nuclear translocator /FL=gb:M69238.1 gb:NM_001668.1	NM_001668	aryl hydrocarbon receptor nuclear translocator	ARNT	405	NM_001197325		DOWN	DOWN
220658_s_at	NM_020183	gb:NM_020183.1 /DEF=Homo sapiens transcription factor BMAL2 (LOC56938), mRNA. /FEA=mRNA /GEN=LOC56938 /PROD=transcription factor BMAL2 /DB_XREF=gi:9910367 /UG=Hs.222024 transcription factor BMAL2 /FL=gb:AB039921.1 gb:NM_020183.1	NM_020183	aryl hydrocarbon receptor nuclear translocator-like 2	ARNTL2	56938	NM_020183		UP
201954_at	NM_005720	gb:NM_005720.1 /DB_XREF=gi:5031600 /GEN=ARPC1B /FEA=FLmRNA /CNT=200 /TID=Hs.11538.0 /TIER=FL+Stack /STK=55 /UG=Hs.11538 /LL=10095 /DEF=Homo sapiens actin related protein 23 complex, subunit 1A (41 kD) (ARPC1B), mRNA. /PROD=actin related protein 23 complex, subunit 1A(41 kD) /FL=gb:AF006084.1 gb:BC002562.1 gb:NM_005720.1	NM_005720	actin related protein 2/3 complex, subunit 1B, 41kDa	ARPC1B	10095	NM_005720		UP	UP
208679_s_at	AF279893	gb:AF279893.1 /DB_XREF=gi:12751114 /FEA=FLmRNA /CNT=357 /TID=Hs.83583.1 /TIER=FL /STK=1 /UG=Hs.83583 /LL=10109 /UG_GENE=ARPC2 /DEF=Homo sapiens PNAS-139 mRNA, complete cds. /PROD=PNAS-139 /FL=gb:AF279893.1 gb:BC000590.1	AF279893	actin related protein 2/3 complex, subunit 2, 34kDa	ARPC2	10109	NM_005731	UP		UP
208736_at	AF004561	gb:AF004561.1 /DEF=Homo sapiens p21-Arc mRNA, complete cds. /FEA=mRNA /PROD=p21-Arc /DB_XREF=gi:2209346 /UG=Hs.6895 actin related protein 23 complex, subunit 3 (21 kD) /FL=gb:AF004561.1 gb:AF006086.1 gb:NM_005719.1	AF004561	actin related protein 2/3 complex, subunit 3, 21kDa	ARPC3	10094	NM_005719			UP
220966_x_at	NM_030978	gb:NM_030978.1 /DEF=Homo sapiens hypothetical protein similar to actin related protein 23 complex, subunit 5 (MGC3038), mRNA. /FEA=mRNA /GEN=MGC3038 /PROD=hypothetical protein similar to actin relatedprotein 23 complex, subunit 5 /DB_XREF=gi:13569955 /FL=gb:NM_030978.1	NM_030978	actin related protein 2/3 complex, subunit 5-like	ARPC5L	81873	NM_030978			UP
204443_at	NM_000487	gb:NM_000487.3 /DB_XREF=gi:7262293 /GEN=ARSA /FEA=FLmRNA /CNT=54 /TID=Hs.88251.0 /TIER=FL+Stack /STK=28 /UG=Hs.88251 /LL=410 /DEF=Homo sapiens arylsulfatase A (ARSA), mRNA. /PROD=arylsulfatase A precursor /FL=gb:NM_000487.3 gb:X52151.1	NM_000487	arylsulfatase A	ARSA	410	NM_000487			UP
210237_at	AF120274	gb:AF120274.1 /DEF=Homo sapiens pre-pro-neublastin mRNA, complete cds. /FEA=mRNA /PROD=pre-pro-neublastin /DB_XREF=gi:4455084 /UG=Hs.194689 artemin /FL=gb:AF120274.1	AF120274	artemin	ARTN	9048	NM_001136215		UP
213702_x_at	AI934569	gb:AI934569 /DB_XREF=gi:5673366 /DB_XREF=wp09e10.x1 /CLONE=IMAGE:2464362 /FEA=mRNA /CNT=25 /TID=Hs.75811.3 /TIER=Stack /STK=20 /UG=Hs.75811 /LL=427 /UG_GENE=ASAH /UG_TITLE=N-acylsphingosine amidohydrolase (acid ceramidase)	AI934569	N-acylsphingosine amidohydrolase (acid ceramidase) 1	ASAH1	427	NM_001127505		DOWN
222236_s_at	AK000253	Consensus includes gb:AK000253.1 /DEF=Homo sapiens cDNA FLJ20246 fis, clone COLF6458. /FEA=mRNA /DB_XREF=gi:7020209 /UG=Hs.44579 hypothetical protein FLJ20199	AK000253	ArfGAP with SH3 domain, ankyrin repeat and PH domain 3	ASAP3	55616	NM_001143778	DOWN
212818_s_at	AF055024	gb:AF055024.1 /DB_XREF=gi:3005752 /FEA=FLmRNA /CNT=86 /TID=Hs.153489.1 /TIER=Stack /STK=28 /UG=Hs.153489 /LL=51665 /UG_GENE=ASB1 /UG_TITLE=ASB-1 protein /DEF=Homo sapiens clone 24763 mRNA sequence. /FL=gb:NM_016114.1 gb:AF156777.1	AF055024	ankyrin repeat and SOCS box-containing 1	ASB1	51665	NM_001040445			DOWN
218841_at	NM_024095	gb:NM_024095.1 /DEF=Homo sapiens hypothetical protein MGC5540 (MGC5540), mRNA. /FEA=mRNA /GEN=MGC5540 /PROD=hypothetical protein MGC5540 /DB_XREF=gi:13129097 /UG=Hs.267400 hypothetical protein MGC5540 /FL=gb:BC001321.1 gb:NM_024095.1	NM_024095	ankyrin repeat and SOCS box-containing 8	ASB8	140461	NM_024095			DOWN
212815_at	AA156961	gb:AA156961 /DB_XREF=gi:1728621 /DB_XREF=zl19h05.s1 /CLONE=IMAGE:502425 /FEA=mRNA /CNT=88 /TID=Hs.48295.0 /TIER=Stack /STK=37 /UG=Hs.48295 /LL=10973 /UG_GENE=RNAH /UG_TITLE=RNA helicase family	AA156961	activating signal cointegrator 1 complex subunit 3	ASCC3	10973	NM_006828	UP		UP
218115_at	NM_018154	gb:NM_018154.1 /DEF=Homo sapiens hypothetical protein FLJ10604 (FLJ10604), mRNA. /FEA=mRNA /GEN=FLJ10604 /PROD=hypothetical protein FLJ10604 /DB_XREF=gi:8922548 /UG=Hs.26516 hypothetical protein FLJ10604 /FL=gb:NM_018154.1	NM_018154	ASF1 anti-silencing function 1 homolog B (S. cerevisiae)	ASF1B	55723	NM_018154	UP
36553_at	AA669799	Cluster Incl. AA669799:ag36c04.s1 Homo sapiens cDNA, 3 end /clone=IMAGE-1118886 /clone_end=3' /gb=AA669799 /gi=2631298 /ug=Hs.6315 /len=679	AA669799	acetylserotonin O-methyltransferase-like	ASMTL	8623	NM_001173473	DOWN	DOWN	DOWN
206030_at	NM_000049	gb:NM_000049.1 /DB_XREF=gi:4557334 /GEN=ASPA /FEA=FLmRNA /CNT=25 /TID=Hs.32042.0 /TIER=FL /STK=0 /UG=Hs.32042 /LL=443 /DEF=Homo sapiens aspartoacylase (aminoacylase 2, Canavan disease) (ASPA), mRNA. /PROD=aspartoacylase (aminoacylase 2) /FL=gb:NM_000049.1	NM_000049	aspartoacylase	ASPA	443	NM_000049		DOWN	DOWN
210896_s_at	AF306765	gb:AF306765.1 /DB_XREF=gi:11991236 /FEA=FLmRNA /CNT=4 /TID=Hs.283664.4 /TIER=FL /STK=0 /UG=Hs.283664 /LL=444 /UG_GENE=ASPH /DEF=Homo sapiens junctate mRNA, complete cds. /PROD=junctate /FL=gb:AF306765.1	AF306765	aspartate beta-hydroxylase	ASPH	444	NM_001164750	UP	UP
219918_s_at	NM_018123	gb:NM_018123.1 /DEF=Homo sapiens hypothetical protein FLJ10517 (FLJ10517), mRNA. /FEA=mRNA /GEN=FLJ10517 /PROD=hypothetical protein FLJ10517 /DB_XREF=gi:8922484 /UG=Hs.279797 hypothetical protein FLJ10517 /FL=gb:NM_018123.1	NM_018123	asp (abnormal spindle) homolog, microcephaly associated (Drosophila)	ASPM	259266	NM_018136	UP		UP
207076_s_at	NM_000050	gb:NM_000050.1 /DEF=Homo sapiens argininosuccinate synthetase (ASS), mRNA. /FEA=mRNA /GEN=ASS /PROD=argininosuccinate synthetase /DB_XREF=gi:4557336 /UG=Hs.160786 argininosuccinate synthetase /FL=gb:NM_000050.1	NM_000050	argininosuccinate synthase 1	ASS1	445	NM_000050	UP
209693_at	AF116574	gb:AF116574.1 /DB_XREF=gi:6502572 /GEN=ASTN2 /FEA=FLmRNA /CNT=61 /TID=Hs.30898.0 /TIER=FL /STK=0 /UG=Hs.30898 /LL=23245 /DEF=Homo sapiens astrotactin2 (ASTN2) mRNA, complete cds. /PROD=astrotactin2 /FL=gb:AF116574.1	AF116574	astrotactin 2	ASTN2	23245	NM_001184734	DOWN
218782_s_at	NM_014109	gb:NM_014109.1 /DEF=Homo sapiens PRO2000 protein (PRO2000), mRNA. /FEA=mRNA /GEN=PRO2000 /PROD=PRO2000 protein /DB_XREF=gi:7662630 /UG=Hs.46677 PRO2000 protein /FL=gb:AF118088.1 gb:NM_014109.1	NM_014109	ATPase family, AAA domain containing 2	ATAD2	29028	NM_014109	UP	UP
222103_at	AI434345	Consensus includes gb:AI434345 /FEA=EST /DB_XREF=gi:4295529 /DB_XREF=est:ti48b06.x1 /CLONE=IMAGE:2133683 /UG=Hs.36908 activating transcription factor 1 /FL=gb:NM_005171.1	AI434345	activating transcription factor 1	ATF1	466	NM_005171			DOWN
202672_s_at	NM_001674	gb:NM_001674.1 /DEF=Homo sapiens activating transcription factor 3 (ATF3), mRNA. /FEA=mRNA /GEN=ATF3 /PROD=activating transcription factor 3 long isoform /DB_XREF=gi:4502262 /UG=Hs.460 activating transcription factor 3 /FL=gb:L19871.1 gb:NM_001674.1	NM_001674	activating transcription factor 3	ATF3	467	NM_001030287	DOWN
204568_at	NM_014924	gb:NM_014924.1 /DB_XREF=gi:7662325 /GEN=KIAA0831 /FEA=FLmRNA /CNT=62 /TID=Hs.103000.0 /TIER=FL+Stack /STK=36 /UG=Hs.103000 /LL=22863 /DEF=Homo sapiens KIAA0831 protein (KIAA0831), mRNA. /PROD=KIAA0831 protein /FL=gb:NM_014924.1 gb:AB020638.1	NM_014924	ATG14 autophagy related 14 homolog (S. cerevisiae)	ATG14	22863	NM_014924			DOWN
219164_s_at	H96715	gb:NM_018036.1 /DEF=Homo sapiens hypothetical protein FLJ10242 (FLJ10242), mRNA. /FEA=mRNA /GEN=FLJ10242 /PROD=hypothetical protein FLJ10242 /DB_XREF=gi:8922304 /UG=Hs.168241 hypothetical protein FLJ10242 /FL=gb:NM_018036.1	H96715	ATG2 autophagy related 2 homolog B (S. cerevisiae)	ATG2B	55102	NM_018036			DOWN
221492_s_at	AF202092	gb:AF202092.1 /DEF=Homo sapiens PC3-96 mRNA, complete cds. /FEA=mRNA /PROD=PC3-96 /DB_XREF=gi:11493699 /UG=Hs.26367 PC3-96 protein /FL=gb:AF202092.1	AF202092	ATG3 autophagy related 3 homolog (S. cerevisiae)	ATG3	64422	NM_022488	UP
202511_s_at	AK001899	gb:AK001899.1 /DB_XREF=gi:7023451 /FEA=FLmRNA /CNT=140 /TID=Hs.11171.0 /TIER=Stack /STK=52 /UG=Hs.11171 /LL=9474 /UG_GENE=APG5L /UG_TITLE=APG5 (autophagy 5, S. cerevisiae)-like /DEF=Homo sapiens cDNA FLJ11037 fis, clone PLACE1004316, highly similar to H.sapiens mRNA for apoptosis specific protein. /FL=gb:NM_004849.1	AK001899	ATG5 autophagy related 5 homolog (S. cerevisiae)	ATG5	9474	NM_004849	UP
210858_x_at	U26455	gb:U26455.1 /DEF=Human phosphatidylinositol 3-kinase homolog (ATM) mRNA, complete cds. /FEA=mRNA /GEN=ATM /PROD=phosphatidylinositol 3-kinase homolog /DB_XREF=gi:870785 /UG=Hs.194382 ataxia telangiectasia mutated (includes complementation groups A, C and D) /FL=gb:U26455.1	U26455	ataxia telangiectasia mutated	ATM	472	NM_000051			DOWN
203454_s_at	NM_004045	gb:NM_004045.1 /DEF=Homo sapiens ATX1 (antioxidant protein 1, yeast) homolog 1 (ATOX1), mRNA. /FEA=mRNA /GEN=ATOX1 /PROD=ATX1 (antioxidant protein 1, yeast) homolog 1 /DB_XREF=gi:4757803 /UG=Hs.279910 ATX1 (antioxidant protein 1, yeast) homolog 1 /FL=gb:NM_004045.1	NM_004045	ATX1 antioxidant protein 1 homolog (yeast)	ATOX1	475	NM_004045			UP
212297_at	BF218804	gb:BF218804 /DB_XREF=gi:11112494 /DB_XREF=601882315F1 /CLONE=IMAGE:4094786 /FEA=mRNA /CNT=210 /TID=Hs.4934.0 /TIER=Stack /STK=86 /UG=Hs.4934 /UG_TITLE=H.sapiens polyA site DNA	BF218804	ATPase type 13A3	ATP13A3	79572	NM_024524	UP
220948_s_at	NM_000701	gb:NM_000701.1 /DEF=Homo sapiens ATPase, Na+K+ transporting, alpha 1 polypeptide (ATP1A1), mRNA. /FEA=mRNA /GEN=ATP1A1 /PROD=ATPase, Na+K+ transporting, alpha 1polypeptide /DB_XREF=gi:4502268 /UG=Hs.76549 ATPase, Na+K+ transporting, alpha 1 polypeptide /FL=gb:NM_000701.1 gb:U16798.1	NM_000701	ATPase, Na+/K+ transporting, alpha 1 polypeptide	ATP1A1	476	NM_000701	UP		UP
203296_s_at	NM_000702	gb:NM_000702.1 /DB_XREF=gi:4502270 /GEN=ATP1A2 /FEA=FLmRNA /CNT=148 /TID=Hs.34114.0 /TIER=FL /STK=0 /UG=Hs.34114 /LL=477 /DEF=Homo sapiens ATPase, Na+K+ transporting, alpha 2 (+) polypeptide (ATP1A2), mRNA. /PROD=ATPase, Na+K+ transporting, alpha 2 (+)polypeptide /FL=gb:NM_000702.1	NM_000702	ATPase, Na+/K+ transporting, alpha 2 polypeptide	ATP1A2	477	NM_000702	DOWN	DOWN
204311_at	NM_001678	gb:NM_001678.1 /DEF=Homo sapiens ATPase, Na+K+ transporting, beta 2 polypeptide (ATP1B2), mRNA. /FEA=mRNA /GEN=ATP1B2 /PROD=ATPase, Na+K+ transporting, beta 2 polypeptide /DB_XREF=gi:4502278 /UG=Hs.78854 ATPase, Na+K+ transporting, beta 2 polypeptide /FL=gb:U45945.1 gb:M81181.1 gb:NM_001678.1	NM_001678	ATPase, Na+/K+ transporting, beta 2 polypeptide	ATP1B2	482	NM_001678			DOWN
208836_at	U51478	gb:U51478.1 /DB_XREF=gi:1522634 /FEA=FLmRNA /CNT=293 /TID=Hs.76941.0 /TIER=FL+Stack /STK=117 /UG=Hs.76941 /LL=483 /UG_GENE=ATP1B3 /DEF=Human sodiumpotassium-transporting ATPase beta-3 subunit mRNA, complete cds. /PROD=sodiumpotassium-transporting ATPase beta-3subunit /FL=gb:NM_001679.1 gb:U51478.1	U51478	ATPase, Na+/K+ transporting, beta 3 polypeptide	ATP1B3	483	NM_001679		UP
209186_at	M23114	gb:M23114.1 /DB_XREF=gi:184100 /GEN=HK1 /FEA=FLmRNA /CNT=168 /TID=Hs.1526.1 /TIER=FL+Stack /STK=79 /UG=Hs.1526 /LL=488 /UG_TITLE=ATPase, Ca++ transporting, cardiac muscle, slow twitch 2 /DEF=Homo sapiens calcium-ATPase (HK1) mRNA, complete cds. /FL=gb:M23114.1	M23114	ATPase, Ca++ transporting, cardiac muscle, slow twitch 2	ATP2A2	488	NM_001135765			UP
212135_s_at	AW517686	gb:AW517686 /DB_XREF=gi:7155768 /DB_XREF=xs86d05.x1 /CLONE=IMAGE:2776521 /FEA=EST /CNT=223 /TID=Hs.305923.2 /TIER=Stack /STK=12 /UG=Hs.305923 /LL=493 /UG_GENE=ATP2B4 /UG_TITLE=ATPase, Ca++ transporting, plasma membrane 4	AW517686	ATPase, Ca++ transporting, plasma membrane 4	ATP2B4	493	NM_001001396	DOWN
201322_at	NM_001686	gb:NM_001686.1 /DB_XREF=gi:4502294 /GEN=ATP5B /FEA=FLmRNA /CNT=477 /TID=Hs.25.0 /TIER=FL+Stack /STK=64 /UG=Hs.25 /LL=506 /DEF=Homo sapiens ATP synthase, H+ transporting, mitochondrial F1 complex, beta polypeptide (ATP5B), nuclear gene encoding mitochondrial protein, mRNA. /PROD=ATP synthase, H+ transporting, mitochondrial F1complex, beta polypeptide /FL=gb:NM_001686.1 gb:D00022.1	NM_001686	ATP synthase, H+ transporting, mitochondrial F1 complex, beta polypeptide	ATP5B	506	NM_001686			UP
208972_s_at	AL080089	gb:AL080089.1 /DEF=Homo sapiens mRNA; cDNA DKFZp564L2362 (from clone DKFZp564L2362); complete cds. /FEA=mRNA /GEN=DKFZp564L2362 /PROD=hypothetical protein /DB_XREF=gi:5262506 /UG=Hs.80986 ATP synthase, H+ transporting, mitochondrial F0 complex, subunit c (subunit 9), isoform 1 /FL=gb:BC004963.1 gb:D13118.1 gb:AL080089.1	AL080089	ATP synthase, H+ transporting, mitochondrial Fo complex, subunit C1 (subunit 9)	ATP5G1	516	NM_001002027			UP
208764_s_at	D13119	gb:D13119.1 /DB_XREF=gi:285909 /GEN=P2 /FEA=FLmRNA /CNT=406 /TID=Hs.89399.1 /TIER=FL+Stack /STK=146 /UG=Hs.89399 /LL=517 /DEF=Homo sapiens P2 mRNA for ATP synthase subunit c, complete cds. /PROD=ATP synthase subunit c precursor /FL=gb:D13119.1	D13119	ATP synthase, H+ transporting, mitochondrial Fo complex, subunit C2 (subunit 9)	ATP5G2	517	NM_001002031		DOWN
207508_at	NM_001689	gb:NM_001689.1 /DEF=Homo sapiens ATP synthase, H+ transporting, mitochondrial F0 complex, subunit c (subunit 9) isoform 3 (ATP5G3), mRNA. /FEA=mRNA /GEN=ATP5G3 /PROD=ATP synthase, H+ transporting, mitochondrial F0complex, subunit c (subunit 9) isoform 3 /DB_XREF=gi:4502300 /UG=Hs.429 ATP synthase, H+ transporting, mitochondrial F0 complex, subunit c (subunit 9) isoform 3 /FL=gb:U09813.1 gb:NM_001…	NM_001689	ATP synthase, H+ transporting, mitochondrial Fo complex, subunit C3 (subunit 9)	ATP5G3	518	NM_001002258			UP
202961_s_at	NM_004889	gb:NM_004889.1 /DB_XREF=gi:4757811 /GEN=ATP5J2 /FEA=FLmRNA /CNT=144 /TID=Hs.155751.0 /TIER=FL+Stack /STK=103 /UG=Hs.155751 /LL=9551 /DEF=Homo sapiens ATP synthase, H+ transporting, mitochondrial F0 complex, subunit f, isoform 2 (ATP5J2), mRNA. /PROD=ATP synthase, H+ transporting, mitochondrial F0complex, subunit f, isoform 2 /FL=gb:BC003678.1 gb:NM_004889.1 gb:AF047436.1	NM_004889	ATP synthase, H+ transporting, mitochondrial Fo complex, subunit F2	ATP5J2	9551	NM_001003713			UP
45828_at	AI768100	Cluster Incl. AI768100:wg81b02.x1 Homo sapiens cDNA, 3 end /clone=IMAGE-2371467 /clone_end=3' /gb=AI768100 /gi=5234609 /ug=Hs.6045 /len=573	AI768100	ATP5S-like	ATP5SL	55101	NM_001167867		DOWN
205704_s_at	NM_012463	gb:NM_012463.1 /DEF=Homo sapiens TJ6 protein (TJ6), mRNA. /FEA=mRNA /GEN=TJ6 /PROD=TJ6 protein /DB_XREF=gi:6912717 /UG=Hs.12627 TJ6 protein /FL=gb:AF112972.1 gb:NM_012463.1	NM_012463	ATPase, H+ transporting, lysosomal V0 subunit a2	ATP6V0A2	23545	NM_012463			UP
200078_s_at	BC005876	gb:BC005876.1 /DEF=Homo sapiens, ATPase, H+ transporting, lysosomal (vacuolar proton pump) 21kD, clone MGC:4498, mRNA, complete cds. /FEA=mRNA /PROD=ATPase, H+ transporting, lysosomal (vacuolarproton pump) 21kD /DB_XREF=gi:13543437 /FL=gb:BC005876.1	BC005876	ATPase, H+ transporting, lysosomal 21kDa, V0 subunit b	ATP6V0B	533	NM_001039457			UP
213587_s_at	AI884867	Consensus includes gb:AI884867 /FEA=EST /DB_XREF=gi:5590031 /DB_XREF=est:wl85g03.x1 /CLONE=IMAGE:2431732 /UG=Hs.91379 ribosomal protein L26	AI884867	ATPase, H+ transporting V0 subunit e2	ATP6V0E2	155066	NM_001100592		DOWN	UP
201972_at	AF113129	gb:AF113129.1 /DB_XREF=gi:6523820 /FEA=FLmRNA /CNT=215 /TID=Hs.281866.0 /TIER=FL+Stack /STK=80 /UG=Hs.281866 /LL=523 /UG_GENE=ATP6A1 /DEF=Homo sapiens vacuolar ATPase isoform VA68 mRNA, complete cds. /PROD=vacuolar ATPase isoform VA68 /FL=gb:AF113129.1 gb:L09235.1 gb:NM_001690.1	AF113129	ATPase, H+ transporting, lysosomal 70kDa, V1 subunit A	ATP6V1A	523	NM_001690	UP
202874_s_at	NM_001695	gb:NM_001695.1 /DB_XREF=gi:4502314 /GEN=ATP6C /FEA=FLmRNA /CNT=132 /TID=Hs.86905.0 /TIER=FL /STK=0 /UG=Hs.86905 /LL=528 /DEF=Homo sapiens ATPase, H+ transporting, lysosomal (vacuolar proton pump) 42kD (ATP6C), mRNA. /PROD=ATPase, H+ transporting, lysosomal (vacuolarproton pump) 42kD /FL=gb:NM_001695.1	NM_001695	ATPase, H+ transporting, lysosomal 42kDa, V1 subunit C1	ATP6V1C1	528	NM_001695	UP	UP
208678_at	BC004443	gb:BC004443.1 /DB_XREF=gi:13325247 /FEA=FLmRNA /CNT=347 /TID=Hs.77805.0 /TIER=FL+Stack /STK=132 /UG=Hs.77805 /LL=529 /UG_GENE=ATP6E /DEF=Homo sapiens, ATPase, H+ transporting, lysosomal (vacuolar proton pump) 31kD, clone MGC:4040, mRNA, complete cds. /PROD=ATPase, H+ transporting, lysosomal (vacuolarproton pump) 31kD /FL=gb:NM_001696.1 gb:BC004443.1	BC004443	ATPase, H+ transporting, lysosomal 31kDa, V1 subunit E1	ATP6V1E1	529	NM_001039366		UP
205198_s_at	NM_000052	gb:NM_000052.1 /DB_XREF=gi:4502320 /GEN=ATP7A /FEA=FLmRNA /CNT=46 /TID=Hs.606.0 /TIER=FL /STK=7 /UG=Hs.606 /LL=538 /DEF=Homo sapiens ATPase, Cu++ transporting, alpha polypeptide (Menkes syndrome) (ATP7A), mRNA. /PROD=ATPase, Cu++ transporting, alpha polypeptide /FL=gb:L06133.1 gb:NM_000052.1	NM_000052	ATPase, Cu++ transporting, alpha polypeptide	ATP7A	538	NM_000052		DOWN
213106_at	AI769688	Consensus includes gb:AI769688 /FEA=EST /DB_XREF=gi:5236197 /DB_XREF=est:wj25f11.x1 /CLONE=IMAGE:2403885 /UG=Hs.180737 Homo sapiens clone 23664 and 23905 mRNA sequence	AI769688	ATPase, aminophospholipid transporter (APLT), class I, type 8A, member 1	ATP8A1	10396	NM_001105529		DOWN
214594_x_at	BG252666	Consensus includes gb:BG252666 /FEA=EST /DB_XREF=gi:12762469 /DB_XREF=est:602366292F1 /CLONE=IMAGE:4474439 /UG=Hs.166196 ATPase, Class I, type 8B, member 1 /FL=gb:AF038007.1 gb:NM_005603.1	BG252666	ATPase, aminophospholipid transporter, class I, type 8B, member 1	ATP8B1	5205	NM_005603		DOWN	DOWN
220416_at	NM_024837	gb:NM_024837.1 /DEF=Homo sapiens hypothetical protein FLJ21472 (FLJ21472), mRNA. /FEA=mRNA /GEN=FLJ21472 /PROD=hypothetical protein FLJ21472 /DB_XREF=gi:13376248 /UG=Hs.182738 hypothetical protein FLJ21472 /FL=gb:NM_024837.1	NM_024837	ATPase, class I, type 8B, member 4	ATP8B4	79895	NM_024837			DOWN
214934_at	AW411030	gb:AW411030 /DB_XREF=gi:6936571 /DB_XREF=fh09h11.y1 /CLONE=IMAGE:2964716 /FEA=mRNA /CNT=10 /TID=Hs.91471.1 /TIER=ConsEnd /STK=5 /UG=Hs.91471 /LL=11071 /UG_GENE=ATP9B /UG_TITLE=ATPase, Class II, type 9B	AW411030	ATPase, class II, type 9B	ATP9B	374868	NM_198531		DOWN
213745_at	AW151108	gb:AW151108 /DB_XREF=gi:6199006 /DB_XREF=xg33d03.x1 /CLONE=IMAGE:2629349 /FEA=mRNA /CNT=40 /TID=Hs.196012.0 /TIER=Stack /STK=12 /UG=Hs.196012 /LL=26033 /UG_GENE=KIAA0534 /UG_TITLE=KIAA0534 protein	AW151108	attractin-like 1	ATRNL1	26033	NM_207303			DOWN
203232_s_at	NM_000332	gb:NM_000332.1 /DB_XREF=gi:4506792 /GEN=SCA1 /FEA=FLmRNA /CNT=133 /TID=Hs.74520.0 /TIER=FL /STK=0 /UG=Hs.74520 /LL=6310 /DEF=Homo sapiens spinocerebellar ataxia 1 (olivopontocerebellar ataxia 1, autosomal dominant, ataxin 1) (SCA1), mRNA. /PROD=ataxin 1 /FL=gb:NM_000332.1	NM_000332	ataxin 1	ATXN1	6310	NM_000332			DOWN
202622_s_at	NM_002973	gb:NM_002973.1 /DB_XREF=gi:4506794 /GEN=SCA2 /FEA=FLmRNA /CNT=148 /TID=Hs.76253.0 /TIER=FL+Stack /STK=57 /UG=Hs.76253 /LL=6311 /DEF=Homo sapiens spinocerebellar ataxia 2 (olivopontocerebellar ataxia 2, autosomal dominant, ataxin 2) (SCA2), mRNA. /PROD=ataxin 2 /FL=gb:U70323.1 gb:NM_002973.1	NM_002973	ataxin 2	ATXN2	6311	NM_002973		DOWN
204516_at	BG390306	Consensus includes gb:BG390306 /FEA=EST /DB_XREF=gi:13283754 /DB_XREF=est:602416274F1 /CLONE=IMAGE:4524618 /UG=Hs.108447 spinocerebellar ataxia 7 (olivopontocerebellar atrophy with retinal degeneration) /FL=gb:NM_000333.1	BG390306	ataxin 7	ATXN7	6314	NM_000333		DOWN
212114_at	BE967207	Consensus includes gb:BE967207 /FEA=EST /DB_XREF=gi:11773627 /DB_XREF=est:601661094R1 /CLONE=IMAGE:3916174 /UG=Hs.165590 ribosomal protein S13	BE967207	ataxin 7-like 3B	ATXN7L3B	552889	NM_001136262		DOWN
208079_s_at	NM_003158	gb:NM_003158.1 /DB_XREF=gi:4507278 /GEN=STK6 /FEA=FLmRNA /CNT=2 /TID=Hs.250822.0 /TIER=FL /STK=0 /UG=Hs.250822 /LL=6790 /DEF=Homo sapiens serinethreonine kinase 6 (STK6), mRNA. /PROD=serinethreonine kinase 6 /FL=gb:D84212.1 gb:NM_003158.1	NM_003158	aurora kinase A	AURKA	6790	NM_003600	UP	UP	UP
209464_at	AB011446	gb:AB011446.1 /DEF=Homo sapiens mRNA for Aik2, complete cds. /FEA=mRNA /GEN=aik2 /PROD=Aik2 /DB_XREF=gi:5688865 /UG=Hs.180655 serinethreonine kinase 12 /FL=gb:BC000442.1 gb:AF004022.1 gb:AF008552.1 gb:AB011450.1 gb:AF015254.1 gb:NM_004217.1 gb:AB011446.1	AB011446	aurora kinase B	AURKB	9212	NM_004217	UP		UP
212599_at	AK025298	gb:AK025298.1 /DB_XREF=gi:10437785 /FEA=mRNA /CNT=114 /TID=Hs.32168.0 /TIER=Stack /STK=39 /UG=Hs.32168 /LL=26053 /UG_GENE=KIAA0442 /UG_TITLE=KIAA0442 protein /DEF=Homo sapiens cDNA: FLJ21645 fis, clone COL08436.	AK025298	autism susceptibility candidate 2	AUTS2	26053	NM_001127231		DOWN
202686_s_at	NM_021913	gb:NM_021913.1 /DB_XREF=gi:11863122 /GEN=AXL /FEA=FLmRNA /CNT=194 /TID=Hs.83341.1 /TIER=FL+Stack /STK=81 /UG=Hs.83341 /LL=558 /DEF=Homo sapiens AXL receptor tyrosine kinase (AXL), transcript variant 1, mRNA. /PROD=AXL receptor tyrosine kinase isoform 1precursor /FL=gb:NM_021913.1	NM_021913	AXL receptor tyrosine kinase	AXL	558	NM_001699	DOWN	DOWN
203188_at	NM_006876	gb:NM_006876.1 /DB_XREF=gi:5802983 /GEN=BETA3GNTI /FEA=FLmRNA /CNT=115 /TID=Hs.8526.0 /TIER=FL+Stack /STK=46 /UG=Hs.8526 /LL=11041 /DEF=Homo sapiens i-beta-1,3-N-acetylglucosaminyltransferase (BETA3GNTI), mRNA. /PROD=i-beta-1,3-N-acetylglucosaminyltransferase /FL=gb:AF029893.1 gb:NM_006876.1	NM_006876	UDP-GlcNAc:betaGal beta-1,3-N-acetylglucosaminyltransferase 1	B3GNT1	11041	NM_006876	DOWN	DOWN	DOWN
210243_s_at	AF038661	gb:AF038661.1 /DB_XREF=gi:3132897 /FEA=FLmRNA /CNT=14 /TID=Hs.321231.1 /TIER=FL /STK=0 /UG=Hs.321231 /LL=8703 /UG_GENE=B4GALT3 /DEF=Homo sapiens chromosome 1q21-1q23 beta-1,4-galactosyltransferase mRNA, complete cds. /PROD=beta-1,4-galactosyltransferase /FL=gb:AF038661.1	AF038661	UDP-Gal:betaGlcNAc beta 1,4- galactosyltransferase, polypeptide 3	B4GALT3	8703	NM_003779	UP
210540_s_at	BC004523	gb:BC004523.1 /DB_XREF=gi:13325453 /FEA=FLmRNA /CNT=7 /TID=Hs.13225.0 /TIER=FL /STK=0 /UG=Hs.13225 /LL=8702 /UG_GENE=B4GALT4 /DEF=Homo sapiens, UDP-Gal:betaGlcNAc beta 1,4- galactosyltransferase, polypeptide 4, clone MGC:3811, mRNA, complete cds. /PROD=UDP-Gal:betaGlcNAc beta 1,4-galactosyltransferase, polypeptide 4 /FL=gb:NM_003778.1 gb:AF020920.1 gb:BC004523.1 gb:AF038662.1	BC004523	UDP-Gal:betaGlcNAc beta 1,4- galactosyltransferase, polypeptide 4	B4GALT4	8702	NM_003778	UP
204194_at	NM_001186	gb:NM_001186.1 /DB_XREF=gi:4502352 /GEN=BACH1 /FEA=FLmRNA /CNT=82 /TID=Hs.154276.0 /TIER=FL+Stack /STK=10 /UG=Hs.154276 /LL=571 /DEF=Homo sapiens BTB and CNC homology 1, basic leucine zipper transcription factor 1 (BACH1), mRNA. /PROD=BTB and CNC homology 1, basic leucine zippertranscription factor 1 /FL=gb:AB002803.1 gb:NM_001186.1	NM_001186	BTB and CNC homology 1, basic leucine zipper transcription factor 1	BACH1	571	NM_001186	UP
221234_s_at	NM_021813	gb:NM_021813.1 /DEF=Homo sapiens BTB and CNC homology 1, basic leucine zipper transcription factor 2 (BACH2), mRNA. /FEA=mRNA /GEN=BACH2 /PROD=BTB and CNC homology 1, basic leucine zippertranscription factor 2 /DB_XREF=gi:13540489 /FL=gb:NM_021813.1	NM_021813	BTB and CNC homology 1, basic leucine zipper transcription factor 2	BACH2	60468	NM_001170794			DOWN
202387_at	NM_004323	gb:NM_004323.2 /DB_XREF=gi:7549801 /GEN=BAG1 /FEA=FLmRNA /CNT=166 /TID=Hs.41714.0 /TIER=FL+Stack /STK=81 /UG=Hs.41714 /LL=573 /DEF=Homo sapiens BCL2-associated athanogene (BAG1), mRNA. /PROD=BCL2-associated athanogene /FL=gb:NM_004323.2 gb:BC001936.1 gb:U46917.1 gb:AF022224.1	NM_004323	BCL2-associated athanogene	BAG1	573	NM_001172415		DOWN
219218_at	NM_024696	gb:NM_024696.1 /DEF=Homo sapiens hypothetical protein FLJ23058 (FLJ23058), mRNA. /FEA=mRNA /GEN=FLJ23058 /PROD=hypothetical protein FLJ23058 /DB_XREF=gi:13375978 /UG=Hs.98968 hypothetical protein FLJ23058 /FL=gb:NM_024696.1	NM_024696	BAH domain and coiled-coil containing 1	BAHCC1	57597	NM_001080519			DOWN
203728_at	NM_001188	gb:NM_001188.1 /DEF=Homo sapiens BCL2-antagonistkiller 1 (BAK1), mRNA. /FEA=mRNA /GEN=BAK1 /PROD=BCL2-antagonistkiller 1 /DB_XREF=gi:4502362 /UG=Hs.93213 BCL2-antagonistkiller 1 /FL=gb:BC004431.1 gb:NM_001188.1 gb:U16811.1 gb:U23765.1	NM_001188	BCL2-antagonist/killer 1	BAK1	578	NM_001188	UP	UP
205345_at	NM_000465	gb:NM_000465.1 /DB_XREF=gi:4557348 /GEN=BARD1 /FEA=FLmRNA /CNT=44 /TID=Hs.54089.0 /TIER=FL+Stack /STK=17 /UG=Hs.54089 /LL=580 /DEF=Homo sapiens BRCA1 associated RING domain 1 (BARD1), mRNA. /PROD=BRCA1 associated RING domain 1 /FL=gb:NM_000465.1 gb:U76638.1	NM_000465	BRCA1 associated RING domain 1	BARD1	580	NM_000465		DOWN
202391_at	NM_006317	gb:NM_006317.1 /DB_XREF=gi:5453749 /GEN=BASP1 /FEA=FLmRNA /CNT=228 /TID=Hs.79516.0 /TIER=FL+Stack /STK=47 /UG=Hs.79516 /LL=10409 /DEF=Homo sapiens brain acid-soluble protein 1 (BASP1), mRNA. /PROD=brain acid-soluble protein 1 /FL=gb:AF039656.1 gb:NM_006317.1 gb:BC000518.1	NM_006317	brain abundant, membrane attached signal protein 1	BASP1	10409	NM_006317		UP
212068_s_at	AB011087	gb:AB011087.1 /DB_XREF=gi:3043553 /GEN=KIAA0515 /FEA=mRNA /CNT=253 /TID=Hs.108945.0 /TIER=Stack /STK=91 /UG=Hs.108945 /LL=23121 /DEF=Homo sapiens mRNA for KIAA0515 protein, partial cds. /PROD=KIAA0515 protein	AB011087	HLA-B associated transcript 2-like 1	BAT2L1	84726	NM_013318		DOWN
211833_s_at	U19599	gb:U19599.1 /DB_XREF=gi:841237 /FEA=FLmRNA /CNT=1 /TID=Hs.159428.3 /TIER=FL /STK=0 /UG=Hs.159428 /LL=581 /UG_GENE=BAX /DEF=Human (BAX delta) mRNA, complete cds. /PROD=BAX delta /FL=gb:U19599.1	U19599	BCL2-associated X protein	BAX	581	NM_004324	UP		UP
203080_s_at	NM_013450	gb:NM_013450.1 /DB_XREF=gi:7304922 /GEN=BAZ2B /FEA=FLmRNA /CNT=103 /TID=Hs.8383.0 /TIER=FL+Stack /STK=21 /UG=Hs.8383 /LL=29994 /DEF=Homo sapiens bromodomain adjacent to zinc finger domain, 2B (BAZ2B), mRNA. /PROD=bromodomain adjacent to zinc finger domain, 2B /FL=gb:AB032255.1 gb:NM_013450.1	NM_013450	bromodomain adjacent to zinc finger domain, 2B	BAZ2B	29994	NM_013450			DOWN
205363_at	NM_003986	gb:NM_003986.1 /DEF=Homo sapiens butyrobetaine (gamma), 2-oxoglutarate dioxygenase (gamma-butyrobetaine hydroxylase) 1 (BBOX1), mRNA. /FEA=mRNA /GEN=BBOX1 /PROD=gamma-butyrobetaine hydroxylase /DB_XREF=gi:4502368 /UG=Hs.9667 butyrobetaine (gamma), 2-oxoglutarate dioxygenase (gamma-butyrobetaine hydroxylase) 1 /FL=gb:AF082868.1 gb:NM_003986.1	NM_003986	butyrobetaine (gamma), 2-oxoglutarate dioxygenase (gamma-butyrobetaine hydroxylase) 1	BBOX1	8424	NM_003986		DOWN
218471_s_at	NM_024649	gb:NM_024649.1 /DEF=Homo sapiens hypothetical protein FLJ23590 (FLJ23590), mRNA. /FEA=mRNA /GEN=FLJ23590 /PROD=hypothetical protein FLJ23590 /DB_XREF=gi:13375892 /UG=Hs.54890 hypothetical protein FLJ23590 /FL=gb:NM_024649.1	NM_024649	Bardet-Biedl syndrome 1	BBS1	582	NM_024649	DOWN	DOWN	DOWN
204032_at	NM_003567	gb:NM_003567.1 /DB_XREF=gi:4502370 /GEN=BCAR3 /FEA=FLmRNA /CNT=94 /TID=Hs.6564.0 /TIER=FL+Stack /STK=40 /UG=Hs.6564 /LL=8412 /DEF=Homo sapiens breast cancer anti-estrogen resistance 3 (BCAR3), mRNA. /PROD=breast cancer antiestrogen resistance 3 /FL=gb:NM_003567.1 gb:U92715.1 gb:AF124250.1	NM_003567	breast cancer anti-estrogen resistance 3	BCAR3	8412	NM_003567	UP
205433_at	NM_000055	gb:NM_000055.1 /DB_XREF=gi:4557350 /GEN=BCHE /FEA=FLmRNA /CNT=41 /TID=Hs.1327.0 /TIER=FL+Stack /STK=8 /UG=Hs.1327 /LL=590 /DEF=Homo sapiens butyrylcholinesterase (BCHE), mRNA. /PROD=butyrylcholinesterase precursor /FL=gb:M16541.1 gb:M16474.1 gb:NM_000055.1	NM_000055	butyrylcholinesterase	BCHE	590	NM_000055			DOWN
205263_at	AF082283	gb:AF082283.1 /DB_XREF=gi:4092066 /GEN=BCL10 /FEA=FLmRNA /CNT=51 /TID=Hs.193516.0 /TIER=FL /STK=0 /UG=Hs.193516 /LL=8915 /DEF=Homo sapiens CARD-containing apoptotic signaling protein (BCL10) mRNA, complete cds. /PROD=CARD-containing apoptotic signaling protein /FL=gb:AF127386.1 gb:AF100338.1 gb:AF105066.1 gb:AF057700.1 gb:AF134395.1 gb:NM_003921.1 gb:AF082283.1	AF082283	B-cell CLL/lymphoma 10	BCL10	8915	NM_003921	UP
203685_at	NM_000633	gb:NM_000633.1 /DB_XREF=gi:4557354 /GEN=BCL2 /FEA=FLmRNA /CNT=113 /TID=Hs.79241.1 /TIER=FL+Stack /STK=39 /UG=Hs.79241 /LL=596 /DEF=Homo sapiens B-cell CLLlymphoma 2 (BCL2), nuclear gene encoding mitochondrial protein, transcript variant alpha, mRNA. /PROD=B-cell lymphoma protein 2 alpha /FL=gb:M13994.1 gb:NM_000633.1	NM_000633	B-cell CLL/lymphoma 2	BCL2	596	NM_000633			DOWN
205681_at	NM_004049	gb:NM_004049.1 /DB_XREF=gi:4757839 /GEN=BCL2A1 /FEA=FLmRNA /CNT=32 /TID=Hs.227817.0 /TIER=FL+Stack /STK=11 /UG=Hs.227817 /LL=597 /DEF=Homo sapiens BCL2-related protein A1 (BCL2A1), mRNA. /PROD=BCL2-related protein A1 /FL=gb:U27467.1 gb:U29680.1 gb:NM_004049.1	NM_004049	BCL2-related protein A1	BCL2A1	597	NM_001114735	UP
222343_at	AA629050	Consensus includes gb:AA629050 /FEA=EST /DB_XREF=gi:2541437 /DB_XREF=est:zu84a06.s1 /CLONE=IMAGE:744658 /UG=Hs.50760 ESTs, Highly similar to BimL H.sapiens	AA629050	BCL2-like 11 (apoptosis facilitator)	BCL2L11	10018	NM_006538	UP
221241_s_at	NM_030766	gb:NM_030766.1 /DEF=Homo sapiens apoptosis regulator BCL-G (BCLG), mRNA. /FEA=mRNA /GEN=BCLG /PROD=apoptosis regulator BCL-G /DB_XREF=gi:13540528 /FL=gb:NM_030766.1	NM_030766	BCL2-like 14 (apoptosis facilitator)	BCL2L14	79370	NM_030766	UP
204908_s_at	NM_005178	gb:NM_005178.1 /DB_XREF=gi:4885086 /GEN=BCL3 /FEA=FLmRNA /CNT=53 /TID=Hs.31210.0 /TIER=FL+Stack /STK=8 /UG=Hs.31210 /LL=602 /DEF=Homo sapiens B-cell CLLlymphoma 3 (BCL3), mRNA. /PROD=B-cell CLLlymphoma 3 /FL=gb:NM_005178.1 gb:M31732.1	NM_005178	B-cell CLL/lymphoma 3	BCL3	602	NM_005178	UP
219433_at	NM_017745	gb:NM_017745.1 /DEF=Homo sapiens hypothetical protein FLJ20285 (FLJ20285), mRNA. /FEA=mRNA /GEN=FLJ20285 /PROD=hypothetical protein FLJ20285 /DB_XREF=gi:8923266 /UG=Hs.278732 hypothetical protein FLJ20285 /FL=gb:NM_017745.1	NM_017745	BCL6 corepressor	BCOR	54880	NM_001123383		DOWN
211715_s_at	BC005844	gb:BC005844.1 /DEF=Homo sapiens, clone MGC:2723, mRNA, complete cds. /FEA=mRNA /PROD=Unknown (protein for MGC:2723) /DB_XREF=gi:13543366 /FL=gb:BC005844.1	BC005844	3-hydroxybutyrate dehydrogenase, type 1	BDH1	622	NM_004051		UP
218285_s_at	NM_020139	gb:NM_020139.1 /DEF=Homo sapiens oxidoreductase UCPA (LOC56898), mRNA. /FEA=mRNA /GEN=LOC56898 /PROD=oxidoreductase UCPA /DB_XREF=gi:10047131 /UG=Hs.124696 oxidoreductase UCPA /FL=gb:NM_020139.1 gb:AF164790.1	NM_020139	3-hydroxybutyrate dehydrogenase, type 2	BDH2	56898	NM_020139	DOWN		DOWN
219670_at	NM_024603	gb:NM_024603.1 /DEF=Homo sapiens hypothetical protein FLJ11588 (FLJ11588), mRNA. /FEA=mRNA /GEN=FLJ11588 /PROD=hypothetical protein FLJ11588 /DB_XREF=gi:13375806 /UG=Hs.26270 hypothetical protein FLJ11588 /FL=gb:NM_024603.1	NM_024603	BEN domain containing 5	BEND5	79656	NM_024603			DOWN
220470_at	NM_016526	gb:NM_016526.1 /DEF=Homo sapiens GS15 (LOC51272), mRNA. /FEA=mRNA /GEN=LOC51272 /PROD=GS15 /DB_XREF=gi:7706072 /UG=Hs.288631 GS15 /FL=gb:AF234160.1 gb:NM_016526.1	NM_016526	blocked early in transport 1 homolog (S. cerevisiae)-like	BET1L	51272	NM_001098787		UP
218332_at	NM_018476	gb:NM_018476.1 /DEF=Homo sapiens uncharacterized hypothalamus protein HBEX2 (HBEX2), mRNA. /FEA=mRNA /GEN=HBEX2 /PROD=uncharacterized hypothalamus protein HBEX2 /DB_XREF=gi:8923715 /UG=Hs.283719 uncharacterized hypothalamus protein HBEX2 /FL=gb:AF220189.1 gb:NM_018476.1 gb:AF183416.1 gb:AF237783.1	NM_018476	brain expressed, X-linked 1	BEX1	55859	NM_018476			DOWN
215440_s_at	AL523320	Consensus includes gb:AL523320 /FEA=EST /DB_XREF=gi:12786813 /DB_XREF=est:AL523320 /CLONE=CS0DC001YD02 (5 prime) /UG=Hs.184736 hypothetical protein FLJ10097	AL523320	brain expressed, X-linked 4	BEX4	56271	NM_001080425			DOWN
207399_at	NM_003571	gb:NM_003571.1 /DEF=Homo sapiens beaded filament structural protein 2, phakinin (BFSP2), mRNA. /FEA=mRNA /GEN=BFSP2 /PROD=phakinin /DB_XREF=gi:4502994 /UG=Hs.158321 beaded filament structural protein 2, phakinin /FL=gb:U48224.1 gb:NM_003571.1	NM_003571	beaded filament structural protein 2, phakinin	BFSP2	8419	NM_003571		UP
213709_at	H11725	Consensus includes gb:H11725 /FEA=EST /DB_XREF=gi:876545 /DB_XREF=est:ym11c07.s1 /CLONE=IMAGE:47686 /UG=Hs.4276 KIAA1701 protein	H11725	basic helix-loop-helix domain containing, class B, 9	BHLHB9	80823	NM_001142524			DOWN
201170_s_at	NM_003670	gb:NM_003670.1 /DB_XREF=gi:4503298 /GEN=BHLHB2 /FEA=FLmRNA /CNT=243 /TID=Hs.171825.0 /TIER=FL+Stack /STK=55 /UG=Hs.171825 /LL=8553 /DEF=Homo sapiens basic helix-loop-helix domain containing, class B, 2 (BHLHB2), mRNA. /PROD=differentiated embryo chondrocyte expressed gene1 /FL=gb:AB004066.1 gb:NM_003670.1	NM_003670	basic helix-loop-helix family, member e40	BHLHE40	8553	NM_003670		DOWN
219902_at	NM_017614	gb:NM_017614.2 /DEF=Homo sapiens betaine-homocysteine methyltransferase 2 (BHMT2), mRNA. /FEA=mRNA /GEN=BHMT2 /PROD=betaine-homocysteine methyltransferase 2 /DB_XREF=gi:13162289 /UG=Hs.172382 betaine-homocysteine methyltransferase 2 /FL=gb:AF257473.1 gb:NM_017614.2	NM_017614	betaine--homocysteine S-methyltransferase 2	BHMT2	23743	NM_001178005	DOWN		DOWN
211725_s_at	BC005884	gb:BC005884.1 /DB_XREF=gi:13543452 /FEA=FLmRNA /CNT=1 /TID=HsAffx.900738.942 /TIER=FL /STK=0 /DEF=Homo sapiens, clone MGC:4736, mRNA, complete cds. /PROD=Unknown (protein for MGC:4736) /FL=gb:BC005884.1	BC005884	BH3 interacting domain death agonist	BID	637	NM_001196	UP		UP
205780_at	NM_001197	gb:NM_001197.2 /DB_XREF=gi:7262371 /GEN=BIK /FEA=FLmRNA /CNT=47 /TID=Hs.155419.0 /TIER=FL+Stack /STK=24 /UG=Hs.155419 /LL=638 /DEF=Homo sapiens BCL2-interacting killer (apoptosis-inducing) (BIK), mRNA. /PROD=BCL2-interacting killer /FL=gb:NM_001197.2 gb:BC001599.1 gb:U34584.1 gb:U49730.1	NM_001197	BCL2-interacting killer (apoptosis-inducing)	BIK	638	NM_001197	UP		UP
210201_x_at	AF001383	gb:AF001383.1 /DB_XREF=gi:2199534 /FEA=FLmRNA /CNT=16 /TID=Hs.193163.3 /TIER=FL /STK=0 /UG=Hs.193163 /LL=274 /UG_GENE=BIN1 /DEF=Homo sapiens amphiphysin II mRNA, complete cds. /PROD=amphiphysin II /FL=gb:AF068917.1 gb:AF001383.1	AF001383	bridging integrator 1	BIN1	274	NM_004305	DOWN
222199_s_at	AK001289	Consensus includes gb:AK001289.1 /DEF=Homo sapiens cDNA FLJ10427 fis, clone NT2RP1000348, weakly similar to REDUCED VIABILITY UPON STARVATION PROTEIN 161. /FEA=mRNA /DB_XREF=gi:7022450 /UG=Hs.68090 bridging integrator-3	AK001289	bridging integrator 3	BIN3	55909	NM_018688		DOWN
210538_s_at	U37546	gb:U37546.1 /DB_XREF=gi:1145290 /GEN=MIHC /FEA=FLmRNA /CNT=5 /TID=Hs.127799.2 /TIER=FL /STK=0 /UG=Hs.127799 /LL=330 /DEF=Human IAP homolog C (MIHC) mRNA, complete cds. /PROD=MIHC /FL=gb:U37546.1	U37546	baculoviral IAP repeat-containing 3	BIRC3	330	NM_001165	UP
202095_s_at	NM_001168	gb:NM_001168.1 /DEF=Homo sapiens baculoviral IAP repeat-containing 5 (survivin) (BIRC5), mRNA. /FEA=mRNA /GEN=BIRC5 /PROD=baculoviral IAP repeat-containing protein 5 /DB_XREF=gi:4502144 /UG=Hs.1578 baculoviral IAP repeat-containing 5 (survivin) /FL=gb:NM_001168.1 gb:AF077350.1	NM_001168	baculoviral IAP repeat-containing 5	BIRC5	332	NM_001012270	UP	UP	UP
205733_at	NM_000057	gb:NM_000057.1 /DB_XREF=gi:4557364 /GEN=BLM /FEA=FLmRNA /CNT=30 /TID=Hs.36820.0 /TIER=FL /STK=0 /UG=Hs.36820 /LL=641 /DEF=Homo sapiens Bloom syndrome (BLM), mRNA. /PROD=Bloom syndrome protein /FL=gb:U39817.1 gb:NM_000057.1	NM_000057	Bloom syndrome, RecQ helicase-like	BLM	641	NM_000057	UP		UP
207655_s_at	NM_013314	gb:NM_013314.1 /DEF=Homo sapiens B cell linker protein (SLP65), mRNA. /FEA=mRNA /GEN=SLP65 /PROD=B cell linker protein /DB_XREF=gi:7019534 /UG=Hs.167746 B cell linker protein /FL=gb:AF068180.1 gb:NM_013314.1	NM_013314	B-cell linker	BLNK	29760	NM_001114094			UP
202201_at	NM_000713	gb:NM_000713.1 /DB_XREF=gi:4502418 /GEN=BLVRB /FEA=FLmRNA /CNT=192 /TID=Hs.76289.0 /TIER=FL+Stack /STK=82 /UG=Hs.76289 /LL=645 /DEF=Homo sapiens biliverdin reductase B (flavin reductase (NADPH)) (BLVRB), mRNA. /PROD=biliverdin reductase B (flavin reductase(NADPH)) /FL=gb:NM_000713.1 gb:D26308.1	NM_000713	biliverdin reductase B (flavin reductase (NADPH))	BLVRB	645	NM_000713		DOWN
219546_at	NM_017593	gb:NM_017593.1 /DEF=Homo sapiens hypothetical protein DKFZp434P0116 (DKFZp434P0116), mRNA. /FEA=mRNA /GEN=DKFZp434P0116 /PROD=hypothetical protein DKFZp434P0116 /DB_XREF=gi:9055205 /UG=Hs.20137 hypothetical protein DKFZp434P0116 /FL=gb:NM_017593.1	NM_017593	BMP2 inducible kinase	BMP2K	55589	NM_017593		UP
213578_at	AI678679	gb:AI678679 /DB_XREF=gi:4888861 /DB_XREF=tu58f02.x1 /CLONE=IMAGE:2255259 /FEA=EST /CNT=26 /TID=Hs.2534.1 /TIER=Stack /STK=20 /UG=Hs.2534 /LL=657 /UG_GENE=BMPR1A /UG_TITLE=bone morphogenetic protein receptor, type IA	AI678679	bone morphogenetic protein receptor, type IA	BMPR1A	657	NM_004329		DOWN
220272_at	NM_017637	gb:NM_017637.1 /DEF=Homo sapiens hypothetical protein FLJ20043 (FLJ20043), mRNA. /FEA=mRNA /GEN=FLJ20043 /PROD=hypothetical protein FLJ20043 /DB_XREF=gi:8923050 /UG=Hs.103853 hypothetical protein FLJ20043 /FL=gb:NM_017637.1	NM_017637	basonuclin 2	BNC2	54796	NM_017637			DOWN
201849_at	NM_004052	gb:NM_004052.2 /DB_XREF=gi:7669480 /GEN=BNIP3 /FEA=FLmRNA /CNT=227 /TID=Hs.79428.0 /TIER=FL+Stack /STK=81 /UG=Hs.79428 /LL=664 /DEF=Homo sapiens BCL2adenovirus E1B 19kD-interacting protein 3 (BNIP3), nuclear gene encoding mitochondrial protein, mRNA. /PROD=BCL2adenovirus E1B 19kD-interacting protein 3 /FL=gb:AF002697.1 gb:NM_004052.2 gb:U15174.1	NM_004052	BCL2/adenovirus E1B 19kDa interacting protein 3	BNIP3	664	NM_004052		UP
209836_x_at	AF060511	gb:AF060511.1 /DEF=Homo sapiens clone 016b10 My016 protein mRNA, complete cds. /FEA=mRNA /PROD=My016 protein /DB_XREF=gi:12001971 /UG=Hs.181634 Homo sapiens cDNA: FLJ23602 fis, clone LNG15735 /FL=gb:AF060511.1	AF060511	bolA homolog 2 (E. coli) /// bolA homolog 2B (E. coli)	BOLA2	552900	NM_001031827		UP	UP
212563_at	BG491842	gb:BG491842 /DB_XREF=gi:13453354 /DB_XREF=602535929T1 /CLONE=IMAGE:4684902 /FEA=mRNA /CNT=171 /TID=Hs.30736.0 /TIER=Stack /STK=13 /UG=Hs.30736 /LL=23246 /UG_GENE=KIAA0124 /UG_TITLE=KIAA0124 protein	BG491842	block of proliferation 1	BOP1	23246	NM_015201			UP
204531_s_at	NM_007295	gb:NM_007295.1 /DB_XREF=gi:6552300 /GEN=BRCA1 /FEA=FLmRNA /CNT=51 /TID=Hs.194143.4 /TIER=FL /STK=4 /UG=Hs.194143 /LL=672 /DEF=Homo sapiens breast cancer 1, early onset (BRCA1), transcript variant BRCA1b, mRNA. /PROD=breast cancer 1, early onset /FL=gb:NM_007295.1	NM_007295	breast cancer 1, early onset	BRCA1	672	NM_007294	UP
214727_at	X95152	gb:X95152 /DB_XREF=gi:1171546 /FEA=DNA /CNT=33 /TID=Hs.34012.1 /TIER=ConsEnd /STK=0 /UG=Hs.34012 /LL=675 /UG_GENE=BRCA2 /UG_TITLE=breast cancer 2, early onset /DEF=H.sapiens brca2 gene exon 2 (and joined coding region)	X95152	breast cancer 2, early onset	BRCA2	675	NM_000059	UP
221196_x_at	NM_024332	gb:NM_024332.1 /DEF=Homo sapiens c6.1A (C6.1A), mRNA. /FEA=mRNA /GEN=C6.1A /PROD=c6.1A /DB_XREF=gi:13236582 /UG=Hs.301927 c6.1A /FL=gb:BC002999.1 gb:NM_024332.1	NM_024332	BRCA1/BRCA2-containing complex, subunit 3	BRCC3	79184	NM_001018055	UP
204520_x_at	NM_014577	gb:NM_014577.1 /DEF=Homo sapiens bromodomain-containing 1 (BRD1), mRNA. /FEA=mRNA /GEN=BRD1 /PROD=bromodomain-containing protein 1 /DB_XREF=gi:11321641 /UG=Hs.127950 bromodomain-containing 1 /FL=gb:NM_014577.1 gb:AF005067.1	NM_014577	bromodomain containing 1	BRD1	23774	NM_014577		DOWN
203825_at	NM_007371	gb:NM_007371.2 /DEF=Homo sapiens bromodomain-containing 3 (BRD3), mRNA. /FEA=mRNA /GEN=BRD3 /PROD=bromodomain-containing protein 3 /DB_XREF=gi:12408642 /UG=Hs.86896 bromodomain-containing 3 /FL=gb:NM_007371.2 gb:D26362.1	NM_007371	bromodomain containing 3	BRD3	8019	NM_007371		DOWN	DOWN
202227_s_at	NM_006696	gb:NM_006696.1 /DB_XREF=gi:5730052 /GEN=SMAP /FEA=FLmRNA /CNT=141 /TID=Hs.5464.0 /TIER=FL+Stack /STK=51 /UG=Hs.5464 /LL=10902 /DEF=Homo sapiens thyroid hormone receptor coactivating protein (SMAP), mRNA. /PROD=thyroid hormone receptor coactivating protein /FL=gb:AF016270.1 gb:NM_006696.1	NM_006696	bromodomain containing 8	BRD8	10902	NM_001164326			DOWN
221703_at	AF360549	gb:AF360549.1 /DEF=Homo sapiens BRCA1-binding helicase-like protein BACH1 mRNA, complete cds. /FEA=mRNA /PROD=BRCA1-binding helicase-like protein BACH1 /DB_XREF=gi:13661818 /FL=gb:AF360549.1	AF360549	BRCA1 interacting protein C-terminal helicase 1	BRIP1	83990	NM_032043	UP
202427_s_at	NM_015415	gb:NM_015415.1 /DB_XREF=gi:7661601 /GEN=DKFZP564B167 /FEA=FLmRNA /CNT=149 /TID=Hs.76285.0 /TIER=FL+Stack /STK=70 /UG=Hs.76285 /LL=25874 /DEF=Homo sapiens DKFZP564B167 protein (DKFZP564B167), mRNA. /PROD=DKFZP564B167 protein /FL=gb:NM_015415.1 gb:AL110297.1	NM_015415	brain protein 44	BRP44	25874	NM_001143674			UP
218024_at	NM_016098	gb:NM_016098.1 /DEF=Homo sapiens HSPC040 protein (LOC51660), mRNA. /FEA=mRNA /GEN=LOC51660 /PROD=HSPC040 protein /DB_XREF=gi:7706368 /UG=Hs.108725 HSPC040 protein /FL=gb:AF275811.1 gb:BC000810.1 gb:AF151887.1 gb:AF125101.1 gb:NM_016098.1	NM_016098	brain protein 44-like	BRP44L	51660	NM_016098		DOWN
218792_s_at	AJ276691	gb:NM_017688.1 /DEF=Homo sapiens hypothetical protein FLJ20150 (FLJ20150), mRNA. /FEA=mRNA /GEN=FLJ20150 /PROD=hypothetical protein FLJ20150 /DB_XREF=gi:8923147 /UG=Hs.108502 hypothetical protein FLJ20150 /FL=gb:NM_017688.1	AJ276691	B-box and SPRY domain containing	BSPRY	54836	NM_017688			UP
201641_at	NM_004335	gb:NM_004335.2 /DB_XREF=gi:7262372 /GEN=BST2 /FEA=FLmRNA /CNT=230 /TID=Hs.118110.0 /TIER=FL+Stack /STK=86 /UG=Hs.118110 /LL=684 /DEF=Homo sapiens bone marrow stromal cell antigen 2 (BST2), mRNA. /PROD=bone marrow stromal cell antigen 2 /FL=gb:NM_004335.2 gb:D28137.1	NM_004335	bone marrow stromal cell antigen 2	BST2	684	NM_004335	UP
204167_at	NM_000060	gb:NM_000060.1 /DEF=Homo sapiens biotinidase (BTD), mRNA. /FEA=mRNA /GEN=BTD /PROD=biotinidase precursor /DB_XREF=gi:4557372 /UG=Hs.78885 biotinidase /FL=gb:NM_000060.1 gb:U03274.1	NM_000060	biotinidase	BTD	686	NM_000060		DOWN
200921_s_at	NM_001731	gb:NM_001731.1 /DB_XREF=gi:4502472 /GEN=BTG1 /FEA=FLmRNA /CNT=488 /TID=Hs.77054.0 /TIER=FL+Stack /STK=152 /UG=Hs.77054 /LL=694 /DEF=Homo sapiens B-cell translocation gene 1, anti-proliferative (BTG1), mRNA. /PROD=B-cell translocation protein 1 /FL=gb:NM_001731.1	NM_001731	B-cell translocation gene 1, anti-proliferative	BTG1	694	NM_001731			DOWN
204821_at	NM_006994	gb:NM_006994.2 /DEF=Homo sapiens butyrophilin, subfamily 3, member A3 (BTN3A3), mRNA. /FEA=mRNA /GEN=BTN3A3 /PROD=butyrophilin, subfamily 3, member A3 /DB_XREF=gi:6325463 /UG=Hs.167741 butyrophilin, subfamily 3, member A3 /FL=gb:U90548.1 gb:NM_006994.2	NM_006994	butyrophilin, subfamily 3, member A3	BTN3A3	10384	NM_006994	UP
209642_at	AF043294	gb:AF043294.2 /DB_XREF=gi:6970210 /FEA=FLmRNA /CNT=64 /TID=Hs.98658.0 /TIER=FL /STK=2 /UG=Hs.98658 /LL=699 /UG_GENE=BUB1 /DEF=Homo sapiens putative mitotic checkpoint kinase mRNA, complete cds. /PROD=putative mitotic checkpoint kinase /FL=gb:AF053305.1 gb:AF046078.1 gb:AF047471.1 gb:AF043294.2 gb:NM_004336.1	AF043294	budding uninhibited by benzimidazoles 1 homolog (yeast)	BUB1	699	NM_004336	UP		UP
203755_at	NM_001211	gb:NM_001211.2 /DEF=Homo sapiens budding uninhibited by benzimidazoles 1 (yeast homolog), beta (BUB1B), mRNA. /FEA=mRNA /GEN=BUB1B /PROD=budding uninhibited by benzimidazoles 1 (yeasthomolog), beta /DB_XREF=gi:5729749 /UG=Hs.36708 budding uninhibited by benzimidazoles 1 (yeast homolog), beta /FL=gb:AF053306.1 gb:AF035933.1 gb:AF068760.1 gb:AF046918.1 gb:AF107297.1 gb:AF046079.2 gb:NM_001211.2	NM_001211	budding uninhibited by benzimidazoles 1 homolog beta (yeast)	BUB1B	701	NM_001211	UP		UP
205839_s_at	NM_004758	gb:NM_004758.1 /DEF=Homo sapiens peripheral benzodiazepine receptor-associated protein 1 (PRAX-1), mRNA. /FEA=mRNA /GEN=PRAX-1 /PROD=peripheral benzodiazepine receptor-associatedprotein 1 /DB_XREF=gi:4758955 /UG=Hs.112499 peripheral benzodiazepine receptor-associated protein 1 /FL=gb:AF039571.1 gb:NM_004758.1	NM_004758	benzodiazapine receptor (peripheral) associated protein 1	BZRAP1	9256	NM_004758		DOWN	DOWN
200777_s_at	NM_014670	gb:NM_014670.1 /DEF=Homo sapiens KIAA0005 gene product (KIAA0005), mRNA. /FEA=mRNA /GEN=KIAA0005 /PROD=KIAA0005 gene product /DB_XREF=gi:7661849 /UG=Hs.155291 KIAA0005 gene product /FL=gb:D13630.1 gb:NM_014670.1	NM_014670	basic leucine zipper and W2 domains 1	BZW1	9689	NM_014670		UP
217809_at	NM_014038	gb:NM_014038.1 /DEF=Homo sapiens HSPC028 protein (HSPC028), mRNA. /FEA=mRNA /GEN=HSPC028 /PROD=HSPC028 protein /DB_XREF=gi:7661743 /UG=Hs.5216 HSPC028 protein /FL=gb:AF110323.1 gb:BC003056.1 gb:AF083246.1 gb:NM_014038.1	NM_014038	basic leucine zipper and W2 domains 2	BZW2	28969	NM_001159767			UP
203571_s_at	BC004471	gb:NM_006829.1 /DEF=Homo sapiens adipose specific 2 (APM2), mRNA. /FEA=mRNA /GEN=APM2 /PROD=adipose specific 2 /DB_XREF=gi:5802975 /UG=Hs.74120 adipose specific 2 /FL=gb:BC004471.1 gb:NM_006829.1 gb:D45370.1	BC004471	chromosome 10 open reading frame 116	C10orf116	10974	NM_006829			DOWN
202808_at	AK000161	gb:AK000161.1 /DB_XREF=gi:7020067 /FEA=FLmRNA /CNT=147 /TID=Hs.10346.0 /TIER=Stack /STK=78 /UG=Hs.10346 /LL=54838 /UG_GENE=FLJ20154 /UG_TITLE=hypothetical protein FLJ20154 /DEF=Homo sapiens cDNA FLJ20154 fis, clone COL08740. /FL=gb:NM_017787.1	AK000161	chromosome 10 open reading frame 26	C10orf26	54838	NM_001083913		DOWN
218174_s_at	NM_025125	gb:NM_025125.1 /DEF=Homo sapiens hypothetical protein FLJ13263 (FLJ13263), mRNA. /FEA=mRNA /GEN=FLJ13263 /PROD=hypothetical protein FLJ13263 /DB_XREF=gi:13376702 /UG=Hs.288768 hypothetical protein FLJ13263 /FL=gb:NM_025125.1	NM_025125	chromosome 10 open reading frame 57	C10orf57	80195	NM_025125		DOWN
213381_at	N91149	gb:N91149 /DB_XREF=gi:1444476 /DB_XREF=zb12a04.s1 /CLONE=IMAGE:301806 /FEA=mRNA /CNT=47 /TID=Hs.279639.0 /TIER=Stack /STK=24 /UG=Hs.279639 /UG_TITLE=Homo sapiens mRNA; cDNA DKFZp586M2022 (from clone DKFZp586M2022)	N91149	chromosome 10 open reading frame 72	C10orf72	196740	NM_001031746	DOWN		DOWN
217969_at	NM_013265	gb:NM_013265.2 /DEF=Homo sapiens chromosome 11 open reading frame2 (C11ORF2), mRNA. /FEA=mRNA /GEN=C11ORF2 /PROD=chromosome 11 open reading frame2 /DB_XREF=gi:8393008 /UG=Hs.5258 chromosome 11 open reading frame2 /FL=gb:AF024631.2 gb:NM_013265.2	NM_013265	chromosome 11 open reading frame 2	C11orf2	738	NM_013265	DOWN		DOWN
221637_s_at	BC001434	gb:BC001434.1 /DEF=Homo sapiens, clone MGC:2477, mRNA, complete cds. /FEA=mRNA /PROD=Unknown (protein for MGC:2477) /DB_XREF=gi:12655158 /UG=Hs.9061 hypothetical protein MGC2477 /FL=gb:BC001434.1	BC001434	chromosome 11 open reading frame 48	C11orf48	79081	NM_024099			UP
203257_s_at	NM_024113	gb:NM_024113.1 /DEF=Homo sapiens hypothetical protein MGC4707 (MGC4707), mRNA. /FEA=mRNA /GEN=MGC4707 /PROD=hypothetical protein MGC4707 /DB_XREF=gi:13129129 /UG=Hs.291003 hypothetical protein MGC4707 /FL=gb:BC001860.1 gb:NM_024113.1	NM_024113	chromosome 11 open reading frame 49	C11orf49	79096	NM_001003676	DOWN
221208_s_at	NM_024631	gb:NM_024631.1 /DEF=Homo sapiens hypothetical protein FLJ23342 (FLJ23342), mRNA. /FEA=mRNA /GEN=FLJ23342 /PROD=hypothetical protein FLJ23342 /DB_XREF=gi:13375859 /UG=Hs.38592 hypothetical protein FLJ23342 /FL=gb:NM_024631.1	NM_024631	chromosome 11 open reading frame 61	C11orf61	79684	NM_024631		DOWN	DOWN
221599_at	BC002752	gb:BC002752.1 /DEF=Homo sapiens, Similar to PTD015 protein, clone MGC:3367, mRNA, complete cds. /FEA=mRNA /PROD=Similar to PTD015 protein /DB_XREF=gi:12803822 /UG=Hs.95870 PTD015 protein /FL=gb:BC002752.1	BC002752	chromosome 11 open reading frame 67	C11orf67	28971	NM_024684		DOWN
221534_at	AF073483	gb:AF073483.1 /DEF=Homo sapiens p5326 mRNA, complete cds. /FEA=mRNA /PROD=p5326 /DB_XREF=gi:12002057 /UG=Hs.93678 Homo sapiens, clone IMAGE:3640823, mRNA, partial cds /FL=gb:AF073483.1	AF073483	chromosome 11 open reading frame 68	C11orf68	83638	NM_001135635			DOWN
218789_s_at	NM_019021	gb:NM_019021.1 /DEF=Homo sapiens hypothetical protein (FLJ20010), mRNA. /FEA=mRNA /GEN=FLJ20010 /PROD=hypothetical protein /DB_XREF=gi:9506646 /UG=Hs.91816 hypothetical protein /FL=gb:NM_019021.1	NM_019021	chromosome 11 open reading frame 71	C11orf71	54494	NM_019021		DOWN
204922_at	NM_024650	gb:NM_024650.1 /DEF=Homo sapiens hypothetical protein FLJ22531 (FLJ22531), mRNA. /FEA=mRNA /GEN=FLJ22531 /PROD=hypothetical protein FLJ22531 /DB_XREF=gi:13375894 /UG=Hs.55613 hypothetical protein FLJ22531 /FL=gb:NM_024650.1	NM_024650	chromosome 11 open reading frame 80	C11orf80	79703	NM_024650	UP
218641_at	NM_023941	gb:NM_023941.1 /DEF=Homo sapiens hypothetical protein MGC3032 (MGC3032), mRNA. /FEA=mRNA /GEN=MGC3032 /PROD=hypothetical protein MGC3032 /DB_XREF=gi:13027613 /UG=Hs.300383 hypothetical protein MGC3032 /FL=gb:BC000572.1 gb:NM_023941.1	NM_023941	chromosome 11 open reading frame 95	C11orf95	65998	NM_001144936	DOWN		DOWN
218220_at	NM_021640	gb:NM_021640.1 /DEF=Homo sapiens MYG1 protein (MYG1), mRNA. /FEA=mRNA /GEN=MYG1 /PROD=MYG1 protein /DB_XREF=gi:11056017 /UG=Hs.15760 MYG1 protein /FL=gb:AF289485.1 gb:NM_021640.1	NM_021640	chromosome 12 open reading frame 10	C12orf10	60314	NM_021640	DOWN	DOWN
218614_at	NM_018169	gb:NM_018169.1 /DEF=Homo sapiens hypothetical protein FLJ10652 (FLJ10652), mRNA. /FEA=mRNA /GEN=FLJ10652 /PROD=hypothetical protein FLJ10652 /DB_XREF=gi:8922572 /UG=Hs.236844 hypothetical protein FLJ10652 /FL=gb:NM_018169.1	NM_018169	chromosome 12 open reading frame 35	C12orf35	55196	NM_018169	DOWN
220060_s_at	NM_017915	gb:NM_017915.1 /DEF=Homo sapiens hypothetical protein FLJ20641 (FLJ20641), mRNA. /FEA=mRNA /GEN=FLJ20641 /PROD=hypothetical protein FLJ20641 /DB_XREF=gi:8923595 /UG=Hs.121553 hypothetical protein FLJ20641 /FL=gb:NM_017915.1	NM_017915	chromosome 12 open reading frame 48	C12orf48	55010	NM_017915			UP
218867_s_at	NM_024738	gb:NM_024738.1 /DEF=Homo sapiens hypothetical protein FLJ21415 (FLJ21415), mRNA. /FEA=mRNA /GEN=FLJ21415 /PROD=hypothetical protein FLJ21415 /DB_XREF=gi:13376059 /UG=Hs.120170 hypothetical protein FLJ21415 /FL=gb:NM_024738.1	NM_024738	chromosome 12 open reading frame 49	C12orf49	79794	NM_024738	UP		UP
219099_at	NM_020375	gb:NM_020375.1 /DEF=Homo sapiens chromosome 12 open reading frame 5 (C12ORF5), mRNA. /FEA=mRNA /GEN=C12ORF5 /PROD=chromosome 12 open reading frame 5 /DB_XREF=gi:9966848 /UG=Hs.24792 chromosome 12 open reading frame 5 /FL=gb:NM_020375.1	NM_020375	chromosome 12 open reading frame 5	C12orf5	57103	NM_020375	UP	UP	UP
211034_s_at	BC006270	gb:BC006270.1 /DB_XREF=gi:13623331 /FEA=FLmRNA /CNT=1 /TID=HsAffx.900959.585 /TIER=FL /STK=0 /DEF=Homo sapiens, clone MGC:11291, mRNA, complete cds. /PROD=Unknown (protein for MGC:11291) /FL=gb:BC006270.1	BC006270	chromosome 12 open reading frame 51	C12orf51	283450	NM_001109662	DOWN	DOWN
219544_at	NM_024808	gb:NM_024808.1 /DEF=Homo sapiens hypothetical protein FLJ22624 (FLJ22624), mRNA. /FEA=mRNA /GEN=FLJ22624 /PROD=hypothetical protein FLJ22624 /DB_XREF=gi:13376190 /UG=Hs.166425 hypothetical protein FLJ22624 /FL=gb:NM_024808.1	NM_024808	chromosome 13 open reading frame 34	C13orf34	79866	NM_024808	UP	UP	UP
206500_s_at	NM_018353	gb:NM_018353.1 /DB_XREF=gi:8922924 /GEN=FLJ11186 /FEA=FLmRNA /CNT=14 /TID=Hs.89278.0 /TIER=FL /STK=1 /UG=Hs.89278 /LL=55320 /DEF=Homo sapiens hypothetical protein FLJ11186 (FLJ11186), mRNA. /PROD=hypothetical protein FLJ11186 /FL=gb:NM_018353.1	NM_018353	chromosome 14 open reading frame 106	C14orf106	55320	NM_018353	UP
218820_at	NM_020215	gb:NM_020215.1 /DEF=Homo sapiens hypothetical protein DKFZp761F2014 (DKFZp761F2014), mRNA. /FEA=mRNA /GEN=DKFZp761F2014 /PROD=hypothetical protein DKFZp761F2014 /DB_XREF=gi:9910205 /UG=Hs.6434 hypothetical protein DKFZp761F2014 /FL=gb:NM_020215.1	NM_020215	chromosome 14 open reading frame 132	C14orf132	56967	NR_023938	DOWN	DOWN	DOWN
219563_at	NM_024633	gb:NM_024633.1 /DEF=Homo sapiens hypothetical protein FLJ21276 (FLJ21276), mRNA. /FEA=mRNA /GEN=FLJ21276 /PROD=hypothetical protein FLJ21276 /DB_XREF=gi:13375863 /UG=Hs.41502 hypothetical protein FLJ21276 /FL=gb:NM_024633.1	NM_024633	chromosome 14 open reading frame 139	C14orf139	79686	NR_026779		DOWN
214264_s_at	AI656610	gb:AI656610 /DB_XREF=gi:4740589 /DB_XREF=tt46h03.x1 /CLONE=IMAGE:2243861 /FEA=EST /CNT=18 /TID=Hs.87819.1 /TIER=Stack /STK=15 /UG=Hs.87819 /UG_TITLE=Homo sapiens, clone MGC:2492, mRNA, complete cds	AI656610	chromosome 14 open reading frame 143	C14orf143	90141	NM_145231	UP		UP
213508_at	AA142942	gb:AA142942 /DB_XREF=gi:1712320 /DB_XREF=zl43c04.s1 /CLONE=IMAGE:504678 /FEA=EST /CNT=48 /TID=Hs.241507.2 /TIER=Stack /STK=25 /UG=Hs.241507 /LL=6194 /UG_GENE=RPS6 /UG_TITLE=ribosomal protein S6	AA142942	chromosome 14 open reading frame 147	C14orf147	171546	NM_138288	UP
218298_s_at	NM_024952	gb:NM_024952.1 /DEF=Homo sapiens hypothetical protein FLJ20950 (FLJ20950), mRNA. /FEA=mRNA /GEN=FLJ20950 /PROD=hypothetical protein FLJ20950 /DB_XREF=gi:13376436 /UG=Hs.285673 hypothetical protein FLJ20950 /FL=gb:NM_024952.1	NM_024952	chromosome 14 open reading frame 159	C14orf159	80017	NM_001102366		DOWN
212736_at	BE299456	gb:BE299456 /DB_XREF=gi:9183204 /DB_XREF=600944717T1 /CLONE=IMAGE:2960548 /FEA=DNA_2 /CNT=138 /TID=Hs.6349.0 /TIER=Stack /STK=35 /UG=Hs.6349 /UG_TITLE=Human Chromosome 16 BAC clone CIT987SK-A-362G6	BE299456	chromosome 16 open reading frame 45	C16orf45	89927	NM_001142469	DOWN	DOWN	DOWN
218183_at	NM_013399	gb:NM_013399.1 /DEF=Homo sapiens chromosome 16 open reading frame 5 (C16orf5), mRNA. /FEA=mRNA /GEN=C16orf5 /PROD=chromosome 16 open reading frame 5 /DB_XREF=gi:7019336 /UG=Hs.7765 chromosome 16 open reading frame 5 /FL=gb:AL136698.1 gb:BC002882.1 gb:AF131218.1 gb:NM_013399.1	NM_013399	chromosome 16 open reading frame 5	C16orf5	29965	NM_013399		DOWN	DOWN
218300_at	NM_024516	gb:NM_024516.1 /DEF=Homo sapiens hypothetical protein MGC4606 (MGC4606), mRNA. /FEA=mRNA /GEN=MGC4606 /PROD=hypothetical protein MGC4606 /DB_XREF=gi:13375653 /UG=Hs.30661 hypothetical protein MGC4606 /FL=gb:BC003640.1 gb:NM_024516.1	NM_024516	chromosome 16 open reading frame 53	C16orf53	79447	NM_024516			DOWN
218447_at	NM_020188	gb:NM_020188.1 /DEF=Homo sapiens DC13 protein (DC13), mRNA. /FEA=mRNA /GEN=DC13 /PROD=DC13 protein /DB_XREF=gi:9910183 /UG=Hs.6879 DC13 protein /FL=gb:AF201935.1 gb:NM_020188.1	NM_020188	chromosome 16 open reading frame 61	C16orf61	56942	NM_020188	UP		UP
213235_at	BE504197	gb:BE504197 /DB_XREF=gi:9706605 /DB_XREF=hv86e11.x1 /CLONE=IMAGE:3180332 /FEA=DNA_2 /CNT=55 /TID=Hs.129061.0 /TIER=Stack /STK=10 /UG=Hs.129061 /UG_TITLE=Human Chromosome 16 BAC clone CIT987SK-A-101F10	BE504197	chromosome 16 open reading frame 88	C16orf88	400506	NM_001012991		UP
213195_at	AI625844	gb:AI625844 /DB_XREF=gi:4650775 /DB_XREF=ty65d07.x1 /CLONE=IMAGE:2283949 /FEA=EST /CNT=55 /TID=Hs.295963.0 /TIER=Stack /STK=27 /UG=Hs.295963 /UG_TITLE=ESTs	AI625844	chromosome 17 open reading frame 108	C17orf108	201229	NM_001076680	DOWN
222266_at	BF796940	Consensus includes gb:BF796940 /FEA=EST /DB_XREF=gi:12101994 /DB_XREF=est:602258153F1 /CLONE=IMAGE:4341588 /UG=Hs.294100 ESTs	BF796940	Chromosome 19 open reading frame 2	C19orf2	8725	NM_003796		DOWN	DOWN
219097_x_at	NM_024104	gb:NM_024104.1 /DEF=Homo sapiens hypothetical protein MGC2747 (MGC2747), mRNA. /FEA=mRNA /GEN=MGC2747 /PROD=hypothetical protein MGC2747 /DB_XREF=gi:13129111 /UG=Hs.227203 hypothetical protein MGC2747 /FL=gb:BC001680.1 gb:BC001948.1 gb:NM_024104.1	NM_024104	chromosome 19 open reading frame 42	C19orf42	79086	NM_024104		DOWN
222052_at	AA001552	Consensus includes gb:AA001552 /FEA=EST /DB_XREF=gi:1437017 /DB_XREF=est:ze46c08.s1 /CLONE=IMAGE:362030 /UG=Hs.59839 ESTs, Weakly similar to CGHU7L collagen alpha 1(III) chain precursor H.sapiens	AA001552	chromosome 19 open reading frame 54	C19orf54	284325	NM_198476		DOWN
51200_at	AI744084	Cluster Incl. AI744084:wc36b05.x1 Homo sapiens cDNA, 3 end /clone=IMAGE-2317233 /clone_end=3' /gb=AI744084 /gi=5112372 /ug=Hs.30783 /len=524	AI744084	chromosome 19 open reading frame 60	C19orf60	55049	NM_001100418		DOWN
219439_at	NM_020156	gb:NM_020156.1 /DEF=Homo sapiens core1 UDP-galactose:N-acetylgalactosamine-alpha-R beta 1,3-galactosyltransferase (C1GALT1), mRNA. /FEA=mRNA /GEN=C1GALT1 /PROD=core1UDP-galactose:N-acetylgalactosamine-alpha-R beta1,3-galactosyltransferase /DB_XREF=gi:9910143 /UG=Hs.46744 core1 UDP-galactose:N-acetylgalactosamine-alpha-R beta 1,3-galactosyltransferase /FL=gb:AF155582.1 gb:NM_020156.1	NM_020156	core 1 synthase, glycoprotein-N-acetylgalactosamine 3-beta-galactosyltransferase, 1	C1GALT1	56913	NM_020156	UP
219010_at	NM_018265	gb:NM_018265.1 /DEF=Homo sapiens hypothetical protein FLJ10901 (FLJ10901), mRNA. /FEA=mRNA /GEN=FLJ10901 /PROD=hypothetical protein FLJ10901 /DB_XREF=gi:8922753 /UG=Hs.73239 hypothetical protein FLJ10901 /FL=gb:NM_018265.1	NM_018265	chromosome 1 open reading frame 106	C1orf106	55765	NM_001142569	UP
206721_at	NM_021179	gb:NM_021179.1 /DB_XREF=gi:10880974 /GEN=LOC57821 /FEA=FLmRNA /CNT=13 /TID=Hs.122547.0 /TIER=FL /STK=2 /UG=Hs.122547 /LL=57821 /DEF=Homo sapiens hypothetical protein LOC57821 (LOC57821), mRNA. /PROD=hypothetical protein LOC57821 /FL=gb:NM_021179.1	NM_021179	chromosome 1 open reading frame 114	C1orf114	57821	NM_021179			DOWN
218546_at	NM_024709	gb:NM_024709.1 /DEF=Homo sapiens hypothetical protein FLJ14146 (FLJ14146), mRNA. /FEA=mRNA /GEN=FLJ14146 /PROD=hypothetical protein FLJ14146 /DB_XREF=gi:13376004 /UG=Hs.103395 hypothetical protein FLJ14146 /FL=gb:NM_024709.1	NM_024709	chromosome 1 open reading frame 115	C1orf115	79762	NM_024709		DOWN
220011_at	NM_024037	gb:NM_024037.1 /DEF=Homo sapiens hypothetical protein MGC2603 (MGC2603), mRNA. /FEA=mRNA /GEN=MGC2603 /PROD=hypothetical protein MGC2603 /DB_XREF=gi:13128989 /UG=Hs.149305 hypothetical protein MGC2603 /FL=gb:BC000209.1 gb:NM_024037.1	NM_024037	chromosome 1 open reading frame 135	C1orf135	79000	NM_024037	UP
219420_s_at	NM_023077	gb:NM_023077.1 /DEF=Homo sapiens hypothetical protein FLJ12439 (FLJ12439), mRNA. /FEA=mRNA /GEN=FLJ12439 /PROD=hypothetical protein FLJ12439 /DB_XREF=gi:12751490 /UG=Hs.164371 hypothetical protein FLJ12439 /FL=gb:NM_023077.1	NM_023077	chromosome 1 open reading frame 163	C1orf163	65260	NM_023077		UP
221272_s_at	NM_030806	gb:NM_030806.1 /DEF=Homo sapiens chromosome 1 open reading frame 21 (C1ORF21), mRNA. /FEA=mRNA /GEN=C1ORF21 /PROD=chromosome 1 open reading frame 21 /DB_XREF=gi:13540595 /FL=gb:NM_030806.1	NM_030806	chromosome 1 open reading frame 21	C1orf21	81563	NM_030806		DOWN	DOWN
208910_s_at	L04636	gb:L04636.1 /DB_XREF=gi:338044 /FEA=FLmRNA /CNT=267 /TID=Hs.78614.0 /TIER=FL+Stack /STK=78 /UG=Hs.78614 /LL=708 /UG_GENE=C1QBP /DEF=Homo sapiens pre-mRNA splicing factor 2 p32 subunit (SF2p32) mRNA, complete cds. /PROD=splicing factor /FL=gb:L04636.1 gb:BC000435.1 gb:NM_001212.2	L04636	complement component 1, q subcomponent binding protein	C1QBP	708	NM_001212			UP
219463_at	NM_012261	gb:NM_012261.1 /DEF=Homo sapiens similar to S68401 (cattle) glucose induced gene (HS1119D91), mRNA. /FEA=mRNA /GEN=HS1119D91 /PROD=similar to S68401 (cattle) glucose induced gene /DB_XREF=gi:7110632 /UG=Hs.22920 similar to S68401 (cattle) glucose induced gene /FL=gb:NM_012261.1	NM_012261	chromosome 20 open reading frame 103	C20orf103	24141	NM_012261	DOWN
207711_at	NM_015377	gb:NM_015377.1 /DEF=Homo sapiens KIAA0889 protein (KIAA0889), mRNA. /FEA=mRNA /GEN=KIAA0889 /PROD=KIAA0889 protein /DB_XREF=gi:7662359 /UG=Hs.234791 KIAA0889 protein /FL=gb:AB020696.1 gb:NM_015377.1	NM_015377	chromosome 20 open reading frame 117	C20orf117	140710	NM_080627			DOWN
218586_at	NM_018270	gb:NM_018270.1 /DEF=Homo sapiens hypothetical protein FLJ10914 (FLJ10914), mRNA. /FEA=mRNA /GEN=FLJ10914 /PROD=hypothetical protein FLJ10914 /DB_XREF=gi:8922763 /UG=Hs.143954 hypothetical protein FLJ10914 /FL=gb:NM_018270.1	NM_018270	chromosome 20 open reading frame 20	C20orf20	55257	NM_018270		UP
217835_x_at	NM_018840	gb:NM_018840.1 /DEF=Homo sapiens putative Rab5-interacting protein (LOC55969), mRNA. /FEA=mRNA /GEN=LOC55969 /PROD=putative Rab5-interacting protein /DB_XREF=gi:10047115 /UG=Hs.184062 putative Rab5-interacting protein /FL=gb:NM_018840.1 gb:AF274936.1 gb:AF112213.1	NM_018840	chromosome 20 open reading frame 24	C20orf24	55969	NM_018840	UP		UP
218081_at	NM_017874	gb:NM_017874.1 /DEF=Homo sapiens hypothetical protein FLJ20550 (FLJ20550), mRNA. /FEA=mRNA /GEN=FLJ20550 /PROD=hypothetical protein FLJ20550 /DB_XREF=gi:8923517 /UG=Hs.274422 hypothetical protein FLJ20550 /FL=gb:NM_017874.1	NM_017874	chromosome 20 open reading frame 27	C20orf27	54976	NM_001039140			DOWN
219706_at	NM_018347	gb:NM_018347.1 /DEF=Homo sapiens hypothetical protein FLJ11168 (FLJ11168), mRNA. /FEA=mRNA /GEN=FLJ11168 /PROD=hypothetical protein FLJ11168 /DB_XREF=gi:8922912 /UG=Hs.146023 hypothetical protein FLJ11168 /FL=gb:NM_018347.1	NM_018347	chromosome 20 open reading frame 29	C20orf29	55317	NM_018347	UP
202217_at	NM_004649	gb:NM_004649.1 /DB_XREF=gi:5031690 /GEN=C21ORF33 /FEA=FLmRNA /CNT=204 /TID=Hs.182423.0 /TIER=FL+Stack /STK=62 /UG=Hs.182423 /LL=8209 /DEF=Homo sapiens ES1 (zebrafish) protein, human homolog of (C21ORF33), mRNA. /PROD=ES1 (zebrafish) protein, human homolog of /FL=gb:BC002370.1 gb:U53003.1 gb:D86061.1 gb:NM_004649.1 gb:BC003587.1	NM_004649	chromosome 21 open reading frame 33	C21orf33	8209	NM_004649		DOWN
219004_s_at	NM_018944	gb:NM_018944.1 /DEF=Homo sapiens chromosome 21 open reading frame 45 (C21ORF45), mRNA. /FEA=mRNA /GEN=C21ORF45 /PROD=chromosome 21 open reading frame 45 /DB_XREF=gi:9506436 /UG=Hs.49932 chromosome 21 open reading frame 45 /FL=gb:NM_018944.1	NM_018944	chromosome 21 open reading frame 45	C21orf45	54069	NM_018944	UP
220941_s_at	NM_017447	gb:NM_017447.1 /DEF=Homo sapiens hypothetical protein LOC54149 (YG81), mRNA. /FEA=mRNA /GEN=YG81 /PROD=hypothetical protein LOC54149 /DB_XREF=gi:8394546 /UG=Hs.49391 hypothetical protein LOC54149 /FL=gb:NM_017447.1	NM_017447	chromosome 21 open reading frame 91	C21orf91	54149	NM_001100420		UP
219329_s_at	NM_016085	gb:NM_016085.1 /DEF=Homo sapiens apoptosis related protein APR-3 (APR-3), mRNA. /FEA=mRNA /GEN=APR-3 /PROD=apoptosis related protein APR-3 /DB_XREF=gi:7706360 /UG=Hs.9527 apoptosis related protein APR-3 /FL=gb:AF144055.2 gb:NM_016085.1	NM_016085	chromosome 2 open reading frame 28	C2orf28	51374	NM_001170795		DOWN
219617_at	NM_024766	gb:NM_024766.1 /DEF=Homo sapiens hypothetical protein FLJ23451 (FLJ23451), mRNA. /FEA=mRNA /GEN=FLJ23451 /PROD=hypothetical protein FLJ23451 /DB_XREF=gi:13376108 /UG=Hs.132799 hypothetical protein FLJ23451 /FL=gb:NM_024766.1	NM_024766	chromosome 2 open reading frame 34	C2orf34	79823	NM_024766			UP
219662_at	NM_024093	gb:NM_024093.1 /DEF=Homo sapiens hypothetical protein MGC5509 (MGC5509), mRNA. /FEA=mRNA /GEN=MGC5509 /PROD=hypothetical protein MGC5509 /DB_XREF=gi:13129093 /UG=Hs.153385 hypothetical protein MGC5509 /FL=gb:BC001310.1 gb:NM_024093.1	NM_024093	chromosome 2 open reading frame 49	C2orf49	79074	NM_024093	UP	UP	UP
220943_s_at	NM_018607	gb:NM_018607.3 /DEF=Homo sapiens hypothetical protein PRO1853 (PRO1853), mRNA. /FEA=mRNA /GEN=PRO1853 /PROD=hypothetical protein PRO1853 /DB_XREF=gi:13699864 /UG=Hs.52891 hypothetical protein PRO1853 /FL=gb:NM_018607.3	NM_018607	chromosome 2 open reading frame 56	C2orf56	55471	NM_001083946			DOWN
215046_at	AL133053	gb:AL133053.1 /DB_XREF=gi:6453471 /GEN=DKFZp434H1215 /FEA=mRNA /CNT=7 /TID=Hs.331564.0 /TIER=ConsEnd /STK=0 /UG=Hs.331564 /DEF=Homo sapiens mRNA; cDNA DKFZp434H1215 (from clone DKFZp434H1215); partial cds. /PROD=hypothetical protein	AL133053	chromosome 2 open reading frame 67	C2orf67	151050	NM_152519			DOWN
221878_at	BF110411	Consensus includes gb:BF110411 /FEA=EST /DB_XREF=gi:10940101 /DB_XREF=est:7n52f02.x1 /CLONE=IMAGE:3568274 /UG=Hs.16959 ESTs	BF110411	chromosome 2 open reading frame 68	C2orf68	388969	NM_001013649			DOWN
219288_at	NM_020685	gb:NM_020685.1 /DEF=Homo sapiens HT021 (HT021), mRNA. /FEA=mRNA /GEN=HT021 /PROD=HT021 /DB_XREF=gi:10190735 /UG=Hs.47166 HT021 /FL=gb:NM_020685.1 gb:AF236158.1	NM_020685	chromosome 3 open reading frame 14	C3orf14	57415	NM_020685		DOWN
219114_at	NM_016210	gb:NM_016210.1 /DEF=Homo sapiens g20 protein (LOC51161), mRNA. /FEA=mRNA /GEN=LOC51161 /PROD=g20 protein /DB_XREF=gi:7705886 /UG=Hs.21050 g20 protein /FL=gb:AF188706.1 gb:NM_016210.1	NM_016210	chromosome 3 open reading frame 18	C3orf18	51161	NM_001171740	DOWN		DOWN
201678_s_at	AI937543	gb:NM_020187.1 /DEF=Homo sapiens DC12 protein (DC12), mRNA. /FEA=mRNA /GEN=DC12 /PROD=DC12 protein /DB_XREF=gi:9910181 /UG=Hs.110480 DC12 protein /FL=gb:AF201934.1 gb:NM_020187.1	AI937543	chromosome 3 open reading frame 37	C3orf37	56941	NM_001006109	UP
219474_at	NM_024616	gb:NM_024616.1 /DEF=Homo sapiens hypothetical protein FLJ23186 (FLJ23186), mRNA. /FEA=mRNA /GEN=FLJ23186 /PROD=hypothetical protein FLJ23186 /DB_XREF=gi:13375833 /UG=Hs.30085 hypothetical protein FLJ23186 /FL=gb:NM_024616.1	NM_024616	chromosome 3 open reading frame 52	C3orf52	79669	NM_001171747	UP
209285_s_at	N38985	gb:N38985 /DB_XREF=gi:1162192 /DB_XREF=yv21f02.s1 /CLONE=IMAGE:243387 /FEA=FLmRNA /CNT=125 /TID=Hs.23440.0 /TIER=Stack /STK=32 /UG=Hs.23440 /LL=23272 /UG_GENE=KIAA1105 /UG_TITLE=KIAA1105 protein /FL=gb:AF180425.2	N38985	chromosome 3 open reading frame 63	C3orf63	23272	NM_001112736			DOWN
219980_at	NM_025097	gb:NM_025097.1 /DEF=Homo sapiens hypothetical protein FLJ21106 (FLJ21106), mRNA. /FEA=mRNA /GEN=FLJ21106 /PROD=hypothetical protein FLJ21106 /DB_XREF=gi:13376659 /UG=Hs.288560 hypothetical protein FLJ21106 /FL=gb:NM_025097.1	NM_025097	chromosome 4 open reading frame 29	C4orf29	80167	NM_001039717		DOWN	DOWN
201812_s_at	NM_019059	gb:NM_019059.1 /DEF=Homo sapiens 6.2 kd protein (LOC54543), mRNA. /FEA=mRNA /GEN=LOC54543 /PROD=6.2 kd protein /DB_XREF=gi:9506858 /UG=Hs.112318 6.2 kd protein /FL=gb:BC001732.1 gb:AF150733.1 gb:NM_019059.1	NM_019059	chromosome 4 open reading frame 46 /// translocase of outer mitochondrial membrane 7 homolog (yeast)	C4orf46	201725	NM_001008393	DOWN		DOWN
221823_at	AL565741	Consensus includes gb:AL565741 /FEA=EST /DB_XREF=gi:12917418 /DB_XREF=est:AL565741 /CLONE=CS0DF007YN17 (3 prime) /UG=Hs.25925 Homo sapiens clone 23860 mRNA sequence	AL565741	chromosome 5 open reading frame 30	C5orf30	90355	NM_033211		DOWN
220770_s_at	NM_022090	gb:NM_022090.1 /DEF=Homo sapiens transposon-derived Buster3 transposase-like (LOC63920), mRNA. /FEA=mRNA /GEN=LOC63920 /PROD=transposon-derived Buster3 transposase-like /DB_XREF=gi:11545804 /UG=Hs.131250 transposon-derived Buster3 transposase-like /FL=gb:NM_022090.1	NM_022090	chromosome 5 open reading frame 54	C5orf54	63920	NM_022090			DOWN
204238_s_at	NM_006443	gb:NM_006443.1 /DEF=Homo sapiens putative c-Myc-responsive (RCL), mRNA. /FEA=mRNA /GEN=RCL /PROD=putative c-Myc-responsive /DB_XREF=gi:5454001 /UG=Hs.109752 putative c-Myc-responsive /FL=gb:AF040105.1 gb:NM_006443.1	NM_006443	chromosome 6 open reading frame 108	C6orf108	10591	NM_006443	UP
210409_at	AB016898	gb:AB016898.1 /DB_XREF=gi:5006252 /GEN=HGC6.4 /FEA=FLmRNA /CNT=6 /TID=Hs.100469.1 /TIER=FL /STK=0 /UG=Hs.100469 /LL=4301 /UG_TITLE=myeloidlymphoid or mixed-lineage leukemia (trithorax (Drosophila) homolog); translocated to, 4 /DEF=Homo sapiens HGC6.4 mRNA, complete cds. /FL=gb:AB016898.1	AB016898	chromosome 6 open reading frame 124	C6orf124	653483	NR_027906	DOWN
213322_at	AL031778	gb:AL031778 /DB_XREF=gi:4153958 /FEA=DNA_2 /CNT=40 /TID=Hs.183056.0 /TIER=Stack /STK=16 /UG=Hs.183056 /UG_TITLE=Human DNA sequence from clone 34B21 on chromosome 6p12.1-21.1. Contains part of a gene for a novel protein with ZU5 domain similar to part of Tight Junction Protein ZO1 (TJP1) and UNC5 Homologs, the gene for a novel BZRP (peripheral benzodiazapine receptor (MBR,PBR, PBKS, IBP, Isoquinol…	AL031778	chromosome 6 open reading frame 130	C6orf130	221443	NM_145063		DOWN
204968_at	NM_021184	gb:NM_021184.1 /DEF=Homo sapiens G4 protein (G4), mRNA. /FEA=mRNA /GEN=G4 /PROD=G4 protein /DB_XREF=gi:10863984 /UG=Hs.247323 G4 protein /FL=gb:NM_021184.1	NM_021184	chromosome 6 open reading frame 47	C6orf47	57827	NM_021184		DOWN
220755_s_at	NM_016947	gb:NM_016947.1 /DEF=Homo sapiens G8 protein (G8), mRNA. /FEA=mRNA /GEN=G8 /PROD=G8 protein /DB_XREF=gi:8393383 /UG=Hs.109798 G8 protein /FL=gb:NM_016947.1	NM_016947	chromosome 6 open reading frame 48	C6orf48	50854	NM_001040437	DOWN	DOWN	DOWN
220581_at	NM_025059	gb:NM_025059.1 /DEF=Homo sapiens hypothetical protein FLJ23305 (FLJ23305), mRNA. /FEA=mRNA /GEN=FLJ23305 /PROD=hypothetical protein FLJ23305 /DB_XREF=gi:13376594 /UG=Hs.287738 hypothetical protein FLJ23305 /FL=gb:NM_025059.1	NM_025059	chromosome 6 open reading frame 97	C6orf97	80129	NM_025059	DOWN
219655_at	NM_024728	gb:NM_024728.1 /DEF=Homo sapiens hypothetical protein FLJ11808 (FLJ11808), mRNA. /FEA=mRNA /GEN=FLJ11808 /PROD=hypothetical protein FLJ11808 /DB_XREF=gi:13376041 /UG=Hs.114611 hypothetical protein FLJ11808 /FL=gb:NM_024728.1	NM_024728	chromosome 7 open reading frame 10	C7orf10	79783	NM_001193311		UP
204215_at	NM_024315	gb:NM_024315.1 /DB_XREF=gi:13236556 /GEN=MGC4175 /FEA=FLmRNA /CNT=69 /TID=Hs.322404.0 /TIER=FL /STK=0 /UG=Hs.322404 /LL=79161 /DEF=Homo sapiens hypothetical protein MGC4175 (MGC4175), mRNA. /PROD=hypothetical protein MGC4175 /FL=gb:BC002837.1 gb:NM_024315.1	NM_024315	chromosome 7 open reading frame 23	C7orf23	79161	NM_024315		DOWN
221573_at	BC000769	gb:BC000769.1 /DEF=Homo sapiens, clone MGC:2821, mRNA, complete cds. /FEA=mRNA /PROD=Unknown (protein for MGC:2821) /DB_XREF=gi:12653950 /UG=Hs.59594 hypothetical protein MGC2821 /FL=gb:BC000769.1 gb:BC001845.1 gb:NM_024054.1	BC000769	chromosome 7 open reading frame 25 /// proteasome (prosome, macropain) subunit, alpha type, 2	C7orf25	5683	NM_001099858		UP
220949_s_at	NM_024033	gb:NM_024033.1 /DEF=Homo sapiens hypothetical protein MGC5242 (MGC5242), mRNA. /FEA=mRNA /GEN=MGC5242 /PROD=hypothetical protein MGC5242 /DB_XREF=gi:13162284 /UG=Hs.77365 hypothetical protein MGC5242 /FL=gb:BC000168.2 gb:NM_024033.1	NM_024033	chromosome 7 open reading frame 49	C7orf49	78996	NM_024033		UP
220038_at	NM_013257	gb:NM_013257.1 /DEF=Homo sapiens serumglucocorticoid regulated kinase-like (SGKL), mRNA. /FEA=mRNA /GEN=SGKL /PROD=serumglucocorticoid regulated kinase-like /DB_XREF=gi:7019526 /UG=Hs.279696 serumglucocorticoid regulated kinase-like /FL=gb:AF169035.1 gb:AF085233.1 gb:NM_013257.1	NM_013257	chromosome 8 open reading frame 44 /// serum/glucocorticoid regulated kinase family, member 3	C8orf44	23678	NM_001033578			DOWN
213386_at	AV726900	gb:AV726900 /DB_XREF=gi:10836321 /DB_XREF=AV726900 /CLONE=HTCABD05 /FEA=EST /CNT=43 /TID=Hs.7000.0 /TIER=Stack /STK=21 /UG=Hs.7000 /UG_TITLE=ESTs	AV726900	chromosome 9 open reading frame 125	C9orf125	84302	NM_032342		DOWN	DOWN
41047_at	AI885170	Cluster Incl. AI885170:wl90e10.x1 Homo sapiens cDNA, 3 end /clone=IMAGE-2432202 /clone_end=3' /gb=AI885170 /gi=5590334 /ug=Hs.95867 /len=564	AI885170	chromosome 9 open reading frame 16	C9orf16	79095	NM_024112			UP
212848_s_at	BG036668	gb:BG036668 /DB_XREF=gi:12432092 /DB_XREF=602326882F1 /CLONE=IMAGE:4428237 /FEA=EST /CNT=91 /TID=Hs.18075.0 /TIER=Stack /STK=61 /UG=Hs.18075 /LL=23733 /UG_GENE=C9ORF3 /UG_TITLE=chromosome 9 open reading frame 3	BG036668	chromosome 9 open reading frame 3	C9orf3	84909	NM_001193329		DOWN
218992_at	NM_018465	gb:NM_018465.1 /DEF=Homo sapiens uncharacterized hematopoietic stemprogenitor cells protein MDS030 (MDS030), mRNA. /FEA=mRNA /GEN=MDS030 /PROD=uncharacterized hematopoietic stemprogenitorcells protein MDS030 /DB_XREF=gi:8923931 /UG=Hs.181385 uncharacterized hematopoietic stemprogenitor cells protein MDS030 /FL=gb:AF220050.1 gb:NM_018465.1 gb:AF225420.1	NM_018465	chromosome 9 open reading frame 46	C9orf46	55848	NM_018465	UP		UP
218998_at	NM_017832	gb:NM_017832.1 /DEF=Homo sapiens hypothetical protein FLJ20457 (FLJ20457), mRNA. /FEA=mRNA /GEN=FLJ20457 /PROD=hypothetical protein FLJ20457 /DB_XREF=gi:8923430 /UG=Hs.29276 hypothetical protein FLJ20457 /FL=gb:AF153417.1 gb:NM_017832.1	NM_017832	chromosome 9 open reading frame 6	C9orf6	54942	NM_017832		UP
209726_at	AB018195	gb:AB018195.1 /DEF=Homo sapiens ca xi mRNA for carbonic anhydrase-related protein XI, complete cds. /FEA=mRNA /GEN=ca xi /PROD=carbonic anhydrase-related protein XI /DB_XREF=gi:4126973 /UG=Hs.22777 carbonic anhydrase XI /FL=gb:BC002662.1 gb:AF067662.1 gb:AB018195.1 gb:NM_001217.2	AB018195	carbonic anhydrase XI	CA11	770	NM_001217			DOWN
209301_at	M36532	gb:M36532.1 /DB_XREF=gi:179794 /GEN=CA2 /FEA=FLmRNA /CNT=185 /TID=Hs.155097.0 /TIER=FL /STK=0 /UG=Hs.155097 /LL=760 /UG_TITLE=carbonic anhydrase II /DEF=Human carbonic anhydrase II mRNA, complete cds. /FL=gb:M36532.1 gb:J03037.1 gb:NM_000067.1	M36532	carbonic anhydrase II	CA2	760	NM_000067		UP
205845_at	NM_021098	gb:NM_021098.1 /DB_XREF=gi:10864076 /GEN=CACNA1H /FEA=FLmRNA /CNT=24 /TID=Hs.122359.0 /TIER=FL /STK=0 /UG=Hs.122359 /LL=8912 /DEF=Homo sapiens calcium channel, voltage-dependent, alpha 1H subunit (CACNA1H), mRNA. /PROD=calcium channel, voltage-dependent, alpha 1Hsubunit /FL=gb:AF051946.2 gb:AF073931.1 gb:NM_021098.1	NM_021098	calcium channel, voltage-dependent, T type, alpha 1H subunit	CACNA1H	8912	NM_001005407	DOWN
204811_s_at	NM_006030	gb:NM_006030.1 /DB_XREF=gi:5174402 /GEN=CACNA2D2 /FEA=FLmRNA /CNT=43 /TID=Hs.127436.0 /TIER=FL+Stack /STK=9 /UG=Hs.127436 /LL=9254 /DEF=Homo sapiens calcium channel, voltage-dependent, alpha 2delta subunit 2 (CACNA2D2), mRNA. /PROD=calcium channel, voltage-dependent, alpha2delta subunit 2 /FL=gb:AF040709.1 gb:NM_006030.1	NM_006030	calcium channel, voltage-dependent, alpha 2/delta subunit 2	CACNA2D2	9254	NM_001005505		DOWN	DOWN
213714_at	AI040163	Consensus includes gb:AI040163 /FEA=EST /DB_XREF=gi:3279357 /DB_XREF=est:ox42c02.s1 /CLONE=IMAGE:1658978 /UG=Hs.30941 calcium channel, voltage-dependent, beta 2 subunit /FL=gb:AF137376.1	AI040163	calcium channel, voltage-dependent, beta 2 subunit	CACNB2	783	NM_000724			DOWN
34726_at	U07139	Cluster Incl. U07139:Human voltage-gated calcium channel beta subunit mRNA, complete cds /cds=(34,1488) /gb=U07139 /gi=463890 /ug=Hs.239447 /len=2532	U07139	calcium channel, voltage-dependent, beta 3 subunit	CACNB3	784	NM_000725	DOWN	DOWN	DOWN
209030_s_at	NM_014333	gb:NM_014333.1 /DB_XREF=gi:7657225 /GEN=IGSF4 /FEA=FLmRNA /CNT=252 /TID=Hs.70337.0 /TIER=FL+Stack /STK=25 /UG=Hs.70337 /LL=23705 /DEF=Homo sapiens immunoglobulin superfamily, member 4 (IGSF4), mRNA. /PROD=immunoglobulin superfamily, member 4 /FL=gb:NM_014333.1 gb:AF132811.1	NM_014333	cell adhesion molecule 1	CADM1	23705	NM_001098517		DOWN
212077_at	AL583520	gb:AL583520 /DB_XREF=gi:12952562 /DB_XREF=AL583520 /CLONE=CS0DC024YE13 (5 prime) /FEA=mRNA /CNT=255 /TID=Hs.182183.0 /TIER=Stack /STK=146 /UG=Hs.182183 /UG_TITLE=Homo sapiens mRNA for caldesmon, 3 prime UTR	AL583520	caldesmon 1	CALD1	800	NM_004342	DOWN
221565_s_at	BC000039	gb:BC000039.1 /DEF=Homo sapiens, Similar to hypothetical protein, clone MGC:1824, mRNA, complete cds. /FEA=mRNA /PROD=Similar to hypothetical protein /DB_XREF=gi:12652592 /UG=Hs.241545 hypothetical protein /FL=gb:BC000039.1 gb:NM_015916.1	BC000039	calcium homeostasis modulator 2	CALHM2	51063	NM_015916	DOWN	DOWN	DOWN
221879_at	AA886335	Consensus includes gb:AA886335 /FEA=EST /DB_XREF=gi:3001443 /DB_XREF=est:oj23g02.s1 /CLONE=IMAGE:1493042 /UG=Hs.239812 Homo sapiens serologically defined breast cancer antigen NY-BR-20 mRNA, partial cds	AA886335	calmodulin-like 4	CALML4	91860	NM_001031733	UP
204392_at	NM_003656	gb:NM_003656.2 /DEF=Homo sapiens calciumcalmodulin-dependent protein kinase I (CAMK1), mRNA. /FEA=mRNA /GEN=CAMK1 /PROD=calciumcalmodulin-dependent protein kinase I /DB_XREF=gi:4580415 /UG=Hs.184402 calciumcalmodulin-dependent protein kinase I /FL=gb:NM_003656.2 gb:L41816.1	NM_003656	calcium/calmodulin-dependent protein kinase I	CAMK1	8536	NM_003656			DOWN
212757_s_at	BF111268	Consensus includes gb:BF111268 /FEA=EST /DB_XREF=gi:10940958 /DB_XREF=est:7l74d02.x1 /CLONE=IMAGE:3527090 /UG=Hs.12436 Homo sapiens cDNA: FLJ22656 fis, clone HSI07655	BF111268	calcium/calmodulin-dependent protein kinase II gamma	CAMK2G	818	NM_001222		DOWN
203538_at	NM_001745	gb:NM_001745.1 /DB_XREF=gi:4502558 /GEN=CAMLG /FEA=FLmRNA /CNT=86 /TID=Hs.13572.0 /TIER=FL+Stack /STK=34 /UG=Hs.13572 /LL=819 /DEF=Homo sapiens calcium modulating ligand (CAMLG), mRNA. /PROD=calcium modulating ligand /FL=gb:NM_001745.1 gb:U18242.1	NM_001745	calcium modulating ligand	CAMLG	819	NM_001745		DOWN	DOWN
212765_at	AB029001	gb:AB029001.1 /DB_XREF=gi:5689492 /GEN=KIAA1078 /FEA=mRNA /CNT=102 /TID=Hs.23585.0 /TIER=Stack /STK=26 /UG=Hs.23585 /LL=23271 /DEF=Homo sapiens mRNA for KIAA1078 protein, partial cds. /PROD=KIAA1078 protein	AB029001	calmodulin regulated spectrin-associated protein 1-like 1	CAMSAP1L1	23271	NM_203459			DOWN
213547_at	AB014567	Consensus includes gb:AB014567.1 /DEF=Homo sapiens mRNA for KIAA0667 protein, partial cds. /FEA=mRNA /GEN=KIAA0667 /PROD=KIAA0667 protein /DB_XREF=gi:3327147 /UG=Hs.154740 TBP-interacting protein	AB014567	cullin-associated and neddylation-dissociated 2 (putative)	CAND2	23066	NM_001162499		DOWN
212554_at	N90755	gb:N90755 /DB_XREF=gi:1444082 /DB_XREF=zb22c08.s1 /CLONE=IMAGE:302798 /FEA=FLmRNA /CNT=152 /TID=Hs.296341.0 /TIER=Stack /STK=24 /UG=Hs.296341 /LL=10486 /UG_GENE=CAP2 /UG_TITLE=adenylyl cyclase-associated protein 2 /FL=gb:NM_006366.1 gb:U02390.1	N90755	CAP, adenylate cyclase-associated protein, 2 (yeast)	CAP2	10486	NM_006366	DOWN		DOWN
208683_at	M23254	gb:M23254.1 /DEF=Human Ca2-activated neutral protease large subunit (CANP) mRNA, complete cds. /FEA=mRNA /GEN=CANP /PROD=neutral protease large subunit /DB_XREF=gi:511636 /UG=Hs.76288 calpain 2, (mII) large subunit /FL=gb:NM_001748.3 gb:M23254.1 gb:AF261089.1	M23254	calpain 2, (m/II) large subunit	CAPN2	824	NM_001146068	UP
210944_s_at	BC003169	gb:BC003169.1 /DEF=Homo sapiens, Similar to calpain 3, (p94), clone MGC:4403, mRNA, complete cds. /FEA=mRNA /PROD=Similar to calpain 3, (p94) /DB_XREF=gi:13111992 /UG=Hs.40300 calpain 3, (p94) /FL=gb:BC003169.1	BC003169	calpain 3, (p94)	CAPN3	825	NM_000070		DOWN
218456_at	NM_023925	gb:NM_023925.1 /DEF=Homo sapiens hypothetical protein FLJ22569 (FLJ22569), mRNA. /FEA=mRNA /GEN=FLJ22569 /PROD=hypothetical protein FLJ22569 /DB_XREF=gi:12965192 /UG=Hs.234355 hypothetical protein FLJ22569 /FL=gb:NM_023925.1	NM_023925	caprin family member 2	CAPRIN2	65981	NM_001002259			DOWN
218384_at	NM_014316	gb:NM_014316.1 /DEF=Homo sapiens calcium-regulated heat-stable protein (24kD) (CRHSP-24), mRNA. /FEA=mRNA /GEN=CRHSP-24 /PROD=calcium-regulated heat-stable protein (24kD) /DB_XREF=gi:7656994 /UG=Hs.92198 calcium-regulated heat-stable protein (24kD) /FL=gb:BC001333.1 gb:BC003366.1 gb:AF115345.1 gb:NM_014316.1	NM_014316	calcium regulated heat stable protein 1, 24kDa	CARHSP1	23589	NM_001042476		UP
217940_s_at	NM_018210	gb:NM_018210.1 /DEF=Homo sapiens hypothetical protein FLJ10769 (FLJ10769), mRNA. /FEA=mRNA /GEN=FLJ10769 /PROD=hypothetical protein FLJ10769 /DB_XREF=gi:8922653 /UG=Hs.8083 hypothetical protein FLJ10769 /FL=gb:AF151071.1 gb:NM_018210.1	NM_018210	carbohydrate kinase domain containing	CARKD	55739	NM_018210	DOWN
207842_s_at	NM_007359	gb:NM_007359.1 /DB_XREF=gi:6678887 /GEN=MLN51 /FEA=FLmRNA /CNT=3 /TID=Hs.83422.0 /TIER=FL /STK=0 /UG=Hs.83422 /LL=22794 /DEF=Homo sapiens MLN51 protein (MLN51), mRNA. /PROD=MLN51 protein /FL=gb:NM_007359.1	NM_007359	cancer susceptibility candidate 3	CASC3	22794	NM_007359	DOWN	DOWN	DOWN
219342_at	NM_022900	gb:NM_022900.1 /DEF=Homo sapiens hypothetical protein FLJ21213 (FLJ21213), mRNA. /FEA=mRNA /GEN=FLJ21213 /PROD=hypothetical protein FLJ21213 /DB_XREF=gi:12597638 /UG=Hs.128003 hypothetical protein FLJ21213 /FL=gb:NM_022900.1	NM_022900	CAS1 domain containing 1	CASD1	64921	NM_022900	DOWN		DOWN
202763_at	NM_004346	gb:NM_004346.1 /DB_XREF=gi:4757911 /GEN=CASP3 /FEA=FLmRNA /CNT=157 /TID=Hs.74552.0 /TIER=FL+Stack /STK=87 /UG=Hs.74552 /LL=836 /DEF=Homo sapiens caspase 3, apoptosis-related cysteine protease (CASP3), mRNA. /PROD=caspase 3, apoptosis-related cysteine protease /FL=gb:U26943.1 gb:U13738.1 gb:U13737.1 gb:NM_004346.1	NM_004346	caspase 3, apoptosis-related cysteine peptidase	CASP3	836	NM_004346	UP
209310_s_at	U25804	gb:U25804.1 /DB_XREF=gi:886049 /FEA=FLmRNA /CNT=146 /TID=Hs.74122.0 /TIER=FL /STK=2 /UG=Hs.74122 /LL=837 /UG_GENE=CASP4 /DEF=Human Ich-2 cysteine protease mRNA, complete cds. /PROD=Ich-2 /FL=gb:U28014.1 gb:NM_001225.1 gb:U25804.1 gb:U28976.1 gb:U28978.1 gb:U28977.1	U25804	caspase 4, apoptosis-related cysteine peptidase	CASP4	837	NM_001225			UP
213373_s_at	BF439983	gb:BF439983 /DB_XREF=gi:11452500 /DB_XREF=nac51f11.x1 /CLONE=IMAGE:3406220 /FEA=FLmRNA /CNT=41 /TID=Hs.19949.2 /TIER=Stack /STK=20 /UG=Hs.19949 /LL=841 /UG_GENE=CASP8 /UG_TITLE=caspase 8, apoptosis-related cysteine protease /FL=gb:U58143.1	BF439983	caspase 8, apoptosis-related cysteine peptidase	CASP8	841	NM_001080124			UP
203984_s_at	U60521	gb:U60521.1 /DB_XREF=gi:1532150 /GEN=Mch6 /FEA=FLmRNA /CNT=95 /TID=Hs.100641.0 /TIER=FL+Stack /STK=63 /UG=Hs.100641 /LL=842 /DEF=Human protease proMch6 (Mch6) mRNA, complete cds. /PROD=proMch6 /FL=gb:U60521.1 gb:BC002452.1 gb:NM_001229.1 gb:U56390.1	U60521	caspase 9, apoptosis-related cysteine peptidase	CASP9	842	NM_001229			DOWN
201432_at	NM_001752	gb:NM_001752.1 /DB_XREF=gi:4557013 /GEN=CAT /FEA=FLmRNA /CNT=321 /TID=Hs.76359.0 /TIER=FL+Stack /STK=53 /UG=Hs.76359 /LL=847 /DEF=Homo sapiens catalase (CAT), mRNA. /PROD=catalase /FL=gb:NM_001752.1	NM_001752	catalase	CAT	847	NM_001752	DOWN
217588_at	AW971983	Consensus includes gb:AW971983 /FEA=EST /DB_XREF=gi:8161949 /DB_XREF=est:EST384192 /UG=Hs.293003 ESTs, Moderately similar to ALU4_HUMAN ALU SUBFAMILY SB2 SEQUENCE CONTAMINATION WARNING ENTRY H.sapiens	AW971983	cation channel, sperm associated 2 /// cation channel, sperm associated 2 pseudogene 1	CATSPER2	117155	NM_054020		DOWN
208056_s_at	NM_005187	gb:NM_005187.2 /DEF=Homo sapiens core-binding factor, runt domain, alpha subunit 2; translocated to, 3 (CBFA2T3), mRNA. /FEA=mRNA /GEN=CBFA2T3 /PROD=core-binding factor, runt domain, alpha subunit2; translocated to, 3 /DB_XREF=gi:7427510 /UG=Hs.110099 core-binding factor, runt domain, alpha subunit 2; translocated to, 3 /FL=gb:NM_005187.2	NM_005187	core-binding factor, runt domain, alpha subunit 2; translocated to, 3	CBFA2T3	863	NM_005187		DOWN	DOWN
220638_s_at	NM_012116	gb:NM_012116.1 /DEF=Homo sapiens Cas-Br-M (murine) ectropic retroviral transforming sequence c (CBLC), mRNA. /FEA=mRNA /GEN=CBLC /PROD=Cas-Br-M (murine) ectropic retroviraltransforming sequence c /DB_XREF=gi:6912289 /UG=Hs.156637 Cas-Br-M (murine) ectropic retroviral transforming sequence c /FL=gb:AF117647.1 gb:NM_012116.1	NM_012116	Cas-Br-M (murine) ecotropic retroviral transforming sequence c	CBLC	23624	NM_001130852	UP		UP
202048_s_at	NM_014292	gb:NM_014292.1 /DEF=Homo sapiens chromobox homolog 6 (CBX6), mRNA. /FEA=mRNA /GEN=CBX6 /PROD=chromobox homolog 6 /DB_XREF=gi:10140848 /UG=Hs.107374 chromobox homolog 6 /FL=gb:NM_014292.1	NM_014292	chromobox homolog 6	CBX6	23466	NM_014292		DOWN
212914_at	AV648364	gb:AV648364 /DB_XREF=gi:9869378 /DB_XREF=AV648364 /CLONE=GLCBIF04 /FEA=EST /CNT=78 /TID=Hs.152151.1 /TIER=Stack /STK=34 /UG=Hs.152151 /LL=8502 /UG_GENE=PKP4 /UG_TITLE=plakophilin 4	AV648364	chromobox homolog 7	CBX7	23492	NM_175709		DOWN	DOWN
48117_at	AA160496	Cluster Incl. AA160496:zo73a03.s1 Homo sapiens cDNA, 3 end /clone=IMAGE-592492 /clone_end=3' /gb=AA160496 /gi=1735863 /ug=Hs.110407 /len=542	AA160496	coiled-coil domain containing 101	CCDC101	112869	NM_138414			DOWN
219611_s_at	NM_022778	gb:NM_022778.1 /DEF=Homo sapiens hypothetical protein DKFZp434L0117 (DKFZP434L0117), mRNA. /FEA=mRNA /GEN=DKFZP434L0117 /PROD=hypothetical protein DKFZp434L0117 /DB_XREF=gi:12232464 /UG=Hs.63795 hypothetical protein DKFZp434L0117 /FL=gb:NM_022778.1	NM_022778	coiled-coil domain containing 21	CCDC21	64793	NM_022778	UP
218125_s_at	NM_018246	gb:NM_018246.1 /DEF=Homo sapiens hypothetical protein FLJ10853 (FLJ10853), mRNA. /FEA=mRNA /GEN=FLJ10853 /PROD=hypothetical protein FLJ10853 /DB_XREF=gi:8922717 /UG=Hs.72085 hypothetical protein FLJ10853 /FL=gb:NM_018246.1	NM_018246	coiled-coil domain containing 25	CCDC25	55246	NM_018246		DOWN
218722_s_at	NM_024661	gb:NM_024661.1 /DEF=Homo sapiens hypothetical protein FLJ12436 (FLJ12436), mRNA. /FEA=mRNA /GEN=FLJ12436 /PROD=hypothetical protein FLJ12436 /DB_XREF=gi:13375914 /UG=Hs.69485 hypothetical protein FLJ12436 /FL=gb:NM_024661.1	NM_024661	coiled-coil domain containing 51	CCDC51	79714	NM_024661			UP
204716_at	NM_005436	gb:NM_005436.1 /DEF=Homo sapiens DNA segment, single copy, probe pH4 (transforming sequence, thyroid-1, (D10S170), mRNA. /FEA=mRNA /GEN=D10S170 /PROD=DNA segment, single copy, probe pH4(transforming sequence, thyroid-1, /DB_XREF=gi:4885172 /UG=Hs.315591 DNA segment, single copy, probe pH4 (transforming sequence, thyroid-1, /FL=gb:NM_005436.1	NM_005436	coiled-coil domain containing 6	CCDC6	8030	NM_005436			UP
212886_at	AL080169	gb:AL080169.1 /DB_XREF=gi:5262637 /GEN=DKFZp434C171 /FEA=mRNA /CNT=84 /TID=Hs.209100.0 /TIER=Stack /STK=10 /UG=Hs.209100 /LL=26112 /DEF=Homo sapiens mRNA; cDNA DKFZp434C171 (from clone DKFZp434C171); partial cds. /PROD=hypothetical protein	AL080169	coiled-coil domain containing 69	CCDC69	26112	NM_015621		DOWN
218175_at	NM_025140	gb:NM_025140.1 /DEF=Homo sapiens hypothetical protein FLJ22471 (FLJ22471), mRNA. /FEA=mRNA /GEN=FLJ22471 /PROD=hypothetical protein FLJ22471 /DB_XREF=gi:13376724 /UG=Hs.288909 hypothetical protein FLJ22471 /FL=gb:NM_025140.1	NM_025140	coiled-coil domain containing 92	CCDC92	80212	NM_025140	DOWN
221685_s_at	AF269167	gb:AF269167.1 /DEF=Homo sapiens arsenite related gene 1 mRNA, complete cds. /FEA=mRNA /PROD=arsenite related gene 1 /DB_XREF=gi:9885350 /UG=Hs.32471 hypothetical protein FLJ20364 /FL=gb:AF269167.1	AF269167	coiled-coil domain containing 99	CCDC99	54908	NM_017785		UP
209698_at	AF216493	gb:AF216493.1 /DB_XREF=gi:8272481 /GEN=HCR /FEA=FLmRNA /CNT=65 /TID=Hs.110746.0 /TIER=FL+Stack /STK=20 /UG=Hs.110746 /LL=54535 /DEF=Homo sapiens a-helical protein (HCR) mRNA, complete cds. /PROD=a-helical protein /FL=gb:AB029331.1 gb:AF216493.1 gb:NM_019052.1	AF216493	coiled-coil alpha-helical rod protein 1	CCHCR1	54535	NM_001105563	UP
205392_s_at	NM_004166	gb:NM_004166.1 /DEF=Homo sapiens small inducible cytokine subfamily A (Cys-Cys), member 14 (SCYA14), mRNA. /FEA=mRNA /GEN=SCYA14 /PROD=small inducible cytokine subfamily A (Cys-Cys),member 14 /DB_XREF=gi:4759069 /UG=Hs.20144 small inducible cytokine subfamily A (Cys-Cys), member 14 /FL=gb:NM_004166.1	NM_004166	chemokine (C-C motif) ligand 14 /// CCL14-CCL15 read-through transcript	CCL14	348249	NM_032962	DOWN	DOWN	DOWN
204606_at	NM_002989	gb:NM_002989.1 /DB_XREF=gi:4506834 /GEN=SCYA21 /FEA=FLmRNA /CNT=80 /TID=Hs.57907.0 /TIER=FL+Stack /STK=54 /UG=Hs.57907 /LL=6366 /DEF=Homo sapiens small inducible cytokine subfamily A (Cys-Cys), member 21 (SCYA21), mRNA. /PROD=small inducible cytokine subfamily A (Cys-Cys),member 21 /FL=gb:U88320.1 gb:AB002409.1 gb:AF001979.1 gb:NM_002989.1	NM_002989	chemokine (C-C motif) ligand 21	CCL21	6366	NM_002989		DOWN
213226_at	AI346350	gb:AI346350 /DB_XREF=gi:4083556 /DB_XREF=qp50c06.x1 /CLONE=IMAGE:1926442 /FEA=EST /CNT=49 /TID=Hs.91728.1 /TIER=Stack /STK=24 /UG=Hs.91728 /LL=5393 /UG_GENE=PMSCL1 /UG_TITLE=polymyositisscleroderma autoantigen 1 (75kD)	AI346350	cyclin A2	CCNA2	890	NM_001237	UP		UP
214710_s_at	BE407516	gb:BE407516 /DB_XREF=gi:9343966 /DB_XREF=601300355F1 /CLONE=IMAGE:3630517 /FEA=mRNA /CNT=29 /TID=Hs.23960.2 /TIER=ConsEnd /STK=0 /UG=Hs.23960 /LL=891 /UG_GENE=CCNB1 /UG_TITLE=cyclin B1	BE407516	cyclin B1	CCNB1	891	NM_031966	UP		UP
217988_at	NM_021178	gb:NM_021178.1 /DEF=Homo sapiens enhancer of invasion 10 (HEI10), mRNA. /FEA=mRNA /GEN=HEI10 /PROD=enhancer of invasion 10 /DB_XREF=gi:10863978 /UG=Hs.107003 enhancer of invasion 10 /FL=gb:NM_021178.1 gb:BC000369.1 gb:BC001218.1 gb:BC004435.1 gb:AF216381.1	NM_021178	cyclin B1 interacting protein 1	CCNB1IP1	57820	NM_021178	DOWN	DOWN
202705_at	NM_004701	gb:NM_004701.2 /DB_XREF=gi:10938017 /GEN=CCNB2 /FEA=FLmRNA /CNT=155 /TID=Hs.194698.0 /TIER=FL+Stack /STK=61 /UG=Hs.194698 /LL=9133 /DEF=Homo sapiens cyclin B2 (CCNB2), mRNA. /PROD=cyclin B2 /FL=gb:NM_004701.2 gb:AL080146.1 gb:AF002822.1 gb:AB020981.1	NM_004701	cyclin B2	CCNB2	9133	NM_004701	UP	UP	UP
208712_at	M73554	gb:M73554.1 /DB_XREF=gi:179364 /GEN=bcl-1 /FEA=FLmRNA /CNT=421 /TID=Hs.82932.1 /TIER=FL+Stack /STK=91 /UG=Hs.82932 /LL=893 /DEF=Human bcl-1 mRNA, complete CDS. /PROD=bcl-1 /FL=gb:M73554.1 gb:BC000076.1	M73554	cyclin D1	CCND1	595	NM_053056			UP
200953_s_at	NM_001759	gb:NM_001759.1 /DB_XREF=gi:4502616 /GEN=CCND2 /FEA=FLmRNA /CNT=309 /TID=Hs.75586.0 /TIER=FL+Stack /STK=68 /UG=Hs.75586 /LL=894 /DEF=Homo sapiens cyclin D2 (CCND2), mRNA. /PROD=cyclin D2 /FL=gb:M90813.1 gb:NM_001759.1 gb:D13639.1	NM_001759	cyclin D2	CCND2	894	NM_001759	DOWN	DOWN
213523_at	AI671049	Consensus includes gb:AI671049 /FEA=EST /DB_XREF=gi:4850780 /DB_XREF=est:tz17d11.x1 /CLONE=IMAGE:2288853 /UG=Hs.9700 cyclin E1	AI671049	cyclin E1	CCNE1	898	NM_001238	UP		UP
204826_at	NM_001761	gb:NM_001761.1 /DEF=Homo sapiens cyclin F (CCNF), mRNA. /FEA=mRNA /GEN=CCNF /PROD=cyclin F /DB_XREF=gi:4502620 /UG=Hs.1973 cyclin F /FL=gb:NM_001761.1 gb:U17105.1	NM_001761	cyclin F	CCNF	899	NM_001761	UP
204093_at	NM_001239	gb:NM_001239.1 /DEF=Homo sapiens cyclin H (CCNH), mRNA. /FEA=mRNA /GEN=CCNH /PROD=cyclin H /DB_XREF=gi:4502622 /UG=Hs.514 cyclin H /FL=gb:BC005280.1 gb:NM_001239.1 gb:U12685.1 gb:U11791.1	NM_001239	cyclin H	CCNH	902	NM_001239			UP
208656_s_at	BG530368	gb:AF135162.1 /DEF=Homo sapiens cyclin I (CYC1) mRNA, complete cds. /FEA=mRNA /GEN=CYC1 /PROD=cyclin I /DB_XREF=gi:7259481 /UG=Hs.79933 cyclin I /FL=gb:D50310.1 gb:BC000420.1 gb:BC004975.1 gb:NM_006835.1 gb:AF135162.1	BG530368	cyclin I	CCNI	10983	NM_006835		DOWN	DOWN
220565_at	NM_016602	gb:NM_016602.1 /DEF=Homo sapiens G protein-coupled receptor 2 (GPR2), mRNA. /FEA=mRNA /GEN=GPR2 /PROD=CC chemokine receptor 10 /DB_XREF=gi:7705315 /UG=Hs.278446 G protein-coupled receptor 2 /FL=gb:AF215981.1 gb:NM_016602.1 gb:AF208237.1	NM_016602	chemokine (C-C motif) receptor 10	CCR10	2826	NM_016602			DOWN
206978_at	NM_000647	gb:NM_000647.2 /DB_XREF=gi:4827072 /GEN=CCR2 /FEA=FLmRNA /CNT=13 /TID=Hs.395.1 /TIER=FL /STK=4 /UG=Hs.395 /LL=1231 /DEF=Homo sapiens chemokine (C-C motif) receptor 2 (CCR2), mRNA. /PROD=chemokine (C-C motif) receptor 2 /FL=gb:NM_000647.2 gb:U03882.1	NM_000647	chemokine (C-C motif) receptor 2	CCR2	729230	NM_001123041		DOWN
206337_at	NM_001838	gb:NM_001838.1 /DB_XREF=gi:4502640 /GEN=CCR7 /FEA=FLmRNA /CNT=18 /TID=Hs.1652.0 /TIER=FL /STK=5 /UG=Hs.1652 /LL=1236 /DEF=Homo sapiens chemokine (C-C motif) receptor 7 (CCR7), mRNA. /PROD=chemokine (C-C motif) receptor 7 /FL=gb:NM_001838.1 gb:L08176.1 gb:L31581.1	NM_001838	chemokine (C-C motif) receptor 7	CCR7	1236	NM_001838		UP
211434_s_at	AF015524	gb:AF015524.1 /DB_XREF=gi:3550066 /GEN=CRAM-A /FEA=FLmRNA /CNT=1 /TID=Hs.302043.2 /TIER=FL /STK=0 /UG=Hs.302043 /LL=9034 /DEF=Homo sapiens putative chemokine receptor (CRAM-A) mRNA, complete cds. /PROD=putative chemokine receptor /FL=gb:AF015524.1	AF015524	chemokine (C-C motif) receptor-like 2	CCRL2	9034	NM_001130910		UP
208696_at	AF275798	gb:AF275798.1 /DEF=Homo sapiens PNAS-102 mRNA, complete cds. /FEA=mRNA /PROD=PNAS-102 /DB_XREF=gi:10834761 /UG=Hs.1600 chaperonin containing TCP1, subunit 5 (epsilon) /FL=gb:AF275798.1	AF275798	chaperonin containing TCP1, subunit 5 (epsilon)	CCT5	22948	NM_012073	UP	UP	UP
201743_at	NM_000591	gb:NM_000591.1 /DB_XREF=gi:4557416 /GEN=CD14 /FEA=FLmRNA /CNT=274 /TID=Hs.75627.0 /TIER=FL+Stack /STK=138 /UG=Hs.75627 /LL=929 /DEF=Homo sapiens CD14 antigen (CD14), mRNA. /PROD=CD14 antigen precursor /FL=gb:AF097942.1 gb:NM_000591.1 gb:M86511.1	NM_000591	CD14 molecule	CD14	929	NM_000591		UP
205987_at	NM_001765	gb:NM_001765.1 /DB_XREF=gi:4502646 /GEN=CD1C /FEA=FLmRNA /CNT=24 /TID=Hs.1311.0 /TIER=FL+Stack /STK=8 /UG=Hs.1311 /LL=911 /DEF=Homo sapiens CD1C antigen, c polypeptide (CD1C), mRNA. /PROD=CD1C antigen, c polypeptide /FL=gb:NM_001765.1 gb:M28827.1	NM_001765	CD1c molecule	CD1C	911	NM_001765		DOWN
209583_s_at	AF063591	gb:AF063591.1 /DEF=Homo sapiens brain my033 protein mRNA, complete cds. /FEA=mRNA /PROD=brain my033 protein /DB_XREF=gi:12002013 /UG=Hs.79015 antigen identified by monoclonal antibody MRC OX-2 /FL=gb:AF063591.1	AF063591	CD200 molecule	CD200	4345	NM_001004196	DOWN
216379_x_at	AK000168	Consensus includes gb:AK000168.1 /DEF=Homo sapiens cDNA FLJ20161 fis, clone COL09252, highly similar to L33930 Homo sapiens CD24 signal transducer mRNA. /FEA=mRNA /DB_XREF=gi:7020079 /UG=Hs.332045 Homo sapiens cDNA FLJ20161 fis, clone COL09252, highly similar to L33930 Homo sapiens CD24 signal transducer mRNA	AK000168	CD24 molecule	CD24	100133941	NM_013230			UP
219025_at	NM_020404	gb:NM_020404.1 /DEF=Homo sapiens tumor endothelial marker 1 precursor (TEM1), mRNA. /FEA=mRNA /GEN=TEM1 /PROD=tumor endothelial marker 1 precursor /DB_XREF=gi:9966884 /UG=Hs.195727 tumor endothelial marker 1 precursor /FL=gb:AF279142.1 gb:NM_020404.1	NM_020404	CD248 molecule, endosialin	CD248	57124	NM_020404	DOWN
203593_at	NM_012120	gb:NM_012120.1 /DB_XREF=gi:11321633 /GEN=CD2AP /FEA=FLmRNA /CNT=81 /TID=Hs.265561.0 /TIER=FL+Stack /STK=19 /UG=Hs.265561 /LL=23607 /DEF=Homo sapiens CD2-associated protein (CD2AP), mRNA. /PROD=CD2-associated protein /FL=gb:AF146277.1 gb:NM_012120.1 gb:AF164377.1	NM_012120	CD2-associated protein	CD2AP	23607	NM_012120	UP		UP
209933_s_at	AF020314	gb:AF020314.1 /DB_XREF=gi:4103065 /FEA=FLmRNA /CNT=41 /TID=Hs.9688.0 /TIER=FL+Stack /STK=19 /UG=Hs.9688 /LL=11314 /UG_GENE=IRC1 /DEF=Homo sapiens CMRF-35-H9 mRNA, complete cds. /PROD=CMRF-35-H9 /FL=gb:AF020314.1	AF020314	CD300a molecule	CD300A	11314	NM_007261		UP
203799_at	NM_014880	gb:NM_014880.1 /DEF=Homo sapiens KIAA0022 gene product (KIAA0022), mRNA. /FEA=mRNA /GEN=KIAA0022 /PROD=KIAA0022 gene product /DB_XREF=gi:7661867 /UG=Hs.2441 KIAA0022 gene product /FL=gb:D14664.1 gb:NM_014880.1	NM_014880	CD302 molecule	CD302	9936	NM_001198763	DOWN	DOWN	DOWN
209543_s_at	M81104	gb:M81104.1 /DB_XREF=gi:180108 /FEA=FLmRNA /CNT=121 /TID=Hs.85289.1 /TIER=FL+Stack /STK=62 /UG=Hs.85289 /LL=947 /UG_GENE=CD34 /DEF=Human CD34 mRNA, complete cds. /PROD=CD34 /FL=gb:M81104.1	M81104	CD34 molecule	CD34	947	NM_001025109	DOWN	DOWN
205692_s_at	NM_001775	gb:NM_001775.1 /DEF=Homo sapiens CD38 antigen (p45) (CD38), mRNA. /FEA=mRNA /GEN=CD38 /PROD=CD38 antigen (p45) /DB_XREF=gi:4502664 /UG=Hs.66052 CD38 antigen (p45) /FL=gb:D84276.1 gb:NM_001775.1 gb:M34461.1	NM_001775	CD38 molecule	CD38	952	NM_001775		UP
205264_at	NM_012099	gb:NM_012099.1 /DEF=Homo sapiens CD3-epsilon-associated protein; antisense to ERCC-1 (ASE-1), mRNA. /FEA=mRNA /GEN=ASE-1 /PROD=CD3-epsilon-associated protein; antisense toERCC-1 /DB_XREF=gi:6912245 /UG=Hs.211956 CD3-epsilon-associated protein; antisense to ERCC-1 /FL=gb:U86751.1 gb:AF017633.1 gb:NM_012099.1	NM_012099	CD3e molecule, epsilon associated protein	CD3EAP	10849	NM_012099	UP
211075_s_at	Z25521	gb:Z25521.1 /DEF=H.sapiens integrin associated protein mRNA, complete CDS,. /FEA=mRNA /PROD=integrin associated protein /DB_XREF=gi:396704 /FL=gb:Z25521.1	Z25521	CD47 molecule	CD47	961	NM_001777	UP	UP
206485_at	NM_014207	gb:NM_014207.1 /DEF=Homo sapiens CD5 antigen (p56-62) (CD5), mRNA. /FEA=mRNA /GEN=CD5 /PROD=CD5 antigen (p56-62) /DB_XREF=gi:7656964 /UG=Hs.58685 CD5 antigen (p56-62) /FL=gb:NM_014207.1	NM_014207	CD5 molecule	CD5	921	NM_014207		UP
205173_x_at	NM_001779	gb:NM_001779.1 /DB_XREF=gi:4502676 /GEN=CD58 /FEA=FLmRNA /CNT=40 /TID=Hs.75626.0 /TIER=FL+Stack /STK=13 /UG=Hs.75626 /LL=965 /DEF=Homo sapiens CD58 antigen, (lymphocyte function-associated antigen 3) (CD58), mRNA. /PROD=CD58 antigen, (lymphocyte function-associatedantigen 3) /FL=gb:NM_001779.1	NM_001779	CD58 molecule	CD58	965	NM_001144822	UP		UP
200663_at	NM_001780	gb:NM_001780.1 /DB_XREF=gi:4502678 /GEN=CD63 /FEA=FLmRNA /CNT=457 /TID=Hs.76294.0 /TIER=FL+Stack /STK=177 /UG=Hs.76294 /LL=967 /DEF=Homo sapiens CD63 antigen (melanoma 1 antigen) (CD63), mRNA. /PROD=CD63 antigen (melanoma 1 antigen) /FL=gb:BC002349.1 gb:NM_001780.1 gb:M59907.1	NM_001780	CD63 molecule	CD63	967	NM_001040034		DOWN
200675_at	NM_004356	gb:NM_004356.1 /DB_XREF=gi:4757943 /GEN=CD81 /FEA=FLmRNA /CNT=484 /TID=Hs.54457.0 /TIER=FL+Stack /STK=252 /UG=Hs.54457 /LL=975 /DEF=Homo sapiens CD81 antigen (target of antiproliferative antibody 1) (CD81), mRNA. /PROD=CD81 antigen (target of antiproliferativeantibody 1) /FL=gb:M33680.1 gb:BC002978.1 gb:NM_004356.1	NM_004356	CD81 molecule	CD81	975	NM_004356	DOWN	DOWN
203904_x_at	NM_002231	gb:NM_002231.2 /DEF=Homo sapiens kangai 1 (suppression of tumorigenicity 6, prostate; CD82 antigen (R2 leukocyte antigen, antigen detected by monoclonal and antibody IA4)) (KAI1), mRNA. /FEA=mRNA /GEN=KAI1 /PROD=kangai 1 /DB_XREF=gi:13259537 /UG=Hs.323949 kangai 1 (suppression of tumorigenicity 6, prostate; CD82 antigen (R2 leukocyte antigen, antigen detected by monoclonal and antibody IA4)) /FL=…	NM_002231	CD82 molecule	CD82	3732	NM_001024844	UP
210895_s_at	L25259	gb:L25259.1 /DB_XREF=gi:416368 /GEN=B7-2 /FEA=FLmRNA /CNT=2 /TID=Hs.27954.1 /TIER=FL /STK=0 /UG=Hs.27954 /LL=942 /DEF=Human CTLA4 counter-receptor (B7-2) mRNA, complete cds. /PROD=CTLA4 counter-receptor /FL=gb:L25259.1	L25259	CD86 molecule	CD86	942	NM_006889		UP
201029_s_at	NM_002414	gb:NM_002414.1 /DB_XREF=gi:4505182 /GEN=MIC2 /FEA=FLmRNA /CNT=319 /TID=Hs.177543.0 /TIER=FL+Stack /STK=24 /UG=Hs.177543 /LL=4267 /DEF=Homo sapiens antigen identified by monoclonal antibodies 12E7, F21 and O13 (MIC2), mRNA. /PROD=antigen identified by monoclonal antibodies12E7, F21 and O13 /FL=gb:BC002584.1 gb:NM_002414.1 gb:M16279.1 gb:BC003147.1 gb:U82164.1	NM_002414	CD99 molecule	CD99	4267	NM_001122898		DOWN
201725_at	NM_006023	gb:NM_006023.1 /DB_XREF=gi:5174422 /GEN=D123 /FEA=FLmRNA /CNT=227 /TID=Hs.82043.0 /TIER=FL+Stack /STK=111 /UG=Hs.82043 /LL=8872 /DEF=Homo sapiens D123 gene product (D123), mRNA. /PROD=D123 gene product /FL=gb:U27112.1 gb:BC001600.1 gb:D14878.1 gb:NM_006023.1	NM_006023	cell division cycle 123 homolog (S. cerevisiae)	CDC123	8872	NM_006023			UP
221556_at	BF792631	Consensus includes gb:BF792631 /FEA=EST /DB_XREF=gi:12097685 /DB_XREF=est:602253794F1 /CLONE=IMAGE:4346254 /UG=Hs.22116 CDC14 (cell division cycle 14, S. cerevisiae) homolog B /FL=gb:AF064104.1	BF792631	CDC14 cell division cycle 14 homolog B (S. cerevisiae)	CDC14B	8555	NM_001077181		DOWN
209659_s_at	AF164598	gb:AF164598.1 /DEF=Homo sapiens cell division control protein 16 (CDC16) mRNA, complete cds. /FEA=mRNA /GEN=CDC16 /PROD=cell division control protein 16 /DB_XREF=gi:5533374 /UG=Hs.1592 CDC16 (cell division cycle 16, S. cerevisiae, homolog) /FL=gb:AF164598.1	AF164598	cell division cycle 16 homolog (S. cerevisiae)	CDC16	8881	NM_001078645	DOWN
202870_s_at	NM_001255	gb:NM_001255.1 /DEF=Homo sapiens CDC20 (cell division cycle 20, S. cerevisiae, homolog) (CDC20), mRNA. /FEA=mRNA /GEN=CDC20 /PROD=cell division cycle 20 /DB_XREF=gi:4557436 /UG=Hs.82906 CDC20 (cell division cycle 20, S. cerevisiae, homolog) /FL=gb:BC001088.1 gb:AF099644.1 gb:NM_001255.1 gb:U05340.1	NM_001255	cell division cycle 20 homolog (S. cerevisiae)	CDC20	991	NM_001255	UP		UP
204695_at	AI343459	gb:AI343459 /DB_XREF=gi:4080665 /DB_XREF=tb96f05.x1 /CLONE=IMAGE:2062209 /FEA=FLmRNA /CNT=58 /TID=Hs.1634.0 /TIER=Stack /STK=10 /UG=Hs.1634 /LL=993 /UG_GENE=CDC25A /UG_TITLE=cell division cycle 25A /FL=gb:NM_001789.1 gb:M81933.1	AI343459	cell division cycle 25 homolog A (S. pombe)	CDC25A	993	NM_001789	UP		UP
201853_s_at	NM_021873	gb:NM_021873.1 /DB_XREF=gi:11641412 /GEN=CDC25B /FEA=FLmRNA /CNT=220 /TID=Hs.153752.1 /TIER=FL+Stack /STK=51 /UG=Hs.153752 /LL=994 /DEF=Homo sapiens cell division cycle 25B (CDC25B), transcript variant 3, mRNA. /PROD=cell division cycle 25B, isoform 3 /FL=gb:NM_021873.1	NM_021873	cell division cycle 25 homolog B (S. pombe)	CDC25B	994	NM_004358		UP
203794_at	NM_014826	gb:NM_014826.1 /DB_XREF=gi:7662135 /GEN=KIAA0451 /FEA=FLmRNA /CNT=92 /TID=Hs.18586.0 /TIER=FL+Stack /STK=28 /UG=Hs.18586 /LL=9876 /DEF=Homo sapiens KIAA0451 gene product (KIAA0451), mRNA. /PROD=KIAA0451 gene product /FL=gb:AB007920.1 gb:NM_014826.1	NM_014826	CDC42 binding protein kinase alpha (DMPK-like)	CDC42BPA	8476	NM_003607		DOWN	DOWN
209288_s_at	AL136842	gb:AL136842.1 /DB_XREF=gi:6807668 /GEN=DKFZp434A0530 /FEA=FLmRNA /CNT=172 /TID=Hs.260024.0 /TIER=FL /STK=0 /UG=Hs.260024 /LL=10602 /DEF=Homo sapiens mRNA; cDNA DKFZp434A0530 (from clone DKFZp434A0530); complete cds. /PROD=hypothetical protein /FL=gb:AF164118.1 gb:NM_006449.1 gb:AF094521.1 gb:AF104857.1 gb:AL136842.1	AL136842	CDC42 effector protein (Rho GTPase binding) 3	CDC42EP3	10602	NM_006449	DOWN		DOWN
214721_x_at	AL162074	Consensus includes gb:AL162074.1 /DEF=Homo sapiens mRNA; cDNA DKFZp762L106 (from clone DKFZp762L106); partial cds. /FEA=mRNA /GEN=DKFZp762L106 /PROD=hypothetical protein /DB_XREF=gi:7328153 /UG=Hs.3903 Cdc42 effector protein 4; binder of Rho GTPases 4	AL162074	CDC42 effector protein (Rho GTPase binding) 4	CDC42EP4	23580	NM_012121		DOWN	DOWN
204126_s_at	NM_003504	gb:NM_003504.1 /DEF=Homo sapiens CDC45 (cell division cycle 45, S.cerevisiae, homolog)-like (CDC45L), mRNA. /FEA=mRNA /GEN=CDC45L /PROD=CDC45 (cell division cycle 45, S.cerevisiae,homolog)-like /DB_XREF=gi:4502712 /UG=Hs.114311 CDC45 (cell division cycle 45, S.cerevisiae, homolog)-like /FL=gb:AF053074.1 gb:AF062495.1 gb:AF081535.1 gb:NM_003504.1	NM_003504	cell division cycle 45 homolog (S. cerevisiae)	CDC45	8318	NM_001178010		UP	UP
203967_at	U77949	gb:U77949.1 /DB_XREF=gi:1684902 /GEN=HsCDC6 /FEA=FLmRNA /CNT=77 /TID=Hs.69563.0 /TIER=FL /STK=0 /UG=Hs.69563 /LL=990 /DEF=Human Cdc6-related protein (HsCDC6) mRNA, complete cds. /PROD=Cdc6-related protein /FL=gb:U77949.1 gb:NM_001254.1 gb:AF022109.1	U77949	cell division cycle 6 homolog (S. cerevisiae)	CDC6	990	NM_001254	UP		UP
204510_at	NM_003503	gb:NM_003503.2 /DEF=Homo sapiens CDC7 (cell division cycle 7, S. cerevisiae, homolog)-like 1 (CDC7L1), mRNA. /FEA=mRNA /GEN=CDC7L1 /PROD=CDC7-like 1 /DB_XREF=gi:11038647 /UG=Hs.28853 CDC7 (cell division cycle 7, S. cerevisiae, homolog)-like 1 /FL=gb:NM_003503.2 gb:AB003698.1 gb:AF005209.1 gb:AF015592.1	NM_003503	cell division cycle 7 homolog (S. cerevisiae)	CDC7	8317	NM_001134419	UP		UP
218578_at	NM_024529	gb:NM_024529.1 /DEF=Homo sapiens hypothetical protein FLJ23316 (FLJ23316), mRNA. /FEA=mRNA /GEN=FLJ23316 /PROD=hypothetical protein FLJ23316 /DB_XREF=gi:13375677 /UG=Hs.5722 hypothetical protein FLJ23316 /FL=gb:AF312865.1 gb:NM_024529.1	NM_024529	cell division cycle 73, Paf1/RNA polymerase II complex component, homolog (S. cerevisiae)	CDC73	79577	NM_024529	UP
221436_s_at	NM_031299	gb:NM_031299.1 /DEF=Homo sapiens hypothetical protein MGC2577 (MGC2577), mRNA. /FEA=CDS /GEN=MGC2577 /PROD=hypothetical protein MGC2577 /DB_XREF=gi:13876383 /FL=gb:NM_031299.1	NM_031299	cell division cycle associated 3	CDCA3	83461	NM_031299			UP
221520_s_at	BC001651	gb:BC001651.1 /DEF=Homo sapiens, hypothetical protein FLJ10468, clone MGC:2726, mRNA, complete cds. /FEA=mRNA /PROD=hypothetical protein FLJ10468 /DB_XREF=gi:12804484 /UG=Hs.48855 hypothetical protein FLJ10468 /FL=gb:BC000703.1 gb:BC001651.1	BC001651	cell division cycle associated 8	CDCA8	55143	NM_018101	UP	UP	UP
218451_at	NM_022842	gb:NM_022842.1 /DEF=Homo sapiens hypothetical protein FLJ22969 (FLJ22969), mRNA. /FEA=mRNA /GEN=FLJ22969 /PROD=hypothetical protein FLJ22969 /DB_XREF=gi:12383093 /UG=Hs.146170 hypothetical protein FLJ22969 /FL=gb:NM_022842.1	NM_022842	CUB domain containing protein 1	CDCP1	64866	NM_022842	UP		UP
201131_s_at	NM_004360	gb:NM_004360.1 /DB_XREF=gi:4757959 /GEN=CDH1 /FEA=FLmRNA /CNT=304 /TID=Hs.194657.0 /TIER=FL+Stack /STK=88 /UG=Hs.194657 /LL=999 /DEF=Homo sapiens cadherin 1, type 1, E-cadherin (epithelial) (CDH1), mRNA. /PROD=cadherin 1, type 1, E-cadherin (epithelial) /FL=gb:NM_004360.1 gb:L08599.1	NM_004360	cadherin 1, type 1, E-cadherin (epithelial)	CDH1	999	NM_004360	UP		UP
207173_x_at	D21254	gb:D21254.1 /DB_XREF=gi:575577 /GEN=osf-4 /FEA=FLmRNA /CNT=8 /TID=Hs.75929.0 /TIER=FL /STK=0 /UG=Hs.75929 /LL=1009 /DEF=Human mRNA for OB-cadherin-1, complete cds. /PROD=OB-cadherin-1 /FL=gb:L34056.1 gb:NM_001797.1 gb:D21254.1	D21254	cadherin 11, type 2, OB-cadherin (osteoblast)	CDH11	1009	NM_001797	DOWN
206898_at	NM_021153	gb:NM_021153.1 /DB_XREF=gi:12656654 /GEN=CDH19 /FEA=FLmRNA /CNT=15 /TID=Hs.129887.0 /TIER=FL /STK=4 /UG=Hs.129887 /LL=28513 /DEF=Homo sapiens cadherin 19, type 2 (CDH19), mRNA. /PROD=cadherin 19, type 2 /FL=gb:NM_021153.1	NM_021153	cadherin 19, type 2	CDH19	28513	NM_021153		DOWN
203440_at	M34064	gb:M34064.1 /DEF=Human N-cadherin mRNA, complete cds. /FEA=mRNA /GEN=NCAD /DB_XREF=gi:416292 /UG=Hs.161 cadherin 2, type 1, N-cadherin (neuronal) /FL=gb:M34064.1 gb:NM_001792.1	M34064	cadherin 2, type 1, N-cadherin (neuronal)	CDH2	1000	NM_001792	DOWN
203256_at	NM_001793	gb:NM_001793.1 /DB_XREF=gi:4502722 /GEN=CDH3 /FEA=FLmRNA /CNT=94 /TID=Hs.2877.0 /TIER=FL+Stack /STK=36 /UG=Hs.2877 /LL=1001 /DEF=Homo sapiens cadherin 3, type 1, P-cadherin (placental) (CDH3), mRNA. /PROD=cadherin 3, type 1, P-cadherin (placental) /FL=gb:NM_001793.1	NM_001793	cadherin 3, type 1, P-cadherin (placental)	CDH3	1001	NM_001793	UP	UP
204677_at	NM_001795	gb:NM_001795.1 /DB_XREF=gi:4502726 /GEN=CDH5 /FEA=FLmRNA /CNT=70 /TID=Hs.76206.0 /TIER=FL+Stack /STK=26 /UG=Hs.76206 /LL=1003 /DEF=Homo sapiens cadherin 5, type 2, VE-cadherin (vascular epithelium) (CDH5), mRNA. /PROD=cadherin 5, type 2, VE-cadherin (vascularepithelium) /FL=gb:AB035304.1 gb:NM_001795.1 gb:U84722.1	NM_001795	cadherin 5, type 2 (vascular endothelium)	CDH5	1003	NM_001795	DOWN	DOWN
201253_s_at	NM_006319	gb:NM_006319.1 /DEF=Homo sapiens CDP-diacylglycerol--inositol 3-phosphatidyltransferase (phosphatidylinositol synthase) (CDIPT), mRNA. /FEA=mRNA /GEN=CDIPT /PROD=CDP-diacylglycerol--inositol3-phosphatidyltransferase (phosphatidylinositol synthase) /DB_XREF=gi:5453905 /UG=Hs.227107 CDP-diacylglycerol--inositol 3-phosphatidyltransferase (phosphatidylinositol synthase) /FL=gb:BC001444.1 gb:AF014807.…	NM_006319	CDP-diacylglycerol--inositol 3-phosphatidyltransferase	CDIPT	10423	NM_006319			DOWN
203213_at	AL524035	gb:AL524035 /DB_XREF=gi:12787528 /DB_XREF=AL524035 /CLONE=CS0DC003YN06 (3 prime) /FEA=FLmRNA /CNT=112 /TID=Hs.184572.0 /TIER=Stack /STK=28 /UG=Hs.184572 /LL=983 /UG_GENE=CDC2 /UG_TITLE=cell division cycle 2, G1 to S and G2 to M /FL=gb:NM_001786.1	AL524035	cyclin-dependent kinase 1	CDK1	983	NM_001170406	UP		UP
203468_at	NM_003674	gb:NM_003674.1 /DEF=Homo sapiens cyclin-dependent kinase (CDC2-like) 10 (CDK10), mRNA. /FEA=mRNA /GEN=CDK10 /PROD=cyclin-dependent kinase (CDC2-like) 10 /DB_XREF=gi:4502730 /UG=Hs.77313 cyclin-dependent kinase (CDC2-like) 10 /FL=gb:NM_003674.1	NM_003674	cyclin-dependent kinase 10	CDK10	8558	NM_001098533		DOWN
207318_s_at	AJ297710	gb:AJ297710.1 /DB_XREF=gi:10443223 /GEN=CDC2L5 /FEA=FLmRNA /CNT=6 /TID=Hs.59498.0 /TIER=ConsEnd /STK=0 /UG=Hs.59498 /LL=8621 /DEF=Homo sapiens mRNA for CDC2L5 protein kinase, (CDC2L5 gene), isoform 2. /PROD=CDC2L5 protein kinase /FL=gb:NM_003718.1 gb:M80629.1	AJ297710	cyclin-dependent kinase 13	CDK13	8621	NM_003718		DOWN
221918_at	AI742210	Consensus includes gb:AI742210 /FEA=EST /DB_XREF=gi:5110498 /DB_XREF=est:wg39c02.x1 /CLONE=IMAGE:2367458 /UG=Hs.183302 ESTs	AI742210	cyclin-dependent kinase 17	CDK17	5128	NM_001170464			DOWN
204252_at	M68520	gb:M68520.1 /DB_XREF=gi:180177 /FEA=FLmRNA /CNT=115 /TID=Hs.19192.0 /TIER=FL /STK=0 /UG=Hs.19192 /LL=1017 /UG_GENE=CDK2 /DEF=Human cdc2-related protein kinase mRNA, complete cds. /PROD=cdc2-related protein kinase /FL=gb:NM_001798.1 gb:M68520.1 gb:BC003065.1	M68520	cyclin-dependent kinase 2	CDK2	1017	NM_001798	UP
205271_s_at	NM_012119	gb:NM_012119.1 /DB_XREF=gi:7106268 /GEN=CCRK /FEA=FLmRNA /CNT=41 /TID=Hs.26322.0 /TIER=FL+Stack /STK=17 /UG=Hs.26322 /LL=23552 /DEF=Homo sapiens cell cycle related kinase (CCRK), mRNA. /PROD=cell cycle related kinase /FL=gb:AF035013.1 gb:NM_012119.1	NM_012119	cyclin-dependent kinase 20	CDK20	23552	NM_001039803	DOWN
203252_at	NM_005851	gb:NM_005851.1 /DB_XREF=gi:5031668 /GEN=DOC-1R /FEA=FLmRNA /CNT=119 /TID=Hs.25664.0 /TIER=FL+Stack /STK=61 /UG=Hs.25664 /LL=10263 /DEF=Homo sapiens tumor suppressor deleted in oral cancer-related 1 (DOC-1R), mRNA. /PROD=tumor suppressor deleted in oral cancer-related1 /FL=gb:BC002850.1 gb:AF089814.1 gb:NM_005851.1	NM_005851	cyclin-dependent kinase 2 associated protein 2	CDK2AP2	10263	NM_005851	UP
204247_s_at	NM_004935	gb:NM_004935.1 /DEF=Homo sapiens cyclin-dependent kinase 5 (CDK5), mRNA. /FEA=mRNA /GEN=CDK5 /PROD=cyclin-dependent kinase 5 /DB_XREF=gi:4826674 /UG=Hs.166071 cyclin-dependent kinase 5 /FL=gb:BC005115.1 gb:NM_004935.1	NM_004935	cyclin-dependent kinase 5	CDK5	1020	NM_001164410			UP
218740_s_at	NM_025197	gb:NM_025197.1 /DEF=Homo sapiens hypothetical protein FLJ13660 similar to CDK5 activator-binding protein C53 (FLJ13660), mRNA. /FEA=mRNA /GEN=FLJ13660 /PROD=hypothetical protein FLJ13660 similar to CDK5activator-binding protein C53 /DB_XREF=gi:13376787 /UG=Hs.20157 hypothetical protein FLJ13660 similar to CDK5 activator-binding protein C53 /FL=gb:AF110322.1 gb:NM_025197.1	NM_025197	CDK5 regulatory subunit associated protein 3	CDK5RAP3	80279	NM_176096		DOWN
203198_at	NM_001261	gb:NM_001261.1 /DEF=Homo sapiens cyclin-dependent kinase 9 (CDC2-related kinase) (CDK9), mRNA. /FEA=mRNA /GEN=CDK9 /PROD=cyclin-dependent kinase 9 (CDC2-related kinase) /DB_XREF=gi:4502746 /UG=Hs.150423 cyclin-dependent kinase 9 (CDC2-related kinase) /FL=gb:BC001968.1 gb:NM_001261.1 gb:L25676.1	NM_001261	cyclin-dependent kinase 9	CDK9	1025	NM_001261			DOWN
214877_at	BE794663	gb:BE794663 /DB_XREF=gi:10215861 /DB_XREF=601590459F1 /CLONE=IMAGE:3944463 /FEA=mRNA /CNT=11 /TID=Hs.306668.0 /TIER=ConsEnd /STK=0 /UG=Hs.306668 /UG_TITLE=Homo sapiens cDNA FLJ14089 fis, clone MAMMA1000257	BE794663	CDK5 regulatory subunit associated protein 1-like 1	CDKAL1	54901	NM_017774		DOWN
207766_at	NM_004196	gb:NM_004196.2 /DB_XREF=gi:11125775 /GEN=CDKL1 /FEA=FLmRNA /CNT=4 /TID=Hs.302497.0 /TIER=FL /STK=0 /UG=Hs.302497 /LL=8814 /DEF=Homo sapiens cyclin-dependent kinase-like 1 (CDC2-related kinase) (CDKL1), mRNA. /PROD=cyclin-dependent kinase-like 1 /FL=gb:NM_004196.2	NM_004196	cyclin-dependent kinase-like 1 (CDC2-related kinase)	CDKL1	8814	NM_004196			DOWN
209112_at	BC001971	gb:BC001971.1 /DB_XREF=gi:12805034 /FEA=FLmRNA /CNT=161 /TID=Hs.238990.0 /TIER=FL+Stack /STK=75 /UG=Hs.238990 /LL=1027 /UG_GENE=CDKN1B /DEF=Homo sapiens, Similar to cyclin-dependent kinase inhibitor 1B (p27, Kip1), clone MGC:5304, mRNA, complete cds. /PROD=Similar to cyclin-dependent kinase inhibitor 1B(p27, Kip1) /FL=gb:AF247551.1 gb:AY004255.1 gb:BC001971.1 gb:NM_004064.1 gb:U10906.1	BC001971	cyclin-dependent kinase inhibitor 1B (p27, Kip1)	CDKN1B	1027	NM_004064		DOWN
213348_at	N33167	Consensus includes gb:N33167 /FEA=EST /DB_XREF=gi:1153566 /DB_XREF=est:yy35b09.s1 /CLONE=IMAGE:273209 /UG=Hs.106070 cyclin-dependent kinase inhibitor 1C (p57, Kip2)	N33167	cyclin-dependent kinase inhibitor 1C (p57, Kip2)	CDKN1C	1028	NM_000076		DOWN	DOWN
209644_x_at	U38945	gb:U38945.1 /DEF=Human hypothetical 18.1 kDa protein (CDKN2A) mRNA, complete cds. /FEA=mRNA /GEN=CDKN2A /DB_XREF=gi:1353569 /UG=Hs.1174 cyclin-dependent kinase inhibitor 2A (melanoma, p16, inhibits CDK4) /FL=gb:U38945.1 gb:U26727.1	U38945	cyclin-dependent kinase inhibitor 2A (melanoma, p16, inhibits CDK4)	CDKN2A	1029	NM_000077	UP
204159_at	NM_001262	gb:NM_001262.1 /DB_XREF=gi:4502750 /GEN=CDKN2C /FEA=FLmRNA /CNT=83 /TID=Hs.4854.0 /TIER=FL+Stack /STK=29 /UG=Hs.4854 /LL=1031 /DEF=Homo sapiens cyclin-dependent kinase inhibitor 2C (p18, inhibits CDK4) (CDKN2C), mRNA. /PROD=cyclin-dependent kinase inhibitor 2C (p18,inhibits CDK4) /FL=gb:AF041248.1 gb:NM_001262.1	NM_001262	cyclin-dependent kinase inhibitor 2C (p18, inhibits CDK4)	CDKN2C	1031	NM_001262		DOWN
209714_s_at	AF213033	gb:AF213033.1 /DB_XREF=gi:12734643 /FEA=FLmRNA /CNT=87 /TID=Hs.84113.0 /TIER=FL /STK=0 /UG=Hs.84113 /LL=1033 /UG_GENE=CDKN3 /DEF=Homo sapiens isolate BX-01 cyclin-dependent kinase associated protein phosphatase mRNA, complete cds. /PROD=cyclin-dependent kinase associated proteinphosphatase /FL=gb:L27711.1 gb:L25876.1 gb:AF213037.1 gb:AF213041.1 gb:AF213052.1 gb:AF213033.1 gb:AF213039.1 gb:AF21303…	AF213033	cyclin-dependent kinase inhibitor 3	CDKN3	1033	NM_001130851	UP		UP
204154_at	NM_001801	gb:NM_001801.1 /DB_XREF=gi:4502754 /GEN=CDO1 /FEA=FLmRNA /CNT=84 /TID=Hs.3229.0 /TIER=FL+Stack /STK=46 /UG=Hs.3229 /LL=1036 /DEF=Homo sapiens cysteine dioxygenase, type I (CDO1), mRNA. /PROD=cysteine dioxygenase, type I /FL=gb:NM_001801.1 gb:D85777.1	NM_001801	cysteine dioxygenase, type I	CDO1	1036	NM_001801			DOWN
208279_s_at	NM_006382	gb:NM_006382.1 /DEF=Homo sapiens chromosome 17 open reading frame 1A (C17ORF1A), mRNA. /FEA=mRNA /GEN=C17ORF1A /PROD=chromosome 17 open reading frame 1A /DB_XREF=gi:5453580 /UG=Hs.158313 chromosome 17 open reading frame 1A /FL=gb:U65652.1 gb:NM_006382.1	NM_006382	CMT1A duplicated region transcript 1	CDRT1	374286	NM_006382		UP
212010_s_at	AK025647	Consensus includes gb:AK025647.1 /DEF=Homo sapiens cDNA: FLJ21994 fis, clone HEP06577, highly similar to AF103803 Homo sapiens clone H41 unknown mRNA. /FEA=mRNA /DB_XREF=gi:10438231 /UG=Hs.283690 hypothetical protein /FL=gb:NM_017548.1	AK025647	CDV3 homolog (mouse)	CDV3	55573	NM_001134422	UP
202157_s_at	U69546	gb:U69546.1 /DB_XREF=gi:1568642 /GEN=BRUNOL3 /FEA=FLmRNA /CNT=192 /TID=Hs.211610.0 /TIER=FL+Stack /STK=28 /UG=Hs.211610 /LL=10659 /DEF=Homo sapiens RNA-binding protein BRUNOL3 (BRUNOL3) mRNA, complete cds. /PROD=RNA-binding protein BRUNOL3 /FL=gb:AF090694.1 gb:AF036956.1 gb:U69546.1 gb:NM_006561.1	U69546	CUGBP, Elav-like family member 2	CELF2	10659	NM_001025076		DOWN
204962_s_at	NM_001809	gb:NM_001809.2 /DEF=Homo sapiens centromere protein A (17kD) (CENPA), mRNA. /FEA=mRNA /GEN=CENPA /PROD=centromere protein A /DB_XREF=gi:4585861 /UG=Hs.1594 centromere protein A (17kD) /FL=gb:NM_001809.2 gb:U14518.1	NM_001809	centromere protein A	CENPA	1058	NM_001042426	UP	UP	UP
205046_at	NM_001813	gb:NM_001813.1 /DB_XREF=gi:4502780 /GEN=CENPE /FEA=FLmRNA /CNT=75 /TID=Hs.75573.0 /TIER=FL /STK=0 /UG=Hs.75573 /LL=1062 /DEF=Homo sapiens centromere protein E (312kD) (CENPE), mRNA. /PROD=centromere protein E /FL=gb:NM_001813.1	NM_001813	centromere protein E, 312kDa	CENPE	1062	NM_001813	UP	UP	UP
207828_s_at	NM_005196	gb:NM_005196.1 /DB_XREF=gi:4885132 /GEN=CENPF /FEA=FLmRNA /CNT=3 /TID=Hs.77204.0 /TIER=FL /STK=0 /UG=Hs.77204 /LL=1063 /DEF=Homo sapiens centromere protein F (350400kD, mitosin) (CENPF), mRNA. /PROD=centromere protein F (350400kD, mitosin) /FL=gb:NM_005196.1 gb:U19769.1	NM_005196	centromere protein F, 350/400kDa (mitosin)	CENPF	1063	NM_016343	UP	UP	UP
214804_at	BF793446	Consensus includes gb:BF793446 /FEA=EST /DB_XREF=gi:12098500 /DB_XREF=est:602254922F1 /CLONE=IMAGE:4347388 /UG=Hs.123122 FSH primary response (LRPR1, rat) homolog 1	BF793446	centromere protein I	CENPI	2491	NM_006733	UP
218741_at	NM_024053	gb:NM_024053.1 /DEF=Homo sapiens hypothetical protein MGC861 (MGC861), mRNA. /FEA=mRNA /GEN=MGC861 /PROD=hypothetical protein MGC861 /DB_XREF=gi:13129021 /UG=Hs.208912 hypothetical protein MGC861 /FL=gb:BC000705.1 gb:NM_024053.1	NM_024053	centromere protein M	CENPM	79019	NM_001002876	UP		UP
219555_s_at	NM_018455	gb:NM_018455.1 /DEF=Homo sapiens uncharacterized bone marrow protein BM039 (BM039), mRNA. /FEA=mRNA /GEN=BM039 /PROD=uncharacterized bone marrow protein BM039 /DB_XREF=gi:8922096 /UG=Hs.283532 uncharacterized bone marrow protein BM039 /FL=gb:AF217515.1 gb:NM_018455.1	NM_018455	centromere protein N	CENPN	55839	NM_001100624	UP	UP	UP
206003_at	NM_014645	gb:NM_014645.1 /DB_XREF=gi:7662215 /GEN=KIAA0635 /FEA=FLmRNA /CNT=20 /TID=Hs.185091.0 /TIER=FL /STK=4 /UG=Hs.185091 /LL=9662 /DEF=Homo sapiens KIAA0635 gene product (KIAA0635), mRNA. /PROD=KIAA0635 gene product /FL=gb:AB014535.1 gb:NM_014645.1	NM_014645	centrosomal protein 135kDa	CEP135	9662	NM_025009			DOWN
204251_s_at	NM_014956	gb:NM_014956.1 /DEF=Homo sapiens KIAA1052 protein (KIAA1052), mRNA. /FEA=mRNA /GEN=KIAA1052 /PROD=KIAA1052 protein /DB_XREF=gi:7662463 /UG=Hs.18624 KIAA1052 protein /FL=gb:AB028975.1 gb:NM_014956.1	NM_014956	centrosomal protein 164kDa	CEP164	22897	NM_014956		DOWN	DOWN
204373_s_at	NM_014810	gb:NM_014810.1 /DB_XREF=gi:7662155 /GEN=KIAA0480 /FEA=FLmRNA /CNT=74 /TID=Hs.92200.0 /TIER=FL+Stack /STK=15 /UG=Hs.92200 /LL=9857 /DEF=Homo sapiens KIAA0480 gene product (KIAA0480), mRNA. /PROD=KIAA0480 gene product /FL=gb:AB007949.1 gb:NM_014810.1	NM_014810	centrosomal protein 350kDa	CEP350	9857	NM_014810		DOWN
218542_at	NM_018131	gb:NM_018131.1 /DEF=Homo sapiens hypothetical protein FLJ10540 (FLJ10540), mRNA. /FEA=mRNA /GEN=FLJ10540 /PROD=hypothetical protein FLJ10540 /DB_XREF=gi:8922501 /UG=Hs.14559 hypothetical protein FLJ10540 /FL=gb:NM_018131.1	NM_018131	centrosomal protein 55kDa	CEP55	55165	NM_001127182	UP	UP	UP
212675_s_at	AB011154	gb:AB011154.1 /DB_XREF=gi:3043687 /GEN=KIAA0582 /FEA=mRNA /CNT=119 /TID=Hs.79507.1 /TIER=Stack /STK=16 /UG=Hs.79507 /LL=23177 /DEF=Homo sapiens mRNA for KIAA0582 protein, partial cds. /PROD=KIAA0582 protein	AB011154	centrosomal protein 68kDa	CEP68	23177	NM_015147		DOWN	DOWN
219531_at	NM_018140	gb:NM_018140.1 /DEF=Homo sapiens hypothetical protein FLJ10565 (FLJ10565), mRNA. /FEA=mRNA /GEN=FLJ10565 /PROD=hypothetical protein FLJ10565 /DB_XREF=gi:8922520 /UG=Hs.100824 hypothetical protein FLJ10565 /FL=gb:BC000132.2 gb:BC001750.1 gb:NM_018140.1	NM_018140	centrosomal protein 72kDa	CEP72	55722	NM_018140	UP
218421_at	NM_022766	gb:NM_022766.1 /DEF=Homo sapiens hypothetical protein FLJ23239 (FLJ23239), mRNA. /FEA=mRNA /GEN=FLJ23239 /PROD=hypothetical protein FLJ23239 /DB_XREF=gi:12232440 /UG=Hs.34516 hypothetical protein FLJ23239 /FL=gb:NM_022766.1 gb:BC004278.1	NM_022766	ceramide kinase	CERK	64781	NM_022766			DOWN
209616_s_at	S73751	gb:S73751.1 /DEF=Homo sapiens acyl coenzyme A:cholesterol acyltransferase mRNA, complete cds. /FEA=mRNA /PROD=acyl coenzyme A:cholesterol acyltransferase /DB_XREF=gi:688112 /UG=Hs.76688 carboxylesterase 1 (monocytemacrophage serine esterase 1) /FL=gb:M73499.1 gb:L07764.1 gb:L07765.1 gb:AF177775.1 gb:S73751.1 gb:NM_001266.2	S73751	carboxylesterase 1	CES1	1066	NM_001025194		DOWN
213509_x_at	AW157619	Consensus includes gb:AW157619 /FEA=EST /DB_XREF=gi:6229020 /DB_XREF=est:au85a11.x1 /CLONE=IMAGE:2783036 /UG=Hs.282975 carboxylesterase 2 (intestine, liver)	AW157619	carboxylesterase 2	CES2	8824	NM_003869		DOWN
220335_x_at	NM_024922	gb:NM_024922.1 /DEF=Homo sapiens hypothetical protein FLJ21736 (FLJ21736), mRNA. /FEA=mRNA /GEN=FLJ21736 /PROD=hypothetical protein FLJ21736 /DB_XREF=gi:13376395 /UG=Hs.268700 hypothetical protein FLJ21736 /FL=gb:NM_024922.1	NM_024922	carboxylesterase 3	CES3	23491	NM_001185176			UP
209194_at	BC005334	gb:BC005334.1 /DB_XREF=gi:13529121 /FEA=FLmRNA /CNT=143 /TID=Hs.82794.0 /TIER=FL /STK=1 /UG=Hs.82794 /LL=1069 /UG_GENE=CETN2 /DEF=Homo sapiens, centrin, EF-hand protein, 2, clone MGC:12421, mRNA, complete cds. /PROD=centrin, EF-hand protein, 2 /FL=gb:NM_004344.1 gb:BC005334.1	BC005334	centrin, EF-hand protein, 2	CETN2	1069	NM_004344	DOWN
202357_s_at	NM_001710	gb:NM_001710.1 /DB_XREF=gi:4502396 /GEN=BF /FEA=FLmRNA /CNT=304 /TID=Hs.69771.0 /TIER=FL+Stack /STK=159 /UG=Hs.69771 /LL=629 /DEF=Homo sapiens B-factor, properdin (BF), mRNA. /PROD=B-factor, properdin /FL=gb:S67310.1 gb:L15702.1 gb:NM_001710.1 gb:BC004143.1	NM_001710	complement factor B	CFB	629	NM_001710			UP
205382_s_at	NM_001928	gb:NM_001928.1 /DB_XREF=gi:4503308 /GEN=DF /FEA=FLmRNA /CNT=43 /TID=Hs.155597.0 /TIER=FL /STK=0 /UG=Hs.155597 /LL=1675 /DEF=Homo sapiens D component of complement (adipsin) (DF), mRNA. /PROD=adipsincomplement factor D precursor /FL=gb:M84526.1 gb:NM_001928.1	NM_001928	complement factor D (adipsin)	CFD	1675	NM_001928		DOWN
203166_at	NM_006324	gb:NM_006324.1 /DB_XREF=gi:5453566 /GEN=CFDP1 /FEA=FLmRNA /CNT=116 /TID=Hs.296460.0 /TIER=FL+Stack /STK=58 /UG=Hs.296460 /LL=10428 /DEF=Homo sapiens craniofacial development protein 1 (CFDP1), mRNA. /PROD=craniofacial development protein 1 /FL=gb:BC000991.2 gb:NM_006324.1 gb:AB009285.1	NM_006324	craniofacial development protein 1	CFDP1	10428	NM_006324			DOWN
215388_s_at	X56210	Consensus includes gb:X56210.1 /DEF=H.sapiens mRNA for complement Factor H-related protein 1, clone H 36-2. /FEA=mRNA /GEN=H 36-2 /PROD=FHR-1; complement Factor H-related protein 1 /DB_XREF=gi:30132 /UG=Hs.296941 H factor (complement)-like 2	X56210	complement factor H /// complement factor H-related 1	CFH	3075	NM_000186	UP
206861_s_at	NM_003663	gb:NM_003663.1 /DB_XREF=gi:4502790 /GEN=CGGBP1 /FEA=FLmRNA /CNT=9 /TID=Hs.86041.0 /TIER=FL /STK=1 /UG=Hs.86041 /LL=8545 /DEF=Homo sapiens CGG triplet repeat binding protein 1 (CGGBP1), mRNA. /PROD=CGG triplet repeat binding protein 1 /FL=gb:NM_003663.1	NM_003663	CGG triplet repeat binding protein 1	CGGBP1	8545	NM_001008390	UP
204605_at	NM_006568	gb:NM_006568.1 /DB_XREF=gi:5729764 /GEN=CGR19 /FEA=FLmRNA /CNT=68 /TID=Hs.59106.0 /TIER=FL+Stack /STK=45 /UG=Hs.59106 /LL=10668 /DEF=Homo sapiens cell growth regulatory with ring finger domain (CGR19), mRNA. /PROD=cell growth regulatory with ring finger domain /FL=gb:U66469.1 gb:NM_006568.1	NM_006568	cell growth regulator with ring finger domain 1	CGRRF1	10668	NM_006568			DOWN
214426_x_at	BF062223	gb:BF062223 /DB_XREF=gi:10821121 /DB_XREF=7k74c04.x1 /CLONE=IMAGE:3480967 /FEA=EST /CNT=8 /TID=Hs.79018.2 /TIER=Stack /STK=8 /UG=Hs.79018 /LL=10036 /UG_GENE=CHAF1A /UG_TITLE=chromatin assembly factor 1, subunit A (p150)	BF062223	chromatin assembly factor 1, subunit A (p150)	CHAF1A	10036	NM_005483	UP
204775_at	NM_005441	gb:NM_005441.1 /DEF=Homo sapiens chromatin assembly factor 1, subunit B (p60) (CHAF1B), mRNA. /FEA=mRNA /GEN=CHAF1B /PROD=chromatin assembly factor 1, subunit B (p60) /DB_XREF=gi:4885104 /UG=Hs.75238 chromatin assembly factor 1, subunit B (p60) /FL=gb:NM_005441.1 gb:U20980.1	NM_005441	chromatin assembly factor 1, subunit B (p60)	CHAF1B	8208	NM_005441	UP	UP
212571_at	U00955	Consensus includes gb:U00955.1 /DEF=Human clone CE29 8.1 (CAC)n(GTG)n repeat-containing mRNA. /FEA=mRNA /DB_XREF=gi:405057 /UG=Hs.173421 KIAA1564 protein	U00955	chromodomain helicase DNA binding protein 8	CHD8	57680	NM_001170629		DOWN
212616_at	BF668950	gb:BF668950 /DB_XREF=gi:11942845 /DB_XREF=602123069F1 /CLONE=IMAGE:4280153 /FEA=mRNA /CNT=114 /TID=Hs.10351.0 /TIER=Stack /STK=22 /UG=Hs.10351 /LL=23337 /UG_GENE=KIAA0308 /UG_TITLE=KIAA0308 protein	BF668950	chromodomain helicase DNA binding protein 9	CHD9	80205	NM_025134		DOWN
205394_at	NM_001274	gb:NM_001274.1 /DB_XREF=gi:4502802 /GEN=CHEK1 /FEA=FLmRNA /CNT=44 /TID=Hs.20295.0 /TIER=FL /STK=0 /UG=Hs.20295 /LL=1111 /DEF=Homo sapiens CHK1 (checkpoint, S.pombe) homolog (CHEK1), mRNA. /PROD=CHK1 (checkpoint, S.pombe) homolog /FL=gb:AF016582.1 gb:NM_001274.1	NM_001274	CHK1 checkpoint homolog (S. pombe)	CHEK1	1111	NM_001114121	UP		UP
210416_s_at	BC004207	gb:BC004207.1 /DB_XREF=gi:13278893 /FEA=FLmRNA /CNT=13 /TID=Hs.146329.0 /TIER=FL /STK=0 /UG=Hs.146329 /LL=11200 /UG_GENE=RAD53 /DEF=Homo sapiens, protein kinase Chk2, clone MGC:4081, mRNA, complete cds. /PROD=protein kinase Chk2 /FL=gb:AF086904.1 gb:AF174135.1 gb:AF096279.1 gb:NM_007194.1 gb:BC004207.1	BC004207	CHK2 checkpoint homolog (S. pombe)	CHEK2	11200	NM_001005735	UP
202230_s_at	NM_006387	gb:NM_006387.2 /DB_XREF=gi:11055968 /GEN=ERPROT213-21 /FEA=FLmRNA /CNT=202 /TID=Hs.6430.0 /TIER=FL+Stack /STK=67 /UG=Hs.6430 /LL=10523 /DEF=Homo sapiens protein with polyglutamine repeat; calcium (ca2+) homeostasis endoplasmic reticulum protein (ERPROT213-21), mRNA. /PROD=protein with polyglutamine repeat; calcium(ca2+) homeostasis endoplasmic reticulum protein /FL=gb:U94836.2 gb:NM_006387.2	NM_006387	calcium homeostasis endoplasmic reticulum protein	CHERP	10523	NM_006387		DOWN
213060_s_at	U58515	gb:U58515.1 /DB_XREF=gi:1439567 /GEN=HUMTCHIT /FEA=mRNA /CNT=86 /TID=Hs.154138.1 /TIER=Stack /STK=36 /UG=Hs.154138 /LL=1117 /DEF=Human chitinase (HUMTCHIT) mRNA, exon 1b form, partial cds. /PROD=chitinase	U58515	chitinase 3-like 2	CHI3L2	1117	NM_001025197	UP
204193_at	NM_005198	gb:NM_005198.2 /DEF=Homo sapiens choline kinase-like (CHKL), mRNA. /FEA=mRNA /GEN=CHKL /PROD=choline kinase-like /DB_XREF=gi:6978648 /UG=Hs.154886 choline kinase-like /FL=gb:AB029886.1 gb:NM_005198.2	NM_005198	choline kinase beta	CHKB	1120	NM_005198		DOWN
210069_at	U62733	gb:U62733.1 /DB_XREF=gi:1762532 /FEA=FLmRNA /CNT=33 /TID=Hs.29331.1 /TIER=FL+Stack /STK=22 /UG=Hs.29331 /LL=1375 /UG_GENE=CPT1B /DEF=Human carnitine palmitoyltransferase I mRNA, nuclear gene encoding mitochondrial protein, complete cds. /PROD=carnitine palmitoyltransferase I /FL=gb:U62733.1 gb:D87812.1	U62733	choline kinase-like, carnitine palmitoyltransferase 1B (muscle) transcription unit /// carnitine palmitoyltransferase 1B (muscle)	CHKB-CPT1B	1375	NM_001145134		DOWN
204591_at	NM_006614	gb:NM_006614.1 /DEF=Homo sapiens cell adhesion molecule with homology to L1CAM (close homologue of L1) (CHL1), mRNA. /FEA=mRNA /GEN=CHL1 /PROD=cell adhesion molecule with homology to L1CAM(close homologue of L1) /DB_XREF=gi:5729766 /UG=Hs.210863 cell adhesion molecule with homology to L1CAM (close homologue of L1) /FL=gb:AF002246.1 gb:NM_006614.1	NM_006614	cell adhesion molecule with homology to L1CAM (close homolog of L1)	CHL1	10752	NM_006614		DOWN
218178_s_at	NM_020412	gb:NM_020412.1 /DEF=Homo sapiens CHMP1.5 protein (CHMP1.5), mRNA. /FEA=mRNA /GEN=CHMP1.5 /PROD=CHMP1.5 protein /DB_XREF=gi:9966900 /UG=Hs.42733 CHMP1.5 protein /FL=gb:AF281064.1 gb:NM_020412.1	NM_020412	chromatin modifying protein 1B	CHMP1B	57132	NM_020412	UP	UP
202121_s_at	NM_014453	gb:NM_014453.1 /DEF=Homo sapiens putative breast adenocarcinoma marker (32kD) (BC-2), mRNA. /FEA=mRNA /GEN=BC-2 /PROD=putative breast adenocarcinoma marker (32kD) /DB_XREF=gi:7656921 /UG=Hs.12107 putative breast adenocarcinoma marker (32kD) /FL=gb:AF042384.1 gb:NM_014453.1	NM_014453	chromatin modifying protein 2A	CHMP2A	27243	NM_014453		DOWN
212313_at	BC004344	Consensus includes gb:BC004344.1 /DEF=Homo sapiens, clone IMAGE:3633354, mRNA, partial cds. /FEA=mRNA /PROD=Unknown (protein for IMAGE:3633354) /DB_XREF=gi:13279286 /UG=Hs.5019 Homo sapiens, clone IMAGE:3633354, mRNA, partial cds	BC004344	CHMP family, member 7	CHMP7	91782	NM_152272		DOWN
212624_s_at	BF339445	Consensus includes gb:BF339445 /FEA=EST /DB_XREF=gi:11285900 /DB_XREF=est:602038795F1 /CLONE=IMAGE:4186582 /UG=Hs.169965 chimerin (chimaerin) 1	BF339445	chimerin (chimaerin) 1	CHN1	1123	NM_001025201	DOWN
214665_s_at	AK000095	Consensus includes gb:AK000095.1 /DEF=Homo sapiens cDNA FLJ20088 fis, clone COL03869. /FEA=mRNA /DB_XREF=gi:7019960 /UG=Hs.85301 calcium binding protein P22	AK000095	calcium binding protein P22	CHP	11261	NM_007236		DOWN
206149_at	NM_022097	gb:NM_022097.1 /DB_XREF=gi:11545810 /GEN=LOC63928 /FEA=FLmRNA /CNT=29 /TID=Hs.178589.0 /TIER=FL+Stack /STK=21 /UG=Hs.178589 /LL=63928 /DEF=Homo sapiens hepatocellular carcinoma antigen gene 520 (LOC63928), mRNA. /PROD=hepatocellular carcinoma antigen gene 520 /FL=gb:NM_022097.1 gb:AF146019.1	NM_022097	calcineurin B homologous protein 2	CHP2	63928	NM_022097		DOWN
221675_s_at	AF195624	gb:AF195624.1 /DEF=Homo sapiens cholinephosphotransferase 1 beta mRNA, complete cds. /FEA=mRNA /PROD=cholinephosphotransferase 1 beta /DB_XREF=gi:9502012 /UG=Hs.171889 cholinephosphotransferase 1 /FL=gb:AF195624.1	AF195624	choline phosphotransferase 1	CHPT1	56994	NM_020244		DOWN	DOWN
211248_s_at	AF283325	gb:AF283325.1 /DB_XREF=gi:11494372 /GEN=CHRD /FEA=FLmRNA /CNT=1 /TID=Hs.166186.2 /TIER=FL /STK=0 /UG=Hs.166186 /LL=8646 /DEF=Homo sapiens chordin variant 3 (CHRD) mRNA, complete cds, alternatively spliced. /PROD=chordin variant 3 /FL=gb:AF283325.1	AF283325	chordin	CHRD	8646	NM_003741	DOWN		DOWN
209763_at	AL049176	Consensus includes gb:AL049176 /DEF=Human DNA sequence from clone 141H5 on chromosome Xq22.1-23. Contains parts of a novel Chordin LIKE protein with von Willebrand factor type C domains. Contains ESTs, STSs and GSSs /FEA=mRNA /DB_XREF=gi:4808226 /UG=Hs.82223 chordin-like /FL=gb:BC002909.1	AL049176	chordin-like 1	CHRDL1	91851	NM_001143981		DOWN
206735_at	NM_000744	gb:NM_000744.1 /DEF=Homo sapiens cholinergic receptor, nicotinic, alpha polypeptide 4 (CHRNA4), mRNA. /FEA=mRNA /GEN=CHRNA4 /PROD=cholinergic receptor, nicotinic, alphapolypeptide 4 /DB_XREF=gi:4502826 /UG=Hs.10734 cholinergic receptor, nicotinic, alpha polypeptide 4 /FL=gb:U62433.1 gb:NM_000744.1 gb:L35901.1	NM_000744	cholinergic receptor, nicotinic, alpha 4	CHRNA4	1137	NM_000744		UP
204065_at	NM_004854	gb:NM_004854.1 /DB_XREF=gi:4758539 /GEN=HNK-1ST /FEA=FLmRNA /CNT=99 /TID=Hs.155553.0 /TIER=FL+Stack /STK=56 /UG=Hs.155553 /LL=9486 /DEF=Homo sapiens HNK-1 sulfotransferase (HNK-1ST), mRNA. /PROD=HNK-1 sulfotransferase /FL=gb:AF033827.1 gb:NM_004854.1 gb:AF070594.1	NM_004854	carbohydrate sulfotransferase 10	CHST10	9486	NM_004854	DOWN		DOWN
219634_at	NM_018413	gb:NM_018413.1 /DEF=Homo sapiens chondroitin 4-sulfotransferase (C4ST), mRNA. /FEA=mRNA /GEN=C4ST /PROD=chondroitin 4-sulfotransferase /DB_XREF=gi:8923757 /UG=Hs.287402 chondroitin 4-sulfotransferase /FL=gb:AB042326.1 gb:NM_018413.1 gb:AF239820.1	NM_018413	carbohydrate (chondroitin 4) sulfotransferase 11	CHST11	50515	NM_001173982		UP
203921_at	NM_004267	gb:NM_004267.1 /DEF=Homo sapiens carbohydrate (chondroitin 6keratan) sulfotransferase 2 (CHST2), mRNA. /FEA=mRNA /GEN=CHST2 /PROD=carbohydrate (chondroitin 6keratan)sulfotransferase 2 /DB_XREF=gi:4757983 /UG=Hs.8786 carbohydrate (chondroitin 6keratan) sulfotransferase 2 /FL=gb:AB021124.1 gb:AB014679.1 gb:AB014680.1 gb:AF083066.1 gb:NM_004267.1	NM_004267	carbohydrate (N-acetylglucosamine-6-O) sulfotransferase 2	CHST2	9435	NM_004267		UP
206756_at	NM_019886	gb:NM_019886.1 /DB_XREF=gi:9845239 /GEN=CHST7 /FEA=FLmRNA /CNT=10 /TID=Hs.138155.0 /TIER=FL /STK=0 /UG=Hs.138155 /LL=56548 /DEF=Homo sapiens carbohydrate (N-acetylglucosamine 6-O) sulfotransferase 7 (CHST7), mRNA. /PROD=carbohydrate (N-acetylglucosamine 6-O)sulfotransferase 7 /FL=gb:NM_019886.1 gb:AB037187.1 gb:AB040711.1	NM_019886	carbohydrate (N-acetylglucosamine 6-O) sulfotransferase 7	CHST7	56548	NM_019886		DOWN
208968_s_at	BC002568	gb:BC002568.1 /DB_XREF=gi:12803484 /FEA=FLmRNA /CNT=239 /TID=Hs.4900.2 /TIER=FL+Stack /STK=60 /UG=Hs.4900 /LL=57019 /UG_GENE=LOC57019 /DEF=Homo sapiens, hypothetical protein, clone MGC:2478, mRNA, complete cds. /PROD=hypothetical protein /FL=gb:AF116609.1 gb:BC002568.1 gb:AF248964.1	BC002568	cytokine induced apoptosis inhibitor 1	CIAPIN1	57019	NM_020313			UP
201953_at	NM_006384	gb:NM_006384.2 /DB_XREF=gi:9951921 /GEN=SIP2-28 /FEA=FLmRNA /CNT=236 /TID=Hs.10803.0 /TIER=FL+Stack /STK=130 /UG=Hs.10803 /LL=10519 /DEF=Homo sapiens calcium and integrin binding protein (DNA-dependent protein kinase interacting protein) (SIP2-28), mRNA. /PROD=calcium and integrin binding protein /FL=gb:U85611.1 gb:U83236.1 gb:NM_006384.2 gb:BC000846.1 gb:U82226.1	NM_006384	calcium and integrin binding 1 (calmyrin)	CIB1	10519	NM_006384	UP		UP
212784_at	AB002304	gb:AB002304.1 /DB_XREF=gi:2224552 /GEN=KIAA0306 /FEA=FLmRNA /CNT=108 /TID=Hs.94970.0 /TIER=Stack /STK=64 /UG=Hs.94970 /LL=23152 /UG_TITLE=KIAA0306 protein /DEF=Human mRNA for KIAA0306 gene, partial cds. /FL=gb:NM_015125.1	AB002304	capicua homolog (Drosophila)	CIC	23152	NM_015125		DOWN	DOWN
221295_at	NM_001279	gb:NM_001279.1 /DEF=Homo sapiens cell death-inducing DFFA-like effector a (CIDEA), mRNA. /FEA=CDS /GEN=CIDEA /PROD=cell death-inducing DFFA-like effector a /DB_XREF=gi:4557464 /UG=Hs.249129 cell death-inducing DFFA-like effector a /FL=gb:AF041378.1 gb:NM_001279.1	NM_001279	cell death-inducing DFFA-like effector a	CIDEA	1149	NM_001279		DOWN
205101_at	NM_000246	gb:NM_000246.1 /DB_XREF=gi:4557748 /GEN=MHC2TA /FEA=FLmRNA /CNT=54 /TID=Hs.3076.0 /TIER=FL /STK=0 /UG=Hs.3076 /LL=4261 /DEF=Homo sapiens MHC class II transactivator (MHC2TA), mRNA. /PROD=MHC class II transactivator /FL=gb:U18259.1 gb:NM_000246.1	NM_000246	class II, major histocompatibility complex, transactivator	CIITA	4261	NM_000246	UP
206227_at	NM_003613	gb:NM_003613.1 /DEF=Homo sapiens cartilage intermediate layer protein, nucleotide pyrophosphohydrolase (CILP), mRNA. /FEA=mRNA /GEN=CILP /PROD=cartilage intermediate layer protein /DB_XREF=gi:4502844 /UG=Hs.151407 cartilage intermediate layer protein, nucleotide pyrophosphohydrolase /FL=gb:AF035408.1 gb:NM_003613.1	NM_003613	cartilage intermediate layer protein, nucleotide pyrophosphohydrolase	CILP	8483	NM_003613	DOWN
218267_at	NM_016550	gb:NM_016550.1 /DEF=Homo sapiens from HeLa cyclin-dependent kinase 2 interacting protein (CINP), mRNA. /FEA=mRNA /GEN=CINP /PROD=from HeLa cyclin-dependent kinase 2 interactingprotein /DB_XREF=gi:7705325 /UG=Hs.38205 from HeLa cyclin-dependent kinase 2 interacting protein /FL=gb:BC000600.1 gb:AF228148.1 gb:AF228149.1 gb:NM_016550.1	NM_016550	cyclin-dependent kinase 2 interacting protein	CINP	51550	NM_001177611	UP
209571_at	U03644	gb:U03644.1 /DEF=Human recepin mRNA, complete cds. /FEA=mRNA /GEN=recepin /PROD=recepin /DB_XREF=gi:476104 /UG=Hs.89421 CBF1 interacting corepressor /FL=gb:AF098297.1 gb:NM_004882.1 gb:U03644.1	U03644	corepressor interacting with RBPJ, 1	CIR1	9541	NM_004882			DOWN
200810_s_at	NM_001280	gb:NM_001280.1 /DB_XREF=gi:4502846 /GEN=CIRBP /FEA=FLmRNA /CNT=338 /TID=Hs.119475.0 /TIER=FL+Stack /STK=107 /UG=Hs.119475 /LL=1153 /DEF=Homo sapiens cold inducible RNA-binding protein (CIRBP), mRNA. /PROD=cold inducible RNA-binding protein /FL=gb:BC000901.1 gb:BC000403.1 gb:NM_001280.1 gb:AF021336.1 gb:D78134.1	NM_001280	cold inducible RNA binding protein	CIRBP	1153	NM_001280	DOWN	DOWN	DOWN
218597_s_at	NM_018464	gb:NM_018464.1 /DEF=Homo sapiens uncharacterized hematopoietic stemprogenitor cells protein MDS029 (MDS029), mRNA. /FEA=mRNA /GEN=MDS029 /PROD=uncharacterized hematopoietic stemprogenitorcells protein MDS029 /DB_XREF=gi:8923929 /UG=Hs.43549 uncharacterized hematopoietic stemprogenitor cells protein MDS029 /FL=gb:AF220049.1 gb:NM_018464.1	NM_018464	CDGSH iron sulfur domain 1	CISD1	55847	NM_018464	UP
212801_at	AI861788	Consensus includes gb:AI861788 /FEA=EST /DB_XREF=gi:5525907 /DB_XREF=est:tz91d04.x1 /CLONE=IMAGE:2295943 /UG=Hs.15767 citron (rho-interacting, serinethreonine kinase 21)	AI861788	citron (rho-interacting, serine/threonine kinase 21)	CIT	11113	NM_007174	UP		UP
218252_at	NM_018204	gb:NM_018204.1 /DEF=Homo sapiens cytoskeleton associated protein 2 (CKAP2), mRNA. /FEA=mRNA /GEN=CKAP2 /PROD=cytoskeleton associated protein 2 /DB_XREF=gi:8922641 /UG=Hs.24641 cytoskeleton associated protein 2 /FL=gb:AL136848.1 gb:NM_018204.1	NM_018204	cytoskeleton associated protein 2	CKAP2	26586	NM_001098525		UP	UP
200884_at	NM_001823	gb:NM_001823.1 /DEF=Homo sapiens creatine kinase, brain (CKB), mRNA. /FEA=mRNA /GEN=CKB /PROD=creatine kinase, brain /DB_XREF=gi:4502850 /UG=Hs.173724 creatine kinase, brain /FL=gb:L47647.1 gb:BC001190.1 gb:BC004914.1 gb:M16364.1 gb:M16451.1 gb:NM_001823.1	NM_001823	creatine kinase, brain	CKB	1152	NM_001823		DOWN
219161_s_at	NM_016951	gb:NM_016951.2 /DEF=Homo sapiens transmembrane proteolipid (HSPC224), mRNA. /FEA=mRNA /GEN=HSPC224 /PROD=transmembrane proteolipid /DB_XREF=gi:10092593 /UG=Hs.15159 chemokine-like factor, alternatively spliced /FL=gb:NM_016951.2 gb:BC004380.1 gb:AF057306.1 gb:AF151058.1 gb:AF135380.2	NM_016951	chemokine-like factor	CKLF	51192	NM_001040138	UP
205295_at	NM_001825	gb:NM_001825.1 /DB_XREF=gi:4502854 /GEN=CKMT2 /FEA=FLmRNA /CNT=72 /TID=Hs.80691.0 /TIER=FL+Stack /STK=38 /UG=Hs.80691 /LL=1160 /DEF=Homo sapiens creatine kinase, mitochondrial 2 (sarcomeric) (CKMT2), nuclear gene encoding mitochondrial protein, mRNA. /PROD=sarcomeric mitochondrial creatine kinaseprecursor /FL=gb:J05401.1 gb:NM_001825.1	NM_001825	creatine kinase, mitochondrial 2 (sarcomeric)	CKMT2	1160	NM_001099735	DOWN
201897_s_at	BC001425	gb:NM_001826.1 /DEF=Homo sapiens CDC28 protein kinase 1 (CKS1), mRNA. /FEA=mRNA /GEN=CKS1 /PROD=CDC28 protein kinase 1 /DB_XREF=gi:4502856 /UG=Hs.77550 CDC28 protein kinase 1 /FL=gb:BC001425.1 gb:AF274941.1 gb:AF279897.1 gb:NM_001826.1	BC001425	CDC28 protein kinase regulatory subunit 1B	CKS1B	1163	NM_001826	UP
204170_s_at	NM_001827	gb:NM_001827.1 /DEF=Homo sapiens CDC28 protein kinase 2 (CKS2), mRNA. /FEA=mRNA /GEN=CKS2 /PROD=CDC28 protein kinase 2 /DB_XREF=gi:4502858 /UG=Hs.83758 CDC28 protein kinase 2 /FL=gb:NM_001827.1	NM_001827	CDC28 protein kinase regulatory subunit 2	CKS2	1164	NM_001827	UP		UP
212752_at	AA176798	gb:AA176798 /DB_XREF=gi:1757939 /DB_XREF=zp32e12.s1 /CLONE=IMAGE:611182 /FEA=mRNA /CNT=91 /TID=Hs.11238.0 /TIER=Stack /STK=11 /UG=Hs.11238 /LL=23332 /UG_GENE=KIAA0622 /UG_TITLE=KIAA0622 protein; Drosophila multiple asters (Mast)-like homolog 1	AA176798	cytoplasmic linker associated protein 1	CLASP1	23332	NM_001142273			DOWN
219500_at	NM_013246	gb:NM_013246.1 /DEF=Homo sapiens cardiotrophin-like cytokine; neurotrophin-1B-cell stimulating factor-3 (CLC), mRNA. /FEA=mRNA /GEN=CLC /PROD=cardiotrophin-like cytokine;neurotrophin-1B-cell stimulating factor-3 /DB_XREF=gi:7019350 /UG=Hs.132004 cardiotrophin-like cytokine; neurotrophin-1B-cell stimulating factor-3 /FL=gb:AF172854.1 gb:AF176911.1 gb:NM_013246.1	NM_013246	cardiotrophin-like cytokine factor 1	CLCF1	23529	NM_001166212			DOWN
201734_at	AI760629	gb:AI760629 /DB_XREF=gi:5176296 /DB_XREF=wi66e06.x1 /CLONE=IMAGE:2398306 /FEA=FLmRNA /CNT=256 /TID=Hs.174139.0 /TIER=Stack /STK=43 /UG=Hs.174139 /LL=1182 /UG_GENE=CLCN3 /UG_TITLE=chloride channel 3 /FL=gb:AF172729.1 gb:AF029346.1 gb:NM_001829.1	AI760629	chloride channel 3	CLCN3	1182	NM_001829		DOWN
203950_s_at	NM_001286	gb:NM_001286.1 /DEF=Homo sapiens chloride channel 6 (CLCN6), transcript variant ClC-6a, mRNA. /FEA=mRNA /GEN=CLCN6 /PROD=chloride channel 6, isoform ClC-6a /DB_XREF=gi:4502872 /UG=Hs.211614 chloride channel 6 /FL=gb:NM_001286.1	NM_001286	chloride channel 6	CLCN6	1185	NM_001286			DOWN
204482_at	NM_003277	gb:NM_003277.1 /DEF=Homo sapiens claudin 5 (transmembrane protein deleted in velocardiofacial syndrome) (CLDN5), mRNA. /FEA=mRNA /GEN=CLDN5 /PROD=transmembrane protein claudin 5 /DB_XREF=gi:4502878 /UG=Hs.110903 claudin 5 (transmembrane protein deleted in velocardiofacial syndrome) /FL=gb:BC002404.1 gb:AF000959.1 gb:NM_003277.1	NM_003277	claudin 5	CLDN5	7122	NM_001130861		DOWN	DOWN
202790_at	NM_001307	gb:NM_001307.1 /DB_XREF=gi:10835007 /GEN=CLDN7 /FEA=FLmRNA /CNT=162 /TID=Hs.278562.0 /TIER=FL+Stack /STK=61 /UG=Hs.278562 /LL=1366 /DEF=Homo sapiens claudin 7 (CLDN7), mRNA. /PROD=claudin 7 /FL=gb:BC001055.1 gb:NM_001307.1	NM_001307	claudin 7	CLDN7	1366	NM_001185022			UP
214598_at	AL049977	Consensus includes gb:AL049977.1 /DEF=Homo sapiens mRNA; cDNA DKFZp564C122 (from clone DKFZp564C122). /FEA=mRNA /DB_XREF=gi:4884227 /UG=Hs.162209 claudin 8 /FL=gb:NM_012132.1	AL049977	claudin 8	CLDN8	9073	NM_199328		DOWN
208925_at	AF161522	gb:AF161522.1 /DB_XREF=gi:6841567 /FEA=FLmRNA /CNT=250 /TID=Hs.107393.1 /TIER=FL /STK=0 /UG=Hs.107393 /LL=56650 /UG_GENE=C3ORF4 /DEF=Homo sapiens HSPC174 mRNA, complete cds. /PROD=HSPC174 /FL=gb:AF161522.1 gb:NM_019895.1	AF161522	claudin domain containing 1	CLDND1	56650	NM_001040181			DOWN
211709_s_at	BC005810	gb:BC005810.1 /DB_XREF=gi:13543291 /FEA=FLmRNA /CNT=1 /TID=HsAffx.900692.678 /TIER=FL /STK=0 /DEF=Homo sapiens, stem cell growth factor; lymphocyte secreted C-type lectin, clone MGC:10378, mRNA, complete cds. /PROD=stem cell growth factor; lymphocyte secretedC-type lectin /FL=gb:BC005810.1	BC005810	C-type lectin domain family 11, member A	CLEC11A	6320	NM_002975	DOWN
205200_at	NM_003278	gb:NM_003278.1 /DB_XREF=gi:4507556 /GEN=TNA /FEA=FLmRNA /CNT=43 /TID=Hs.65424.0 /TIER=FL /STK=0 /UG=Hs.65424 /LL=7123 /DEF=Homo sapiens tetranectin (plasminogen-binding protein) (TNA), mRNA. /PROD=tetranectin (plasminogen-binding protein) /FL=gb:NM_003278.1	NM_003278	C-type lectin domain family 3, member B	CLEC3B	7123	NM_003278	DOWN	DOWN	DOWN
219890_at	NM_013252	gb:NM_013252.1 /DEF=Homo sapiens C-type (calcium dependent, carbohydrate-recognition domain) lectin, superfamily member 5 (CLECSF5), mRNA. /FEA=mRNA /GEN=CLECSF5 /PROD=C-type (calcium dependent,carbohydrate-recognition domain) lectin, superfamilymember 5 /DB_XREF=gi:10281668 /UG=Hs.126355 C-type (calcium dependent, carbohydrate-recognition domain) lectin, superfamily member 5 /FL=gb:NM_013252.1 g…	NM_013252	C-type lectin domain family 5, member A	CLEC5A	23601	NM_013252		UP
221698_s_at	AF313468	gb:AF313468.1 /DEF=Homo sapiens dendritic cell-associated C-type lectin-1 mRNA, complete cds. /FEA=mRNA /PROD=dendritic cell-associated C-type lectin-1 /DB_XREF=gi:13649707 /FL=gb:AF313468.1	AF313468	C-type lectin domain family 7, member A	CLEC7A	64581	NM_022570		UP
208659_at	AF034607	gb:AF034607.1 /DEF=Homo sapiens chloride channel ABP mRNA, complete cds. /FEA=mRNA /PROD=chloride channel ABP /DB_XREF=gi:4426566 /UG=Hs.74276 chloride intracellular channel 1 /FL=gb:U93205.1 gb:AF034607.1 gb:AF109197.1 gb:NM_001288.2	AF034607	chloride intracellular channel 1	CLIC1	1192	NM_001288	UP		UP
213415_at	AI768628	gb:AI768628 /DB_XREF=gi:5235137 /DB_XREF=wh24b11.x1 /CLONE=IMAGE:2381661 /FEA=FLmRNA /CNT=43 /TID=Hs.54570.0 /TIER=Stack /STK=8 /UG=Hs.54570 /LL=1193 /UG_GENE=CLIC2 /UG_TITLE=chloride intracellular channel 2 /FL=gb:NM_001289.2	AI768628	chloride intracellular channel 2	CLIC2	1193	NM_001289			DOWN
201560_at	NM_013943	gb:NM_013943.1 /DB_XREF=gi:7330334 /GEN=CLIC4 /FEA=FLmRNA /CNT=281 /TID=Hs.25035.0 /TIER=FL+Stack /STK=61 /UG=Hs.25035 /LL=25932 /DEF=Homo sapiens chloride intracellular channel 4 (CLIC4), mRNA. /PROD=chloride intracellular channel 4 /FL=gb:AF109196.1 gb:AL117424.1 gb:NM_013943.1 gb:AF097330.1	NM_013943	chloride intracellular channel 4	CLIC4	25932	NM_013943			DOWN
213317_at	AL049313	gb:AL049313.1 /DB_XREF=gi:4500086 /FEA=mRNA /CNT=65 /TID=Hs.21103.0 /TIER=Stack /STK=23 /UG=Hs.21103 /UG_TITLE=Homo sapiens mRNA; cDNA DKFZp564B076 (from clone DKFZp564B076) /DEF=Homo sapiens mRNA; cDNA DKFZp564B076 (from clone DKFZp564B076).	AL049313	chloride intracellular channel 5	CLIC5	53405	NM_001114086		DOWN
211031_s_at	BC006259	gb:BC006259.1 /DEF=Homo sapiens, clone MGC:11333, mRNA, complete cds. /FEA=mRNA /PROD=Unknown (protein for MGC:11333) /DB_XREF=gi:13623312 /FL=gb:BC006259.1	BC006259	CAP-GLY domain containing linker protein 2	CLIP2	7461	NM_003388	DOWN	DOWN	DOWN
212358_at	AL117468	Consensus includes gb:AL117468.1 /DEF=Homo sapiens mRNA; cDNA DKFZp586N1922 (from clone DKFZp586N1922); partial cds. /FEA=mRNA /GEN=DKFZp586N1922 /PROD=hypothetical protein /DB_XREF=gi:5911934 /UG=Hs.7357 DKFZP586N1922 protein	AL117468	CAP-GLY domain containing linker protein 3	CLIP3	25999	NM_015526	DOWN	DOWN	DOWN
214683_s_at	AI251890	gb:AI251890 /DB_XREF=gi:3848419 /DB_XREF=qu78d12.x1 /CLONE=IMAGE:1978199 /FEA=mRNA /CNT=36 /TID=Hs.2083.2 /TIER=ConsEnd /STK=3 /UG=Hs.2083 /LL=1195 /UG_GENE=CLK1 /UG_TITLE=CDC-like kinase1	AI251890	CDC-like kinase 1 /// peptidylprolyl isomerase (cyclophilin)-like 3	CLK1	1195	NM_001162407			DOWN
210346_s_at	AF212224	gb:AF212224.1 /DB_XREF=gi:9437514 /FEA=FLmRNA /CNT=9 /TID=Hs.295231.0 /TIER=FL /STK=0 /UG=Hs.295231 /DEF=Homo sapiens CLK4 mRNA, complete cds. /PROD=CLK4 /FL=gb:AF212224.1	AF212224	CDC-like kinase 4	CLK4	57396	NM_020666		DOWN	DOWN
213839_at	AW028110	Consensus includes gb:AW028110 /FEA=EST /DB_XREF=gi:5886866 /DB_XREF=est:wv26a10.x1 /CLONE=IMAGE:2530650 /UG=Hs.301478 KIAA0500 protein	AW028110	calmin (calponin-like, transmembrane)	CLMN	79789	NM_024734		DOWN
221845_s_at	AI655698	Consensus includes gb:AI655698 /FEA=EST /DB_XREF=gi:4739677 /DB_XREF=est:tt14d09.x1 /CLONE=IMAGE:2240753 /UG=Hs.21263 suppressor of potassium transport defect 3	AI655698	ClpB caseinolytic peptidase B homolog (E. coli)	CLPB	81570	NM_030813		UP
201561_s_at	NM_014944	gb:NM_014944.1 /DB_XREF=gi:7662373 /GEN=KIAA0911 /FEA=FLmRNA /CNT=196 /TID=Hs.29665.0 /TIER=FL+Stack /STK=83 /UG=Hs.29665 /LL=22883 /DEF=Homo sapiens KIAA0911 protein (KIAA0911), mRNA. /PROD=KIAA0911 protein /FL=gb:AB020718.1 gb:NM_014944.1	NM_014944	calsyntenin 1	CLSTN1	22883	NM_001009566		DOWN	DOWN
208792_s_at	M25915	gb:M25915.1 /DB_XREF=gi:180619 /FEA=FLmRNA /CNT=470 /TID=Hs.75106.0 /TIER=FL /STK=3 /UG=Hs.75106 /LL=1191 /UG_GENE=CLU /UG_TITLE=clusterin (complement lysis inhibitor, SP-40,40, sulfated glycoprotein 2, testosterone-repressed prostate message 2, apolipoprotein J) /DEF=Human complement cytolysis inhibitor (CLI) mRNA, complete cds. /FL=gb:J02908.1 gb:NM_001831.1 gb:M64722.1 gb:M25915.1	M25915	clusterin	CLU	1191	NM_001171138	DOWN	DOWN
214533_at	NM_001836	gb:NM_001836.1 /DB_XREF=gi:4502906 /GEN=CMA1 /FEA=FLmRNA /CNT=6 /TID=Hs.135626.0 /TIER=FL /STK=1 /UG=Hs.135626 /LL=1215 /DEF=Homo sapiens chymase 1, mast cell (CMA1), mRNA. /PROD=chymase 1, mast cell /FL=gb:NM_001836.1 gb:M69136.1	NM_001836	chymase 1, mast cell	CMA1	1215	NM_001836	DOWN
205518_s_at	NM_003570	gb:NM_003570.1 /DB_XREF=gi:4502908 /GEN=CMAH /FEA=FLmRNA /CNT=37 /TID=Hs.24697.0 /TIER=FL /STK=0 /UG=Hs.24697 /LL=8418 /DEF=Homo sapiens cytidine monophosphate-N-acetylneuraminic acid hydroxylase (CMP-N-acetylneuraminate monooxygenase) (CMAH), mRNA. /PROD=cytidine monophospho-N-acetylneuraminic acidhydroxylase /FL=gb:D86324.1 gb:NM_003570.1 gb:BC003406.1	NM_003570	cytidine monophosphate-N-acetylneuraminic acid hydroxylase (CMP-N-acetylneuraminate monooxygenase) pseudogene	CMAH	8418	NR_002174			DOWN
217947_at	NM_017801	gb:NM_017801.1 /DEF=Homo sapiens hypothetical protein FLJ20396 (FLJ20396), mRNA. /FEA=mRNA /GEN=FLJ20396 /PROD=hypothetical protein FLJ20396 /DB_XREF=gi:8923369 /UG=Hs.283685 hypothetical protein FLJ20396 /FL=gb:BC002797.1 gb:NM_017801.1	NM_017801	CKLF-like MARVEL transmembrane domain containing 6	CMTM6	54918	NM_017801		DOWN
201653_at	NM_005776	gb:NM_005776.1 /DEF=Homo sapiens cornichon-like (CNIL), mRNA. /FEA=mRNA /GEN=CNIL /PROD=cornichon-like /DB_XREF=gi:5031638 /UG=Hs.201673 cornichon-like /FL=gb:AF104398.1 gb:AF070654.1 gb:AF031379.1 gb:NM_005776.1	NM_005776	cornichon homolog (Drosophila)	CNIH	10175	NM_005776	UP
218728_s_at	AK024569	gb:NM_014184.1 /DEF=Homo sapiens HSPC163 protein (HSPC163), mRNA. /FEA=mRNA /GEN=HSPC163 /PROD=HSPC163 protein /DB_XREF=gi:7661823 /UG=Hs.108854 HSPC163 protein /FL=gb:BC000573.1 gb:AF161512.1 gb:NM_014184.1	AK024569	cornichon homolog 4 (Drosophila)	CNIH4	29097	NM_014184	UP
204740_at	NM_006314	gb:NM_006314.1 /DB_XREF=gi:5453622 /GEN=CNK1 /FEA=FLmRNA /CNT=54 /TID=Hs.16232.0 /TIER=FL+Stack /STK=17 /UG=Hs.16232 /LL=10256 /DEF=Homo sapiens connector enhancer of KSR-like (Drosophila kinase suppressor of ras) (CNK1), mRNA. /PROD=connector enhancer of KSR-like (Drosophilakinase suppressor of ras) /FL=gb:AF100153.1 gb:NM_006314.1	NM_006314	connector enhancer of kinase suppressor of Ras 1	CNKSR1	10256	NM_006314			UP
203951_at	NM_001299	gb:NM_001299.1 /DB_XREF=gi:4502920 /GEN=CNN1 /FEA=FLmRNA /CNT=96 /TID=Hs.21223.0 /TIER=FL+Stack /STK=51 /UG=Hs.21223 /LL=1264 /DEF=Homo sapiens calponin 1, basic, smooth muscle (CNN1), mRNA. /PROD=calponin 1, basic, smooth muscle /FL=gb:U37019.1 gb:NM_001299.1 gb:D17408.1	NM_001299	calponin 1, basic, smooth muscle	CNN1	1264	NM_001299	DOWN	DOWN
220739_s_at	NM_017623	gb:NM_017623.1 /DEF=Homo sapiens hypothetical protein FLJ20018 (FLJ20018), mRNA. /FEA=mRNA /GEN=FLJ20018 /PROD=hypothetical protein FLJ20018 /DB_XREF=gi:8923022 /UG=Hs.44095 hypothetical protein FLJ20018 /FL=gb:NM_017623.1	NM_017623	cyclin M3	CNNM3	26505	NM_017623			DOWN
202857_at	NM_014255	gb:NM_014255.1 /DEF=Homo sapiens transmembrane protein 4 (TMEM4), mRNA. /FEA=mRNA /GEN=TMEM4 /PROD=transmembrane protein 4 /DB_XREF=gi:7657175 /UG=Hs.8752 transmembrane protein 4 /FL=gb:AB015631.1 gb:NM_014255.1	NM_014255	canopy 2 homolog (zebrafish)	CNPY2	10330	NM_001190991			UP
220095_at	NM_017738	gb:NM_017738.1 /DEF=Homo sapiens hypothetical protein FLJ20276 (FLJ20276), mRNA. /FEA=mRNA /GEN=FLJ20276 /PROD=hypothetical protein FLJ20276 /DB_XREF=gi:8923250 /UG=Hs.270502 hypothetical protein FLJ20276 /FL=gb:NM_017738.1	NM_017738	centlein, centrosomal protein	CNTLN	54875	NM_001114395			DOWN
211203_s_at	U07820	gb:U07820.1 /DEF=Human contactin 2 precursor (CNTN1) mRNA, complete cds. /FEA=mRNA /GEN=CNTN1 /PROD=h-contactin 2 precursor /DB_XREF=gi:469044 /UG=Hs.143434 contactin 1 /FL=gb:U07820.1	U07820	contactin 1	CNTN1	1272	NM_001843		UP
219400_at	NM_003632	gb:NM_003632.1 /DEF=Homo sapiens contactin associated protein 1 (CNTNAP1), mRNA. /FEA=mRNA /GEN=CNTNAP1 /PROD=neurexin 4 /DB_XREF=gi:4505462 /UG=Hs.31622 contactin associated protein 1 /FL=gb:U87223.1 gb:NM_003632.1	NM_003632	contactin associated protein 1	CNTNAP1	8506	NM_003632	DOWN
213050_at	AA594937	Consensus includes gb:AA594937 /FEA=EST /DB_XREF=gi:2410287 /DB_XREF=est:no40b03.s1 /CLONE=IMAGE:1103117 /UG=Hs.33010 KIAA0633 protein	AA594937	cordon-bleu homolog (mouse)	COBL	23242	NM_015198		DOWN
213190_at	R61519	gb:R61519 /DB_XREF=gi:832214 /DB_XREF=yh16c04.s1 /CLONE=IMAGE:37896 /FEA=mRNA /CNT=81 /TID=Hs.185807.0 /TIER=Stack /STK=19 /UG=Hs.185807 /UG_TITLE=Homo sapiens clone 24758 mRNA sequence	R61519	component of oligomeric golgi complex 7	COG7	91949	NM_153603			DOWN
205941_s_at	NM_000493	Consensus includes gb:AI376003 /FEA=EST /DB_XREF=gi:4175993 /DB_XREF=est:tc30d11.x1 /CLONE=IMAGE:2066133 /UG=Hs.179729 collagen, type X, alpha 1 (Schmid metaphyseal chondrodysplasia) /FL=gb:NM_000493.1	NM_000493	collagen, type X, alpha 1	COL10A1	1300	NM_000493	UP	UP
212865_s_at	BF449063	Consensus includes gb:BF449063 /FEA=EST /DB_XREF=gi:11515232 /DB_XREF=est:7o64f12.x1 /CLONE=IMAGE:3579023 /UG=Hs.36131 collagen, type XIV, alpha 1 (undulin)	BF449063	collagen, type XIV, alpha 1	COL14A1	7373	NM_021110		DOWN
203477_at	NM_001855	gb:NM_001855.1 /DB_XREF=gi:4502940 /GEN=COL15A1 /FEA=FLmRNA /CNT=107 /TID=Hs.83164.0 /TIER=FL+Stack /STK=32 /UG=Hs.83164 /LL=1306 /DEF=Homo sapiens collagen, type XV, alpha 1 (COL15A1), mRNA. /PROD=collagen, type XV, alpha 1 /FL=gb:L25286.1 gb:NM_001855.1	NM_001855	collagen, type XV, alpha 1	COL15A1	1306	NM_001855		DOWN
209082_s_at	AF018081	gb:AF018081.1 /DB_XREF=gi:2920534 /GEN=COL18A1 /FEA=FLmRNA /CNT=274 /TID=Hs.78409.0 /TIER=FL+Stack /STK=86 /UG=Hs.78409 /LL=80781 /DEF=Homo sapiens type XVIII collagen (COL18A1) mRNA, alternatively spliced, long form, complete cds. /PROD=type XVIII collagen /FL=gb:AF018081.1 gb:NM_016214.1 gb:NM_030582.1 gb:AF184060.1	AF018081	collagen, type XVIII, alpha 1	COL18A1	80781	NM_030582	DOWN
208096_s_at	NM_030820	gb:NM_030820.1 /DEF=Homo sapiens hypothetical protein DKFZp564B052 (DKFZp564B052), mRNA. /FEA=mRNA /GEN=DKFZp564B052 /PROD=hypothetical protein DKFZp564B052 /DB_XREF=gi:13540617 /FL=gb:NM_030820.1	NM_030820	collagen, type XXI, alpha 1	COL21A1	81578	NM_030820		DOWN
215076_s_at	AU144167	gb:AU144167 /DB_XREF=gi:11005688 /DB_XREF=AU144167 /CLONE=HEMBA1001071 /FEA=mRNA /CNT=8 /TID=Hs.297909.0 /TIER=ConsEnd /STK=1 /UG=Hs.297909 /UG_TITLE=Homo sapiens cDNA FLJ11428 fis, clone HEMBA1001071, highly similar to PROCOLLAGEN ALPHA 1(III) CHAIN PRECURSOR	AU144167	collagen, type III, alpha 1	COL3A1	1281	NM_000090	DOWN
211964_at	X05610	gb:X05610.1 /DB_XREF=gi:29550 /FEA=mRNA /CNT=458 /TID=Hs.75617.0 /TIER=Stack /STK=240 /UG=Hs.75617 /LL=1284 /UG_GENE=COL4A2 /DEF=Human mRNA for type IV collagen alpha (2) chain. /PROD=alpha (2) chain	X05610	collagen, type IV, alpha 2	COL4A2	1284	NM_001846	DOWN
213110_s_at	AW052179	Consensus includes gb:AW052179 /FEA=EST /DB_XREF=gi:5914538 /DB_XREF=est:wx26h09.x1 /CLONE=IMAGE:2544833 /UG=Hs.169825 collagen, type IV, alpha 5 (Alport syndrome) /FL=gb:NM_000495.2	AW052179	collagen, type IV, alpha 5	COL4A5	1287	NM_000495			DOWN
213992_at	AI889941	Consensus includes gb:AI889941 /FEA=EST /DB_XREF=gi:5595105 /DB_XREF=est:wm65d06.x1 /CLONE=IMAGE:2440811 /UG=Hs.408 collagen, type IV, alpha 6	AI889941	collagen, type IV, alpha 6	COL4A6	1288	NM_001847			DOWN
212488_at	N30339	Consensus includes gb:N30339 /FEA=EST /DB_XREF=gi:1148859 /DB_XREF=est:yw75f06.s1 /CLONE=IMAGE:258083 /UG=Hs.146428 collagen, type V, alpha 1	N30339	collagen, type V, alpha 1	COL5A1	1289	NM_000093	DOWN
221729_at	AL575735	Consensus includes gb:AL575735 /FEA=EST /DB_XREF=gi:12937190 /DB_XREF=est:AL575735 /CLONE=CS0DI070YK23 (3 prime) /UG=Hs.82985 collagen, type V, alpha 2 /FL=gb:NM_000393.1	AL575735	collagen, type V, alpha 2	COL5A2	1290	NM_000393	DOWN
52255_s_at	AI984221	Cluster Incl. AI984221:wz57c09.x1 Homo sapiens cDNA, 3 end /clone=IMAGE-2562160 /clone_end=3' /gb=AI984221 /gi=5811440 /ug=Hs.235368 /len=515	AI984221	collagen, type V, alpha 3	COL5A3	50509	NM_015719	DOWN
213428_s_at	AA292373	gb:AA292373 /DB_XREF=gi:1940353 /DB_XREF=zt51a09.s1 /CLONE=IMAGE:725848 /FEA=EST /CNT=48 /TID=Hs.108885.0 /TIER=Stack /STK=43 /UG=Hs.108885 /LL=1291 /UG_GENE=COL6A1 /UG_TITLE=collagen, type VI, alpha 1	AA292373	collagen, type VI, alpha 1	COL6A1	1291	NM_001848	DOWN		DOWN
201438_at	NM_004369	gb:NM_004369.1 /DEF=Homo sapiens collagen, type VI, alpha 3 (COL6A3), mRNA. /FEA=mRNA /GEN=COL6A3 /PROD=collagen, type VI, alpha 3 /DB_XREF=gi:4758027 /UG=Hs.80988 collagen, type VI, alpha 3 /FL=gb:NM_004369.1	NM_004369	collagen, type VI, alpha 3	COL6A3	1293	NM_004369	DOWN
217312_s_at	L23982	Consensus includes gb:L23982 /DEF=Homo sapiens (clones: CW52-2, CW27-6, CW15-2, CW26-5, 11-67) collagen type VII intergenic region and (COL7A1) gene, complete cds /FEA=CDS /DB_XREF=gi:495865 /UG=Hs.1640 collagen, type VII, alpha 1 (epidermolysis bullosa, dystrophic, dominant and recessive)	L23982	collagen, type VII, alpha 1	COL7A1	1294	NM_000094		UP
221019_s_at	NM_030781	gb:NM_030781.1 /DEF=Homo sapiens scavenger receptor with C-type lectin (SRCL), mRNA. /FEA=mRNA /GEN=SRCL /PROD=scavenger receptor with C-type lectin /DB_XREF=gi:13540552 /FL=gb:NM_030781.1	NM_030781	collectin sub-family member 12	COLEC12	81035	NM_130386			DOWN
206073_at	AF057036	gb:AF057036.1 /DEF=Homo sapiens acetylcholinesterase collagen-like tail subunit (COLQ) mRNA, complete cds. /FEA=mRNA /GEN=COLQ /PROD=acetylcholinesterase collagen-like tail subunit /DB_XREF=gi:3378117 /UG=Hs.138520 collagen-like tail subunit (single strand of homotrimer) of asymmetric acetylcholinesterase /FL=gb:AF057036.1 gb:NM_005677.1	AF057036	collagen-like tail subunit (single strand of homotrimer) of asymmetric acetylcholinesterase	COLQ	8292	NM_005677	DOWN		DOWN
218439_s_at	BC005179	gb:NM_016144.1 /DEF=Homo sapiens PTD002 protein (PTD002), mRNA. /FEA=mRNA /GEN=PTD002 /PROD=PTD002 protein /DB_XREF=gi:7706662 /UG=Hs.41767 PTD002 protein /FL=gb:BC005179.1 gb:AF078857.1 gb:NM_016144.1	BC005179	COMM domain containing 10	COMMD10	51397	NM_016144			UP
206441_s_at	NM_017828	gb:NM_017828.1 /DB_XREF=gi:8923422 /GEN=FLJ20452 /FEA=FLmRNA /CNT=18 /TID=Hs.18490.0 /TIER=FL+Stack /STK=8 /UG=Hs.18490 /LL=54939 /DEF=Homo sapiens hypothetical protein FLJ20452 (FLJ20452), mRNA. /PROD=hypothetical protein FLJ20452 /FL=gb:BC000837.1 gb:NM_017828.1	NM_017828	COMM domain containing 4	COMMD4	54939	NM_017828	UP
218351_at	NM_017845	gb:NM_017845.1 /DEF=Homo sapiens hypothetical protein FLJ20502 (FLJ20502), mRNA. /FEA=mRNA /GEN=FLJ20502 /PROD=hypothetical protein FLJ20502 /DB_XREF=gi:8923457 /UG=Hs.23956 hypothetical protein FLJ20502 /FL=gb:AF182421.1 gb:NM_017845.1	NM_017845	COMM domain containing 8	COMMD8	54951	NM_017845			UP
218072_at	NM_014186	gb:NM_014186.1 /DEF=Homo sapiens HSPC166 protein (HSPC166), mRNA. /FEA=mRNA /GEN=HSPC166 /PROD=HSPC166 protein /DB_XREF=gi:7661827 /UG=Hs.279836 HSPC166 protein /FL=gb:AL136688.1 gb:AF161515.1 gb:NM_014186.1	NM_014186	COMM domain containing 9	COMMD9	29099	NM_001101653			UP
208818_s_at	BC000419	gb:BC000419.1 /DB_XREF=gi:12653300 /FEA=FLmRNA /CNT=351 /TID=Hs.240013.0 /TIER=FL+Stack /STK=13 /UG=Hs.240013 /LL=1312 /UG_GENE=COMT /DEF=Homo sapiens, catechol-O-methyltransferase, clone MGC:8663, mRNA, complete cds. /PROD=catechol-O-methyltransferase /FL=gb:NM_007310.1 gb:NM_000754.2 gb:M58525.1 gb:BC000419.1 gb:M65212.1	BC000419	catechol-O-methyltransferase	COMT	1312	NM_000754			UP
201098_at	NM_004766	gb:NM_004766.1 /DB_XREF=gi:4758031 /GEN=COPB2 /FEA=FLmRNA /CNT=274 /TID=Hs.75724.0 /TIER=FL+Stack /STK=104 /UG=Hs.75724 /LL=9276 /DEF=Homo sapiens coatomer protein complex, subunit beta 2 (beta prime) (COPB2), mRNA. /PROD=coatomer protein complex, subunit beta 2 (betaprime) /FL=gb:BC000326.1 gb:NM_004766.1	NM_004766	coatomer protein complex, subunit beta 2 (beta prime)	COPB2	9276	NM_004766	UP
217749_at	NM_016128	gb:NM_016128.1 /DEF=Homo sapiens coat protein gamma-cop (LOC51137), mRNA. /FEA=mRNA /GEN=LOC51137 /PROD=coat protein gamma-cop /DB_XREF=gi:11559928 /UG=Hs.102950 coat protein gamma-cop /FL=gb:AB047846.1 gb:NM_016128.1 gb:AF100756.1	NM_016128	coatomer protein complex, subunit gamma	COPG	22820	NM_016128		UP
213486_at	BF435376	gb:BF435376 /DB_XREF=gi:11447664 /DB_XREF=nab38h02.x1 /CLONE=IMAGE:3268442 /FEA=mRNA /CNT=51 /TID=Hs.6421.0 /TIER=Stack /STK=27 /UG=Hs.6421 /LL=57183 /UG_GENE=DKFZP761N09121 /UG_TITLE=hypothetical protein DKFZp761N09121	BF435376	COPG2 imprinted transcript 1 (non-protein coding)	COPG2IT1	53844	NR_024086	DOWN		DOWN
201405_s_at	NM_006833	gb:NM_006833.1 /DB_XREF=gi:5803095 /GEN=MOV34-34KD /FEA=FLmRNA /CNT=243 /TID=Hs.15591.0 /TIER=FL+Stack /STK=65 /UG=Hs.15591 /LL=10980 /DEF=Homo sapiens COP9 subunit 6 (MOV34 homolog, 34 kD) (MOV34-34KD), mRNA. /PROD=COP9 subunit 6 (MOV34 homolog, 34 kD) /FL=gb:NM_006833.1 gb:BC002520.1 gb:U70735.1	NM_006833	COP9 constitutive photomorphogenic homolog subunit 6 (Arabidopsis)	COPS6	10980	NM_006833		DOWN
213379_at	AF091086	Consensus includes gb:AF091086.1 /DEF=Homo sapiens clone 640 unknown mRNA, complete sequence. /FEA=mRNA /PROD=unknown /DB_XREF=gi:3860009 /UG=Hs.44563 hypothetical protein /FL=gb:NM_015697.1	AF091086	coenzyme Q2 homolog, prenyltransferase (yeast)	COQ2	27235	NM_015697	UP		UP
209746_s_at	AF032900	gb:AF032900.1 /DEF=Homo sapiens timing protein CLK-1 mRNA, complete cds. /FEA=mRNA /PROD=timing protein CLK-1 /DB_XREF=gi:3811294 /UG=Hs.157113 coenzyme Q, 7 (rat, yeast) homolog /FL=gb:BC003185.1 gb:AF032900.1 gb:AF098948.1 gb:NM_016138.1	AF032900	coenzyme Q7 homolog, ubiquinone (yeast)	COQ7	10229	NM_001190983		UP
212228_s_at	AC004382	gb:AC004382 /DB_XREF=gi:3252819 /FEA=mRNA /CNT=199 /TID=Hs.4288.1 /TIER=Stack /STK=91 /UG=Hs.4288 /LL=57017 /UG_GENE=DKFZP434K046 /UG_TITLE=hypothetical protein DKFZp434K046 /DEF=Homo sapiens Chromosome 16 BAC clone CIT987SK-A-152E5	AC004382	coenzyme Q9 homolog (S. cerevisiae)	COQ9	57017	NM_020312			UP
220356_at	NM_006587	gb:NM_006587.1 /DEF=Homo sapiens corin (PRSC), mRNA. /FEA=mRNA /GEN=PRSC /PROD=corin /DB_XREF=gi:5729988 /UG=Hs.62794 corin /FL=gb:AF133845.1 gb:NM_006587.1	NM_006587	corin, serine peptidase	CORIN	10699	NM_006587		DOWN
64486_at	AI341234	Cluster Incl. AI341234:qx90b09.x1 Homo sapiens cDNA, 3 end /clone=IMAGE-2009753 /clone_end=3' /gb=AI341234 /gi=4078161 /ug=Hs.6191 /len=904	AI341234	coronin, actin binding protein, 1B	CORO1B	57175	NM_001018070			UP
221676_s_at	BC002342	gb:BC002342.1 /DEF=Homo sapiens, coronin, actin-binding protein, 1C, clone MGC:8518, mRNA, complete cds. /FEA=mRNA /PROD=coronin, actin-binding protein, 1C /DB_XREF=gi:12803080 /UG=Hs.17377 coronin, actin-binding protein, 1C /FL=gb:BC002342.1	BC002342	coronin, actin binding protein, 1C	CORO1C	23603	NM_014325	UP	UP
205538_at	NM_003389	gb:NM_003389.1 /DB_XREF=gi:4507914 /GEN=CORO2A /FEA=FLmRNA /CNT=35 /TID=Hs.44396.0 /TIER=FL /STK=0 /UG=Hs.44396 /LL=7464 /DEF=Homo sapiens coronin, actin-binding protein, 2A (CORO2A), mRNA. /PROD=coronin, actin-binding protein, 2A /FL=gb:NM_003389.1 gb:BC000010.1	NM_003389	coronin, actin binding protein, 2A	CORO2A	7464	NM_003389	UP
209789_at	BF939649	gb:BF939649 /DB_XREF=gi:12357060 /DB_XREF=nac79b04.x1 /CLONE=IMAGE:3440574 /FEA=FLmRNA /CNT=58 /TID=Hs.24907.0 /TIER=Stack /STK=28 /UG=Hs.24907 /LL=10391 /UG_GENE=CORO2B /UG_TITLE=coronin, actin-binding protein, 2B /FL=gb:AB010098.1	BF939649	coronin, actin binding protein, 2B	CORO2B	10391	NM_001190456	DOWN
203880_at	NM_005694	gb:NM_005694.1 /DB_XREF=gi:5031644 /GEN=COX17 /FEA=FLmRNA /CNT=103 /TID=Hs.16297.0 /TIER=FL+Stack /STK=61 /UG=Hs.16297 /LL=10063 /DEF=Homo sapiens COX17 (yeast) homolog, cytochrome c oxidase assembly protein (COX17), mRNA. /PROD=COX17 (yeast) homolog, cytochrome c oxidaseassembly protein /FL=gb:L77701.1 gb:NM_005694.1	NM_005694	COX17 cytochrome c oxidase assembly homolog (S. cerevisiae)	COX17	10063	NM_005694	UP	UP
203663_s_at	NM_004255	gb:NM_004255.1 /DB_XREF=gi:4758037 /GEN=COX5A /FEA=FLmRNA /CNT=142 /TID=Hs.181028.0 /TIER=FL+Stack /STK=87 /UG=Hs.181028 /LL=9377 /DEF=Homo sapiens cytochrome c oxidase subunit Va (COX5A), mRNA. /PROD=cytochrome c oxidase subunit Va /FL=gb:NM_004255.1 gb:M22760.1	NM_004255	cytochrome c oxidase subunit Va	COX5A	9377	NM_004255	UP		UP
213735_s_at	AI557312	gb:AI557312 /DB_XREF=gi:4489675 /DB_XREF=PT2.1_16_E11.r /FEA=EST /CNT=32 /TID=Hs.1342.1 /TIER=ConsEnd /STK=0 /UG=Hs.1342 /LL=1329 /UG_GENE=COX5B /UG_TITLE=cytochrome c oxidase subunit Vb	AI557312	cytochrome c oxidase subunit Vb	COX5B	1329	NM_001862		DOWN
200925_at	NM_004373	gb:NM_004373.1 /DB_XREF=gi:10047079 /GEN=COX6A1 /FEA=FLmRNA /CNT=383 /TID=Hs.180714.0 /TIER=FL+Stack /STK=167 /UG=Hs.180714 /LL=1337 /DEF=Homo sapiens cytochrome c oxidase subunit VIa polypeptide 1 (COX6A1), mRNA. /PROD=cytochrome c oxidase subunit VIa polypeptide 1 /FL=gb:NM_004373.1	NM_004373	cytochrome c oxidase subunit VIa polypeptide 1	COX6A1	1337	NM_004373			UP
201441_at	NM_001863	gb:NM_001863.2 /DEF=Homo sapiens cytochrome c oxidase subunit VIb (COX6B), nuclear gene encoding mitochondrial protein, mRNA. /FEA=mRNA /GEN=COX6B /PROD=cytochrome c oxidase subunit VIb /DB_XREF=gi:6680989 /UG=Hs.174031 cytochrome c oxidase subunit VIb /FL=gb:BC001015.1 gb:BC002478.1 gb:NM_001863.2	NM_001863	cytochrome c oxidase subunit VIb polypeptide 1 (ubiquitous)	COX6B1	1340	NM_001863		DOWN
204570_at	NM_001864	gb:NM_001864.1 /DB_XREF=gi:4502986 /GEN=COX7A1 /FEA=FLmRNA /CNT=161 /TID=Hs.114346.0 /TIER=FL+Stack /STK=27 /UG=Hs.114346 /LL=1346 /DEF=Homo sapiens cytochrome c oxidase subunit VIIa polypeptide 1 (muscle) (COX7A1), nuclear gene encoding mitochondrial protein, mRNA. /PROD=cytochrome c oxidase subunit VIIa polypeptide 1(muscle) /FL=gb:BC002757.1 gb:NM_001864.1 gb:M83186.1	NM_001864	cytochrome c oxidase subunit VIIa polypeptide 1 (muscle)	COX7A1	1346	NM_001864	DOWN	DOWN
201597_at	NM_001865	gb:NM_001865.1 /DEF=Homo sapiens cytochrome c oxidase subunit VIIa polypeptide 2 (liver) (COX7A2), nuclear gene encoding mitochondrial protein, mRNA. /FEA=mRNA /GEN=COX7A2 /PROD=cytochrome c oxidase subunit VIIa polypeptide 2(liver) /DB_XREF=gi:4502988 /UG=Hs.70312 cytochrome c oxidase subunit VIIa polypeptide 2 (liver) /FL=gb:NM_001865.1	NM_001865	cytochrome c oxidase subunit VIIa polypeptide 2 (liver)	COX7A2	1347	NM_001865			UP
201119_s_at	NM_004074	gb:NM_004074.1 /DB_XREF=gi:4758043 /GEN=COX8 /FEA=FLmRNA /CNT=406 /TID=Hs.81097.0 /TIER=FL+Stack /STK=178 /UG=Hs.81097 /LL=1351 /DEF=Homo sapiens cytochrome c oxidase subunit VIII (COX8), nuclear gene encoding mitochondrial protein, mRNA. /PROD=cytochrome c oxidase subunit VIII /FL=gb:NM_004074.1	NM_004074	cytochrome c oxidase subunit VIIIA (ubiquitous)	COX8A	1351	NM_004074			UP
204846_at	NM_000096	gb:NM_000096.1 /DB_XREF=gi:4557484 /GEN=CP /FEA=FLmRNA /CNT=71 /TID=Hs.296634.0 /TIER=FL+Stack /STK=12 /UG=Hs.296634 /LL=1356 /DEF=Homo sapiens ceruloplasmin (ferroxidase) (CP), mRNA. /PROD=ceruloplasmin (ferroxidase) /FL=gb:M13699.1 gb:NM_000096.1	NM_000096	ceruloplasmin (ferroxidase)	CP	1356	NM_000096	UP
219578_s_at	AF329403	gb:NM_030594.1 /DEF=Homo sapiens hypothetical protein FLJ13203 similar to cytoplasmic polyadenylation element binding protein (CPEB1), mRNA. /FEA=mRNA /GEN=CPEB1 /PROD=cytoplasmic polyadenylation element bindingprotein /DB_XREF=gi:13443003 /UG=Hs.137064 hypothetical protein FLJ13203 similar to cytoplasmic polyadenylation element binding protein /FL=gb:AF329403.1 gb:NM_030594.1	AF329403	cytoplasmic polyadenylation element binding protein 1	CPEB1	64506	NM_001079533		DOWN	DOWN
217994_x_at	NM_017871	gb:NM_017871.1 /DEF=Homo sapiens hypothetical protein FLJ20542 (FLJ20542), mRNA. /FEA=mRNA /GEN=FLJ20542 /PROD=hypothetical protein FLJ20542 /DB_XREF=gi:8923511 /UG=Hs.6449 hypothetical protein FLJ20542 /FL=gb:AL136813.1 gb:NM_017871.1	NM_017871	cleavage and polyadenylation specific factor 3-like	CPSF3L	54973	NM_017871		DOWN	DOWN
206688_s_at	NM_006693	gb:NM_006693.1 /DEF=Homo sapiens cleavage and polyadenylation specific factor 4, 30kD subunit (CPSF4), mRNA. /FEA=mRNA /GEN=CPSF4 /PROD=cleavage and polyadenylation specific factor 4,30kD subunit /DB_XREF=gi:5729938 /UG=Hs.6351 cleavage and polyadenylation specific factor 4, 30kD subunit /FL=gb:U79569.1 gb:NM_006693.1	NM_006693	cleavage and polyadenylation specific factor 4, 30kDa	CPSF4	10898	NM_001081559		DOWN
217866_at	NM_024811	gb:NM_024811.1 /DEF=Homo sapiens hypothetical protein FLJ12529 (FLJ12529), mRNA. /FEA=mRNA /GEN=FLJ12529 /PROD=hypothetical protein FLJ12529 /DB_XREF=gi:13376196 /UG=Hs.169100 hypothetical protein FLJ12529 /FL=gb:NM_024811.1	NM_024811	cleavage and polyadenylation specific factor 7, 59kDa	CPSF7	79869	NM_001136040			DOWN
211062_s_at	BC006393	gb:BC006393.1 /DB_XREF=gi:13623560 /FEA=FLmRNA /CNT=1 /TID=HsAffx.901051.700 /TIER=FL /STK=0 /DEF=Homo sapiens, Similar to carboxypeptidase Z, clone MGC:12742, mRNA, complete cds. /PROD=Similar to carboxypeptidase Z /FL=gb:BC006393.1	BC006393	carboxypeptidase Z /// G protein-coupled receptor 78	CPZ	27201	NM_001014447			DOWN
202575_at	NM_001878	gb:NM_001878.2 /DB_XREF=gi:6382069 /GEN=CRABP2 /FEA=FLmRNA /CNT=300 /TID=Hs.183650.0 /TIER=FL+Stack /STK=115 /UG=Hs.183650 /LL=1382 /DEF=Homo sapiens cellular retinoic acid-binding protein 2 (CRABP2), mRNA. /PROD=cellular retinoic acid-binding protein 2 /FL=gb:BC001109.1 gb:NM_001878.2 gb:M68867.1	NM_001878	cellular retinoic acid binding protein 2	CRABP2	1382	NM_001878		DOWN
218142_s_at	NM_016302	gb:NM_016302.1 /DEF=Homo sapiens protein x 0001 (LOC51185), mRNA. /FEA=mRNA /GEN=LOC51185 /PROD=protein x 0001 /DB_XREF=gi:10047097 /UG=Hs.18925 protein x 0001 /FL=gb:NM_016302.1 gb:AF117230.1	NM_016302	cereblon	CRBN	51185	NM_001173482		DOWN	DOWN
212345_s_at	BE675139	gb:BE675139 /DB_XREF=gi:10035680 /DB_XREF=7f03b12.x1 /CLONE=IMAGE:3293567 /FEA=mRNA /CNT=161 /TID=Hs.13659.0 /TIER=Stack /STK=19 /UG=Hs.13659 /LL=64764 /UG_GENE=DKFZP586F2423 /UG_TITLE=hypothetical protein DKFZp586F2423	BE675139	cAMP responsive element binding protein 3-like 2	CREB3L2	64764	NM_194071	DOWN		DOWN
202160_at	NM_004380	gb:NM_004380.1 /DB_XREF=gi:4758055 /GEN=CREBBP /FEA=FLmRNA /CNT=192 /TID=Hs.23598.0 /TIER=FL /STK=1 /UG=Hs.23598 /LL=1387 /DEF=Homo sapiens CREB binding protein (Rubinstein-Taybi syndrome) (CREBBP), mRNA. /PROD=CREB binding protein /FL=gb:NM_004380.1 gb:U47741.1	NM_004380	CREB binding protein	CREBBP	1387	NM_001079846			DOWN
201989_s_at	NM_001310	Consensus includes gb:AL529409 /FEA=EST /DB_XREF=gi:12792902 /DB_XREF=est:AL529409 /CLONE=CS0DD006YM17 (3 prime) /UG=Hs.13313 cAMP responsive element binding protein-like 2 /FL=gb:AF039081.1 gb:NM_001310.1	NM_001310	cAMP responsive element binding protein-like 2	CREBL2	1389	NM_001310		DOWN	DOWN
203368_at	NM_015513	gb:NM_015513.1 /DB_XREF=gi:7661643 /GEN=DKFZP566D213 /FEA=FLmRNA /CNT=97 /TID=Hs.9383.0 /TIER=FL+Stack /STK=55 /UG=Hs.9383 /LL=25982 /DEF=Homo sapiens DKFZP566D213 protein (DKFZP566D213), mRNA. /PROD=DKFZP566D213 protein /FL=gb:AL050275.1 gb:NM_015513.1	NM_015513	cysteine-rich with EGF-like domains 1	CRELD1	78987	NM_001031717		DOWN
218358_at	NM_024324	gb:NM_024324.1 /DEF=Homo sapiens hypothetical protein MGC11256 (MGC11256), mRNA. /FEA=mRNA /GEN=MGC11256 /PROD=hypothetical protein MGC11256 /DB_XREF=gi:13236568 /UG=Hs.28029 hypothetical protein MGC11256 /FL=gb:BC002894.1 gb:NM_024324.1	NM_024324	cysteine-rich with EGF-like domains 2	CRELD2	79174	NM_001135101			UP
202551_s_at	BG546884	gb:BG546884 /DB_XREF=gi:13545549 /DB_XREF=602574066F1 /CLONE=IMAGE:4702049 /FEA=FLmRNA /CNT=175 /TID=Hs.19280.0 /TIER=Stack /STK=28 /UG=Hs.19280 /LL=51232 /UG_GENE=CRIM1 /UG_TITLE=cysteine-rich motor neuron 1 /FL=gb:NM_016441.1 gb:AF167706.1	BG546884	cysteine rich transmembrane BMP regulator 1 (chordin-like)	CRIM1	51232	NM_016441		DOWN	DOWN
205081_at	NM_001311	gb:NM_001311.1 /DB_XREF=gi:4503046 /GEN=CRIP1 /FEA=FLmRNA /CNT=42 /TID=Hs.17409.0 /TIER=FL /STK=0 /UG=Hs.17409 /LL=1396 /DEF=Homo sapiens cysteine-rich protein 1 (intestinal) (CRIP1), mRNA. /PROD=cysteine-rich protein 1 (intestinal) /FL=gb:U58630.1 gb:BC002738.1 gb:NM_001311.1 gb:U09770.1	NM_001311	cysteine-rich protein 1 (intestinal)	CRIP1	1396	NM_001311		DOWN	UP
219913_s_at	NM_016652	gb:NM_016652.2 /DEF=Homo sapiens CGI-201 protein (LOC51340), mRNA. /FEA=mRNA /GEN=LOC51340 /PROD=CGI-201 protein /DB_XREF=gi:11072090 /UG=Hs.268281 crooked neck protein (crn) /FL=gb:AF255443.2 gb:NM_016652.2 gb:AF318302.1	NM_016652	crooked neck pre-mRNA splicing factor-like 1 (Drosophila)	CRNKL1	51340	NM_016652			DOWN
211038_s_at	BC006312	gb:BC006312.1 /DB_XREF=gi:13623424 /FEA=FLmRNA /CNT=1 /TID=HsAffx.900992.1020 /TIER=FL /STK=0 /DEF=Homo sapiens, Similar to KIAA0445 gene product, clone MGC:12760, mRNA, complete cds. /PROD=Similar to KIAA0445 gene product /FL=gb:BC006312.1	BC006312	ciliary rootlet coiled-coil, rootletin pseudogene 2	CROCCP2	84809	NR_026752		DOWN
204573_at	NM_021151	gb:NM_021151.1 /DEF=Homo sapiens carnitine octanoyltransferase (COT), mRNA. /FEA=mRNA /GEN=COT /PROD=carnitine octanoyltransferase /DB_XREF=gi:10863952 /UG=Hs.12743 carnitine O-octanoyltransferase /FL=gb:NM_021151.1 gb:AF073770.1 gb:AF168793.1	NM_021151	carnitine O-octanoyltransferase	CROT	54677	NM_001143935		DOWN
221204_s_at	NM_018058	gb:NM_018058.1 /DEF=Homo sapiens hypothetical protein FLJ10320 (FLJ10320), mRNA. /FEA=mRNA /GEN=FLJ10320 /PROD=hypothetical protein FLJ10320 /DB_XREF=gi:8922351 /UG=Hs.326444 chondrocyte expressed protein 68 kDa CEP-68 /FL=gb:NM_018058.1	NM_018058	cartilage acidic protein 1	CRTAC1	55118	NM_018058		DOWN
201380_at	NM_006371	gb:NM_006371.1 /DEF=Homo sapiens cartilage associated protein (CRTAP), mRNA. /FEA=mRNA /GEN=CRTAP /PROD=cartilage associated protein /DB_XREF=gi:5453600 /UG=Hs.155481 cartilage associated protein /FL=gb:NM_006371.1	NM_006371	cartilage associated protein	CRTAP	10491	NM_006371		DOWN
218648_at	NM_022769	gb:NM_022769.1 /DEF=Homo sapiens hypothetical protein FLJ21868 (FLJ21868), mRNA. /FEA=mRNA /GEN=FLJ21868 /PROD=hypothetical protein FLJ21868 /DB_XREF=gi:12232446 /UG=Hs.46829 hypothetical protein FLJ21868 /FL=gb:NM_022769.1	NM_022769	CREB regulated transcription coactivator 3	CRTC3	64784	NM_001042574		DOWN	DOWN
212695_at	AB014558	Consensus includes gb:AB014558.1 /DEF=Homo sapiens mRNA for KIAA0658 protein, partial cds. /FEA=mRNA /GEN=KIAA0658 /PROD=KIAA0658 protein /DB_XREF=gi:3327129 /UG=Hs.7278 cryptochrome 2 (photolyase-like)	AB014558	cryptochrome 2 (photolyase-like)	CRY2	1408	NM_001127457	DOWN		DOWN
209283_at	AF007162	gb:AF007162.1 /DB_XREF=gi:3192942 /FEA=FLmRNA /CNT=176 /TID=Hs.1940.0 /TIER=FL /STK=1 /UG=Hs.1940 /LL=1410 /UG_GENE=CRYAB /DEF=Homo sapiens unknown mRNA, complete cds. /PROD=unknown /FL=gb:AF007162.1 gb:NM_001885.1	AF007162	crystallin, alpha B	CRYAB	1410	NM_001885	DOWN	DOWN
214030_at	BE501352	Consensus includes gb:BE501352 /FEA=EST /DB_XREF=gi:9703760 /DB_XREF=est:7a41e05.x1 /CLONE=IMAGE:3221312 /UG=Hs.23294 ESTs, Weakly similar to T15138 hypothetical protein T28F2.4 - Caenorhabditis elegans C.elegans	BE501352	beta-gamma crystallin domain containing 3	CRYBG3	131544	XM_003118522		DOWN	DOWN
205489_at	NM_001888	gb:NM_001888.1 /DB_XREF=gi:4503064 /GEN=CRYM /FEA=FLmRNA /CNT=40 /TID=Hs.924.0 /TIER=FL+Stack /STK=17 /UG=Hs.924 /LL=1428 /DEF=Homo sapiens crystallin, mu (CRYM), mRNA. /PROD=crystallin, mu /FL=gb:NM_001888.1 gb:U85772.1 gb:L02950.1	NM_001888	crystallin, mu	CRYM	1428	NM_001014444		DOWN
209981_at	AB027011	Consensus includes gb:AL023553 /DEF=Human DNA sequence from clone RP3-347H13 on chromosome 22 Contains the 3 end of the ACO2 gene for mitochondrial aconitase 2, the gene for a novel protein similar to yeast DNA-directed RNA Polymerase III 25 kD Polypeptide, the gene for the human ... /FEA=mRNA_3 /DB_XREF=gi:4490860 /UG=Hs.106635 ortholog of rat pippin /FL=gb:AB027011.1	AB027011	cold shock domain containing C2, RNA binding	CSDC2	27254	NM_014460	DOWN		DOWN
208774_at	AV700224	gb:AV700224 /DB_XREF=gi:10302195 /DB_XREF=AV700224 /CLONE=GKCARG01 /FEA=FLmRNA /CNT=266 /TID=Hs.75852.1 /TIER=Stack /STK=56 /UG=Hs.75852 /LL=1453 /UG_GENE=CSNK1D /UG_TITLE=casein kinase 1, delta /FL=gb:BC003558.1	AV700224	casein kinase 1, delta	CSNK1D	1453	NM_001893	DOWN
203575_at	NM_001896	gb:NM_001896.1 /DEF=Homo sapiens casein kinase 2, alpha prime polypeptide (CSNK2A2), mRNA. /FEA=mRNA /GEN=CSNK2A2 /PROD=casein kinase 2, alpha prime polypeptide /DB_XREF=gi:4503096 /UG=Hs.82201 casein kinase 2, alpha prime polypeptide /FL=gb:M55268.1 gb:NM_001896.1	NM_001896	casein kinase 2, alpha prime polypeptide	CSNK2A2	1459	NM_001896			DOWN
221260_s_at	NM_030809	gb:NM_030809.1 /DEF=Homo sapiens chromosome 12 open reading frame 2 (C12orf2), mRNA. /FEA=mRNA /GEN=C12orf2 /PROD=chromosome 12 open reading frame 2 /DB_XREF=gi:13540601 /FL=gb:NM_030809.1	NM_030809	cysteine-serine-rich nuclear protein 2	CSRNP2	81566	NM_030809	DOWN
200621_at	NM_004078	gb:NM_004078.1 /DB_XREF=gi:4758085 /GEN=CSRP1 /FEA=FLmRNA /CNT=437 /TID=Hs.108080.0 /TIER=FL+Stack /STK=113 /UG=Hs.108080 /LL=1465 /DEF=Homo sapiens cysteine and glycine-rich protein 1 (CSRP1), mRNA. /PROD=cysteine and glycine-rich protein 1 /FL=gb:NM_004078.1 gb:M33146.1	NM_004078	cysteine and glycine-rich protein 1	CSRP1	1465	NM_001193570	DOWN	DOWN
201201_at	NM_000100	gb:NM_000100.1 /DB_XREF=gi:4503116 /GEN=CSTB /FEA=FLmRNA /CNT=325 /TID=Hs.695.0 /TIER=FL+Stack /STK=162 /UG=Hs.695 /LL=1476 /DEF=Homo sapiens cystatin B (stefin B) (CSTB), mRNA. /PROD=cystatin B (stefin B) /FL=gb:NM_000100.1 gb:L03558.1 gb:BC003370.1	NM_000100	cystatin B (stefin B)	CSTB	1476	NM_000100			UP
204459_at	NM_001325	gb:NM_001325.1 /DB_XREF=gi:4557492 /GEN=CSTF2 /FEA=FLmRNA /CNT=66 /TID=Hs.693.0 /TIER=FL+Stack /STK=23 /UG=Hs.693 /LL=1478 /DEF=Homo sapiens cleavage stimulation factor, 3 pre-RNA, subunit 2, 64kD (CSTF2), mRNA. /PROD=cleavage stimulation factor subunit 2 /FL=gb:M85085.1 gb:NM_001325.1	NM_001325	cleavage stimulation factor, 3' pre-RNA, subunit 2, 64kDa	CSTF2	1478	NM_001325	UP
216508_x_at	AC007277	Consensus includes gb:AC007277 /DEF=Homo sapiens BAC clone RP11-244E6 from 2 /FEA=CDS /DB_XREF=gi:5091647 /UG=Hs.283906 Homo sapiens BAC clone RP11-244E6 from 2	AC007277	CCCTC-binding factor (zinc finger protein)-like /// high-mobility group box 1	CTCFL	140690	NM_002128		UP
203445_s_at	NM_005730	gb:NM_005730.1 /DB_XREF=gi:5031964 /GEN=OS4 /FEA=FLmRNA /CNT=98 /TID=Hs.180669.0 /TIER=FL /STK=7 /UG=Hs.180669 /LL=10106 /DEF=Homo sapiens conserved gene amplified in osteosarcoma (OS4), mRNA. /PROD=conserved gene amplified in osteosarcoma /FL=gb:NM_005730.1 gb:U81556.1	NM_005730	CTD (carboxy-terminal domain, RNA polymerase II, polypeptide A) small phosphatase 2	CTDSP2	10106	NM_005730		DOWN	DOWN
201906_s_at	NM_005808	gb:NM_005808.1 /DB_XREF=gi:5031774 /GEN=HYA22 /FEA=FLmRNA /CNT=230 /TID=Hs.147189.0 /TIER=FL+Stack /STK=45 /UG=Hs.147189 /LL=10217 /DEF=Homo sapiens HYA22 protein (HYA22), mRNA. /PROD=HYA22 protein /FL=gb:D88153.1 gb:NM_005808.1	NM_005808	CTD (carboxy-terminal domain, RNA polymerase II, polypeptide A) small phosphatase-like	CTDSPL	10217	NM_001008392		DOWN
202468_s_at	NM_003798	gb:NM_003798.1 /DEF=Homo sapiens catenin (cadherin-associated protein), alpha-like 1 (CTNNAL1), mRNA. /FEA=mRNA /GEN=CTNNAL1 /PROD=catenin (cadherin-associated protein),alpha-like 1 /DB_XREF=gi:4503128 /UG=Hs.58488 catenin (cadherin-associated protein), alpha-like 1 /FL=gb:AF006070.1 gb:U97067.1 gb:AF080071.1 gb:AF030233.1 gb:NM_003798.1	NM_003798	catenin (cadherin-associated protein), alpha-like 1	CTNNAL1	8727	NM_003798			DOWN
214377_s_at	BF508685	Consensus includes gb:BF508685 /FEA=EST /DB_XREF=gi:11591983 /DB_XREF=est:UI-H-BI4-aop-e-12-0-UI.s1 /CLONE=IMAGE:3085559 /UG=Hs.150601 chymotrypsin-like	BF508685	chymotrypsin-like	CTRL	1506	NM_001907		UP
201487_at	NM_001814	gb:NM_001814.1 /DB_XREF=gi:4503140 /GEN=CTSC /FEA=FLmRNA /CNT=257 /TID=Hs.10029.0 /TIER=FL+Stack /STK=125 /UG=Hs.10029 /LL=1075 /DEF=Homo sapiens cathepsin C (CTSC), mRNA. /PROD=cathepsin C /FL=gb:NM_001814.1	NM_001814	cathepsin C	CTSC	1075	NM_001114173		UP
203657_s_at	NM_003793	gb:NM_003793.2 /DEF=Homo sapiens cathepsin F (CTSF), mRNA. /FEA=mRNA /GEN=CTSF /PROD=cathepsin F /DB_XREF=gi:6042195 /UG=Hs.11590 cathepsin F /FL=gb:AF071748.1 gb:AF071749.1 gb:AF088886.2 gb:NM_003793.2 gb:AF136279.1	NM_003793	cathepsin F	CTSF	8722	NM_003793	DOWN	DOWN	DOWN
205653_at	NM_001911	gb:NM_001911.1 /DB_XREF=gi:4503148 /GEN=CTSG /FEA=FLmRNA /CNT=42 /TID=Hs.100764.0 /TIER=FL+Stack /STK=23 /UG=Hs.100764 /LL=1511 /DEF=Homo sapiens cathepsin G (CTSG), mRNA. /PROD=cathepsin G /FL=gb:NM_001911.1 gb:M16117.1	NM_001911	cathepsin G	CTSG	1511	NM_001911	DOWN
202295_s_at	NM_004390	gb:NM_004390.1 /DEF=Homo sapiens cathepsin H (CTSH), mRNA. /FEA=mRNA /GEN=CTSH /PROD=cathepsin H /DB_XREF=gi:4758095 /UG=Hs.288181 cathepsin H /FL=gb:BC002479.1 gb:NM_004390.1	NM_004390	cathepsin H	CTSH	1512	NM_004390		DOWN
202450_s_at	NM_000396	gb:NM_000396.1 /DEF=Homo sapiens cathepsin K (pycnodysostosis) (CTSK), mRNA. /FEA=mRNA /GEN=CTSK /PROD=cathepsin K (pycnodysostosis) /DB_XREF=gi:4503150 /UG=Hs.83942 cathepsin K (pycnodysostosis) /FL=gb:NM_000396.1 gb:U13665.1	NM_000396	cathepsin K	CTSK	1513	NM_000396			DOWN
202087_s_at	NM_001912	gb:NM_001912.1 /DEF=Homo sapiens cathepsin L (CTSL), mRNA. /FEA=mRNA /GEN=CTSL /PROD=cathepsin L /DB_XREF=gi:4503154 /UG=Hs.78056 cathepsin L /FL=gb:NM_001912.1	NM_001912	cathepsin L1	CTSL1	1514	NM_001912			DOWN
203758_at	AV729484	Consensus includes gb:AV729484 /FEA=EST /DB_XREF=gi:10838905 /DB_XREF=est:AV729484 /CLONE=HTCAVA12 /UG=Hs.75262 cathepsin O /FL=gb:NM_001334.1	AV729484	cathepsin O	CTSO	1519	NM_001334	DOWN
210042_s_at	AF073890	gb:AF073890.1 /DEF=Homo sapiens cathepsin X precursor, mRNA, complete cds. /FEA=mRNA /PROD=cathepsin X precursor /DB_XREF=gi:3650497 /UG=Hs.252549 cathepsin Z /FL=gb:AF032906.1 gb:AF073890.1 gb:NM_001336.1 gb:AF136273.1	AF073890	cathepsin Z	CTSZ	1522	NM_001336			UP
218097_s_at	NM_024040	gb:NM_024040.1 /DEF=Homo sapiens hypothetical protein MGC2491 (MGC2491), mRNA. /FEA=mRNA /GEN=MGC2491 /PROD=hypothetical protein MGC2491 /DB_XREF=gi:13128995 /UG=Hs.11270 hypothetical protein MGC2491 /FL=gb:BC000262.1 gb:NM_024040.1	NM_024040	CUE domain containing 2	CUEDC2	79004	NM_024040		DOWN
202214_s_at	NM_003588	gb:NM_003588.1 /DB_XREF=gi:13270466 /GEN=CUL4B /FEA=FLmRNA /CNT=168 /TID=Hs.155976.0 /TIER=FL+Stack /STK=48 /UG=Hs.155976 /LL=8450 /DEF=Homo sapiens cullin 4B (CUL4B), mRNA. /PROD=cullin 4B /FL=gb:AB014595.1 gb:NM_003588.1	NM_003588	cullin 4B	CUL4B	8450	NM_001079872			DOWN
218787_x_at	NM_018294	gb:NM_018294.1 /DEF=Homo sapiens hypothetical protein FLJ10998 (FLJ10998), mRNA. /FEA=mRNA /GEN=FLJ10998 /PROD=hypothetical protein FLJ10998 /DB_XREF=gi:8922811 /UG=Hs.78110 hypothetical protein FLJ10998 /FL=gb:NM_018294.1	NM_018294	CWF19-like 1, cell cycle control (S. pombe)	CWF19L1	55280	NM_018294		UP
823_at	U84487	U84487 /FEATURE= /DEFINITION=HSU84487 Human CX3C chemokine precursor, mRNA, alternatively spliced, complete cds	U84487	chemokine (C-X3-C motif) ligand 1	CX3CL1	6376	NM_002996		DOWN
205898_at	U20350	gb:U20350.1 /DEF=Human G protein-coupled receptor V28 mRNA, complete cds. /FEA=mRNA /PROD=V28 /DB_XREF=gi:665580 /UG=Hs.78913 chemokine (C-X3-C) receptor 1 /FL=gb:NM_001337.1 gb:U20350.1 gb:U28934.1	U20350	chemokine (C-X3-C motif) receptor 1	CX3CR1	1524	NM_001171171	DOWN	DOWN
203917_at	NM_001338	gb:NM_001338.1 /DEF=Homo sapiens coxsackie virus and adenovirus receptor (CXADR), mRNA. /FEA=mRNA /GEN=CXADR /PROD=coxsackie virus and adenovirus receptor /DB_XREF=gi:4503172 /UG=Hs.79187 coxsackie virus and adenovirus receptor /FL=gb:BC003684.1 gb:U90716.1 gb:NM_001338.1	NM_001338	coxsackie virus and adenovirus receptor	CXADR	1525	NM_001338			UP
204470_at	NM_001511	gb:NM_001511.1 /DEF=Homo sapiens GRO1 oncogene (melanoma growth stimulating activity, alpha) (GRO1), mRNA. /FEA=mRNA /GEN=GRO1 /PROD=GRO1 oncogene (melanoma growth stimulatingactivity, alpha) /DB_XREF=gi:4504152 /UG=Hs.789 GRO1 oncogene (melanoma growth stimulating activity, alpha) /FL=gb:NM_001511.1	NM_001511	chemokine (C-X-C motif) ligand 1 (melanoma growth stimulating activity, alpha)	CXCL1	2919	NM_001511	UP
204533_at	NM_001565	gb:NM_001565.1 /DEF=Homo sapiens small inducible cytokine subfamily B (Cys-X-Cys), member 10 (SCYB10), mRNA. /FEA=mRNA /GEN=SCYB10 /PROD=interferon gamma-induced precursor /DB_XREF=gi:4504700 /UG=Hs.2248 small inducible cytokine subfamily B (Cys-X-Cys), member 10 /FL=gb:NM_001565.1	NM_001565	chemokine (C-X-C motif) ligand 10	CXCL10	3627	NM_001565		UP
211122_s_at	AF002985	gb:AF002985.1 /DEF=Homo sapiens putative alpha chemokine (H174) mRNA, complete cds. /FEA=mRNA /GEN=H174 /PROD=putative alpha chemokine /DB_XREF=gi:2580585 /UG=Hs.103982 small inducible cytokine subfamily B (Cys-X-Cys), member 11 /FL=gb:AF002985.1	AF002985	chemokine (C-X-C motif) ligand 11	CXCL11	6373	NM_005409		UP
209687_at	U19495	gb:U19495.1 /DB_XREF=gi:1754834 /GEN=hIRH /FEA=FLmRNA /CNT=84 /TID=Hs.237356.1 /TIER=FL+Stack /STK=27 /UG=Hs.237356 /LL=6387 /DEF=Human intercrine-alpha (hIRH) mRNA, complete cds. /PROD=intercrine-alpha /FL=gb:L36034.1 gb:U19495.1	U19495	chemokine (C-X-C motif) ligand 12	CXCL12	6387	NM_000609	DOWN	DOWN	DOWN
218002_s_at	AF144103	gb:NM_004887.1 /DEF=Homo sapiens small inducible cytokine subfamily B (Cys-X-Cys), member 14 (BRAK) (SCYB14), mRNA. /FEA=mRNA /GEN=SCYB14 /PROD=small inducible cytokine subfamily B(Cys-X-Cys), member 14 (BRAK) /DB_XREF=gi:4757869 /UG=Hs.24395 small inducible cytokine subfamily B (Cys-X-Cys), member 14 (BRAK) /FL=gb:BC003513.1 gb:AF073957.1 gb:NM_004887.1 gb:AF144103.1 gb:AF106911.1	AF144103	chemokine (C-X-C motif) ligand 14	CXCL14	9547	NM_004887		UP
203915_at	NM_002416	gb:NM_002416.1 /DB_XREF=gi:4505186 /GEN=MIG /FEA=FLmRNA /CNT=103 /TID=Hs.77367.0 /TIER=FL+Stack /STK=38 /UG=Hs.77367 /LL=4283 /DEF=Homo sapiens monokine induced by gamma interferon (MIG), mRNA. /PROD=monokine induced by gamma interferon /FL=gb:NM_002416.1	NM_002416	chemokine (C-X-C motif) ligand 9	CXCL9	4283	NM_002416		UP
207008_at	NM_001557	gb:NM_001557.1 /DB_XREF=gi:4504682 /GEN=IL8RB /FEA=FLmRNA /CNT=11 /TID=Hs.846.0 /TIER=FL /STK=0 /UG=Hs.846 /LL=3579 /DEF=Homo sapiens interleukin 8 receptor, beta (IL8RB), mRNA. /PROD=interleukin 8 receptor, beta /FL=gb:NM_001557.1 gb:M73969.1 gb:M94582.1 gb:L19593.1	NM_001557	chemokine (C-X-C motif) receptor 2	CXCR2	3579	NM_001168298		DOWN
209665_at	AF040704	gb:AF040704.1 /DEF=Homo sapiens putative tumor suppressor protein (101F6) mRNA, complete cds. /FEA=mRNA /GEN=101F6 /PROD=putative tumor suppressor protein /DB_XREF=gi:2935319 /UG=Hs.149443 putative tumor suppressor /FL=gb:AF040704.1 gb:NM_007022.1	AF040704	cytochrome b-561 domain containing 2	CYB561D2	11068	NM_007022			UP
209366_x_at	M22865	gb:M22865.1 /DEF=Human cytochrome b5 mRNA, complete cds. /FEA=mRNA /DB_XREF=gi:181226 /UG=Hs.83834 cytochrome b-5 /FL=gb:M22865.1	M22865	cytochrome b5 type A (microsomal)	CYB5A	1528	NM_001190807		DOWN
201885_s_at	NM_000398	gb:NM_000398.3 /DB_XREF=gi:6552326 /GEN=DIA1 /FEA=FLmRNA /CNT=178 /TID=Hs.274464.0 /TIER=FL+Stack /STK=39 /UG=Hs.274464 /LL=1727 /DEF=Homo sapiens diaphorase (NADH) (cytochrome b-5 reductase) (DIA1), nuclear gene encoding mitochondrial protein, transcript variant M, mRNA. /PROD=cytochrome b5 reductase, membrane-bound isoform /FL=gb:NM_000398.3 gb:BC004821.1	NM_000398	cytochrome b5 reductase 3	CYB5R3	1727	NM_000398		DOWN
219079_at	NM_016230	gb:NM_016230.1 /DEF=Homo sapiens flavohemoprotein b5+b5R (LOC51167), mRNA. /FEA=mRNA /GEN=LOC51167 /PROD=flavohemoprotein b5+b5R /DB_XREF=gi:7705898 /UG=Hs.5741 flavohemoprotein b5+b5R /FL=gb:AF169803.1 gb:NM_016230.1	NM_016230	cytochrome b5 reductase 4	CYB5R4	51167	NM_016230	UP		UP
203028_s_at	NM_000101	gb:NM_000101.1 /DEF=Homo sapiens cytochrome b-245, alpha polypeptide (CYBA), mRNA. /FEA=mRNA /GEN=CYBA /PROD=flavocytochrome b-558 alpha polypeptide /DB_XREF=gi:4557504 /UG=Hs.68877 cytochrome b-245, alpha polypeptide /FL=gb:M21186.1 gb:NM_000101.1	NM_000101	cytochrome b-245, alpha polypeptide	CYBA	1535	NM_000101			UP
203923_s_at	AI308863	gb:NM_000397.2 /DEF=Homo sapiens cytochrome b-245, beta polypeptide (chronic granulomatous disease) (CYBB), mRNA. /FEA=mRNA /GEN=CYBB /PROD=cytochrome b-245, beta polypeptide (chronicgranulomatous disease) /DB_XREF=gi:6996020 /UG=Hs.88974 cytochrome b-245, beta polypeptide (chronic granulomatous disease) /FL=gb:NM_000397.2	AI308863	cytochrome b-245, beta polypeptide	CYBB	1536	NM_000397	UP	UP
208905_at	BC005299	gb:BC005299.1 /DB_XREF=gi:13529022 /FEA=FLmRNA /CNT=487 /TID=Hs.169248.0 /TIER=FL+Stack /STK=96 /UG=Hs.169248 /LL=54205 /UG_GENE=HCS /DEF=Homo sapiens, cytochrome c, clone MGC:12367, mRNA, complete cds. /PROD=cytochrome c /FL=gb:NM_018947.1 gb:BC005299.1	BC005299	cytochrome c, somatic	CYCS	54205	NM_018947	UP		UP
215785_s_at	AL161999	Consensus includes gb:AL161999.1 /DEF=Homo sapiens mRNA; cDNA DKFZp761H087 (from clone DKFZp761H087); partial cds. /FEA=mRNA /GEN=DKFZp761H087 /PROD=hypothetical protein /DB_XREF=gi:7328000 /UG=Hs.258503 p53 inducible protein	AL161999	cytoplasmic FMR1 interacting protein 2	CYFIP2	26999	NM_001037332	DOWN
213295_at	AA555096	gb:AA555096 /DB_XREF=gi:2325635 /DB_XREF=nj40e01.s1 /CLONE=IMAGE:994968 /FEA=mRNA /CNT=47 /TID=Hs.26295.0 /TIER=Stack /STK=21 /UG=Hs.26295 /UG_TITLE=Homo sapiens mRNA; cDNA DKFZp586D1122 (from clone DKFZp586D1122)	AA555096	cylindromatosis (turban tumor syndrome)	CYLD	1540	NM_001042355			DOWN
202436_s_at	AU144855	gb:AU144855 /DB_XREF=gi:11006376 /DB_XREF=AU144855 /CLONE=HEMBA1003161 /FEA=FLmRNA /CNT=212 /TID=Hs.154654.0 /TIER=Stack /STK=22 /UG=Hs.154654 /LL=1545 /UG_GENE=CYP1B1 /UG_TITLE=cytochrome P450, subfamily I (dioxin-inducible), polypeptide 1 (glaucoma 3, primary infantile) /FL=gb:U03688.1 gb:NM_000104.2	AU144855	cytochrome P450, family 1, subfamily B, polypeptide 1	CYP1B1	1545	NM_000104			DOWN
203979_at	NM_000784	gb:NM_000784.1 /DB_XREF=gi:4503210 /GEN=CYP27A1 /FEA=FLmRNA /CNT=80 /TID=Hs.82568.0 /TIER=FL+Stack /STK=30 /UG=Hs.82568 /LL=1593 /DEF=Homo sapiens cytochrome P450, subfamily XXVIIA (steroid 27-hydroxylase, cerebrotendinous xanthomatosis), polypeptide 1 (CYP27A1), mRNA. /PROD=cytochrome P450, subfamily XXVIIA (steroid27-hydroxylase, cerebrotendinous xanthomatosis),polypeptide 1 /FL=gb:NM_000784.1 …	NM_000784	cytochrome P450, family 27, subfamily A, polypeptide 1	CYP27A1	1593	NM_000784		DOWN
205676_at	NM_000785	gb:NM_000785.1 /DB_XREF=gi:4503212 /GEN=CYP27B1 /FEA=FLmRNA /CNT=56 /TID=Hs.199270.0 /TIER=FL+Stack /STK=21 /UG=Hs.199270 /LL=1594 /DEF=Homo sapiens cytochrome P450, subfamily XXVIIB (25-hydroxyvitamin D-1-alpha-hydroxylase), polypeptide 1 (CYP27B1), mRNA. /PROD=cytochrome P450, subfamily XXVIIB(25-hydroxyvitamin D-1-alpha-hydroxylase), polypeptide 1 /FL=gb:AB005989.1 gb:NM_000785.1 gb:AF246895.1…	NM_000785	cytochrome P450, family 27, subfamily B, polypeptide 1	CYP27B1	1594	NM_000785	UP	UP
214235_at	X90579	Consensus includes gb:X90579.1 /DEF=H.sapiens DNA for cyp related pseudogene. /FEA=mRNA /DB_XREF=gi:945005 /UG=Hs.166079 H.sapiens DNA for cyp related pseudogene	X90579	cytochrome P450, family 3, subfamily A, polypeptide 5	CYP3A5	1577	NM_000777		DOWN
220331_at	NM_006668	gb:NM_006668.1 /DEF=Homo sapiens cytochrome P450, subfamily 46 (cholesterol 24-hydroxylase) (CYP46), mRNA. /FEA=mRNA /GEN=CYP46 /PROD=cytochrome P450, subfamily 46 (cholesterol24-hydroxylase) /DB_XREF=gi:5729795 /UG=Hs.25121 cytochrome P450, subfamily 46 (cholesterol 24-hydroxylase) /FL=gb:AF094480.1 gb:NM_006668.1	NM_006668	cytochrome P450, family 46, subfamily A, polypeptide 1	CYP46A1	10858	NM_006668			DOWN
210096_at	J02871	gb:J02871.1 /DB_XREF=gi:180968 /FEA=FLmRNA /CNT=32 /TID=Hs.687.0 /TIER=FL+Stack /STK=11 /UG=Hs.687 /LL=1580 /UG_GENE=CYP4B1 /UG_TITLE=cytochrome P450, subfamily IVB, polypeptide 1 /DEF=Human lung cytochrome P450 (IV subfamily) BI protein, complete cds. /FL=gb:NM_000779.2 gb:J02871.1	J02871	cytochrome P450, family 4, subfamily B, polypeptide 1	CYP4B1	1580	NM_000779		DOWN
206153_at	NM_021187	gb:NM_021187.1 /DEF=Homo sapiens cytochrome P450, subfamily IVF, polypeptide 11 (CYP4F11), mRNA. /FEA=mRNA /GEN=CYP4F11 /PROD=cytochrome P450, subfamily IVF, polypeptide 11 /DB_XREF=gi:10863992 /UG=Hs.187393 cytochrome P450, subfamily IVF, polypeptide 11 /FL=gb:AF236085.1 gb:NM_021187.1	NM_021187	cytochrome P450, family 4, subfamily F, polypeptide 11	CYP4F11	57834	NM_001128932		UP
206539_s_at	NM_023944	gb:NM_023944.1 /DB_XREF=gi:13184045 /GEN=CYP4F12 /FEA=FLmRNA /CNT=17 /TID=Hs.180570.0 /TIER=FL /STK=0 /UG=Hs.180570 /LL=66002 /DEF=Homo sapiens cytochrome P450 isoform 4F12 (CYP4F12), mRNA. /PROD=cytochrome P450 isoform 4F12 /FL=gb:AY008841.1 gb:NM_023944.1 gb:AB035131.1 gb:AB035130.1	NM_023944	cytochrome P450, family 4, subfamily F, polypeptide 12	CYP4F12	66002	NM_023944		DOWN
206515_at	D12620	gb:NM_000896.1 /DEF=Homo sapiens cytochrome P450, subfamily IVF, polypeptide 3 (leukotriene B4 omega hydroxylase) (CYP4F3), mRNA. /FEA=mRNA /GEN=CYP4F3 /PROD=cytochrome P450, subfamily IVF, polypeptide 3 /DB_XREF=gi:4503240 /UG=Hs.106242 cytochrome P450, subfamily IVF, polypeptide 3 (leukotriene B4 omega hydroxylase) /FL=gb:AB002454.1 gb:D12620.1 gb:NM_000896.1	D12620	cytochrome P450, family 4, subfamily F, polypeptide 3	CYP4F3	4051	NM_000896		DOWN
201289_at	NM_001554	gb:NM_001554.1 /DB_XREF=gi:4504612 /GEN=CYR61 /FEA=FLmRNA /CNT=379 /TID=Hs.8867.0 /TIER=FL+Stack /STK=133 /UG=Hs.8867 /LL=3491 /DEF=Homo sapiens cysteine-rich, angiogenic inducer, 61 (CYR61), mRNA. /PROD=cysteine-rich, angiogenic inducer, 61 /FL=gb:NM_001554.1 gb:AF003594.1 gb:BC001271.1 gb:AF031385.1 gb:U62015.1	NM_001554	cysteine-rich, angiogenic inducer, 61	CYR61	3491	NM_001554	DOWN		DOWN
209158_s_at	BC004361	gb:BC004361.1 /DB_XREF=gi:13279334 /FEA=FLmRNA /CNT=163 /TID=Hs.303091.0 /TIER=FL+Stack /STK=80 /UG=Hs.303091 /LL=9266 /UG_GENE=PSCD2 /DEF=Homo sapiens, pleckstrin homology, Sec7 and coiledcoil domains 2 (cytohesin-2), clone MGC:642, mRNA, complete cds. /PROD=pleckstrin homology, Sec7 and coiledcoildomains 2 (cytohesin-2) /FL=gb:U70728.1 gb:NM_017457.2 gb:NM_004228.3 gb:BC004361.1	BC004361	cytohesin 2	CYTH2	9266	NM_004228		DOWN
212793_at	BF513244	gb:BF513244 /DB_XREF=gi:11598423 /DB_XREF=UI-H-BW1-amo-b-04-0-UI.s1 /CLONE=IMAGE:3070422 /FEA=mRNA /CNT=91 /TID=Hs.100113.0 /TIER=Stack /STK=40 /UG=Hs.100113 /LL=23500 /UG_GENE=KIAA0381 /UG_TITLE=KIAA0381 protein	BF513244	dishevelled associated activator of morphogenesis 2	DAAM2	23500	NM_015345	DOWN	DOWN
201280_s_at	NM_001343	gb:NM_001343.1 /DB_XREF=gi:4503250 /GEN=DAB2 /FEA=FLmRNA /CNT=360 /TID=Hs.81988.0 /TIER=FL+Stack /STK=47 /UG=Hs.81988 /LL=1601 /DEF=Homo sapiens disabled (Drosophila) homolog 2 (mitogen-responsive phosphoprotein) (DAB2), mRNA. /PROD=disabled (Drosophila) homolog 2 /FL=gb:U39050.1 gb:NM_001343.1 gb:U53446.1 gb:BC003064.1	NM_001343	disabled homolog 2, mitogen-responsive phosphoprotein (Drosophila)	DAB2	1601	NM_001343	DOWN	DOWN
205471_s_at	NM_004392	Consensus includes gb:AW772082 /FEA=EST /DB_XREF=gi:7704144 /DB_XREF=est:hn67b07.x1 /CLONE=IMAGE:3032917 /UG=Hs.63931 dachshund (Drosophila) homolog /FL=gb:NM_004392.1 gb:AF102546.1	NM_004392	dachshund homolog 1 (Drosophila)	DACH1	1602	NM_004392	DOWN	DOWN
219179_at	NM_016651	gb:NM_016651.2 /DEF=Homo sapiens heptacellular carcinoma novel gene-3 protein (LOC51339), mRNA. /FEA=mRNA /GEN=LOC51339 /PROD=heptacellular carcinoma novel gene-3 protein /DB_XREF=gi:8393715 /UG=Hs.48950 heptacellular carcinoma novel gene-3 protein /FL=gb:AF251079.2 gb:NM_016651.2	NM_016651	dapper, antagonist of beta-catenin, homolog 1 (Xenopus laevis)	DACT1	51339	NM_001079520	DOWN
205417_s_at	NM_004393	gb:NM_004393.1 /DB_XREF=gi:4758115 /GEN=DAG1 /FEA=FLmRNA /CNT=35 /TID=Hs.76111.0 /TIER=FL /STK=0 /UG=Hs.76111 /LL=1605 /DEF=Homo sapiens dystroglycan 1 (dystrophin-associated glycoprotein 1) (DAG1), mRNA. /PROD=dystroglycan 1 precursor /FL=gb:L19711.1 gb:NM_004393.1	NM_004393	dystroglycan 1 (dystrophin-associated glycoprotein 1)	DAG1	1605	NM_001165928		DOWN
203139_at	NM_004938	gb:NM_004938.1 /DEF=Homo sapiens death-associated protein kinase 1 (DAPK1), mRNA. /FEA=mRNA /GEN=DAPK1 /PROD=death-associated protein kinase 1 /DB_XREF=gi:4826683 /UG=Hs.153924 death-associated protein kinase 1 /FL=gb:NM_004938.1	NM_004938	death-associated protein kinase 1	DAPK1	1612	NM_004938		DOWN
219290_x_at	NM_014395	gb:NM_014395.1 /DEF=Homo sapiens dual adaptor of phosphotyrosine and 3-phosphoinositides (DAPP1), mRNA. /FEA=mRNA /GEN=DAPP1 /PROD=dual adaptor of phosphotyrosine and3-phosphoinositides /DB_XREF=gi:7657006 /UG=Hs.62643 dual adaptor of phosphotyrosine and 3-phosphoinositides /FL=gb:AF186022.1 gb:NM_014395.1	NM_014395	dual adaptor of phosphotyrosine and 3-phosphoinositides	DAPP1	27071	NM_014395		DOWN
208335_s_at	NM_002036	gb:NM_002036.1 /DEF=Homo sapiens Duffy blood group (FY), mRNA. /FEA=mRNA /GEN=FY /PROD=Duffy blood group /DB_XREF=gi:4503818 /UG=Hs.183 Duffy blood group /FL=gb:U01839.1 gb:NM_002036.1	NM_002036	Duffy blood group, chemokine receptor	DARC	2532	NM_001122951		DOWN
218365_s_at	NM_018122	Consensus includes gb:AI765051 /FEA=EST /DB_XREF=gi:5231560 /DB_XREF=est:wh56e09.x1 /CLONE=IMAGE:2384776 /UG=Hs.59346 hypothetical protein FLJ10514 /FL=gb:NM_018122.1	NM_018122	aspartyl-tRNA synthetase 2, mitochondrial	DARS2	55157	NM_018122		UP	UP
206661_at	NM_025104	gb:NM_025104.1 /DB_XREF=gi:13376670 /GEN=FLJ13087 /FEA=FLmRNA /CNT=13 /TID=Hs.288623.0 /TIER=FL /STK=0 /UG=Hs.288623 /LL=80174 /DEF=Homo sapiens hypothetical protein FLJ13087 (FLJ13087), mRNA. /PROD=hypothetical protein FLJ13087 /FL=gb:NM_025104.1	NM_025104	DBF4 homolog B (S. cerevisiae)	DBF4B	80174	NM_025104			DOWN
202428_x_at	NM_020548	gb:NM_020548.1 /DB_XREF=gi:10140852 /GEN=DBI /FEA=FLmRNA /CNT=158 /TID=Hs.78888.0 /TIER=FL+Stack /STK=86 /UG=Hs.78888 /LL=1622 /DEF=Homo sapiens diazepam binding inhibitor (GABA receptor modulator, acyl-Coenzyme A binding protein) (DBI), mRNA. /PROD=diazepam binding inhibitor /FL=gb:NM_020548.1 gb:M14200.1	NM_020548	diazepam binding inhibitor (GABA receptor modulator, acyl-CoA binding protein)	DBI	1622	NM_001079862			UP
205370_x_at	NM_001918	gb:NM_001918.1 /DEF=Homo sapiens dihydrolipoamide branched chain transacylase (E2 component of branched chain keto acid dehydrogenase complex; maple syrup urine disease) (DBT), mRNA. /FEA=mRNA /GEN=DBT /PROD=dihydrolipoamide branched chain transacylase (E2component of branched chain keto acid dehydrogenasecomplex; maple syrup urine disease) /DB_XREF=gi:4503264 /UG=Hs.139410 dihydrolipoamide branc…	NM_001918	dihydrolipoamide branched chain transacylase E2	DBT	1629	NM_001918		DOWN
219001_s_at	NM_024345	gb:NM_024345.1 /DEF=Homo sapiens hypothetical protein MGC10765 (MGC10765), mRNA. /FEA=mRNA /GEN=MGC10765 /PROD=hypothetical protein MGC10765 /DB_XREF=gi:13236596 /UG=Hs.317589 hypothetical protein MGC10765 /FL=gb:BC003520.1 gb:NM_024345.1	NM_024345	DDB1 and CUL4 associated factor 10	DCAF10	79269	NM_024345			DOWN
201886_at	NM_025230	gb:NM_025230.1 /DEF=Homo sapiens hypthetical protein PRO2389 (PRO2389), mRNA. /FEA=mRNA /GEN=PRO2389 /PROD=hypthetical protein PRO2389 /DB_XREF=gi:13489107 /UG=Hs.283976 hypthetical protein PRO2389 /FL=gb:AF130070.1 gb:AF267858.1 gb:NM_025230.1	NM_025230	DDB1 and CUL4 associated factor 11	DCAF11	80344	NM_001163484			UP
221744_at	AW575465	Consensus includes gb:AK026008.1 /DEF=Homo sapiens cDNA: FLJ22355 fis, clone HRC06344. /FEA=mRNA /DB_XREF=gi:10438707 /UG=Hs.288283 Homo sapiens cDNA: FLJ22355 fis, clone HRC06344	AW575465	DDB1 and CUL4 associated factor 7	DCAF7	10238	NM_005828		DOWN
202250_s_at	NM_015726	gb:NM_015726.1 /DB_XREF=gi:7657147 /GEN=H326 /FEA=FLmRNA /CNT=163 /TID=Hs.110707.0 /TIER=FL+Stack /STK=51 /UG=Hs.110707 /LL=50717 /DEF=Homo sapiens H326 (H326), mRNA. /PROD=H326 /FL=gb:NM_015726.1 gb:U06631.1	NM_015726	DDB1 and CUL4 associated factor 8	DCAF8	50717	NM_015726		DOWN	DOWN
222101_s_at	BF222893	Consensus includes gb:BF222893 /FEA=EST /DB_XREF=gi:11130070 /DB_XREF=est:7q24f08.x1 /CLONE=IMAGE:3699231 /UG=Hs.9658 hypothetical protein FLJ11790	BF222893	dachsous 1 (Drosophila)	DCHS1	8642	NM_003737	DOWN	DOWN	DOWN
205399_at	NM_004734	gb:NM_004734.1 /DEF=Homo sapiens doublecortin and CaM kinase-like 1 (DCAMKL1), mRNA. /FEA=mRNA /GEN=DCAMKL1 /PROD=doublecortin and CaM kinase-like 1 /DB_XREF=gi:4758127 /UG=Hs.21355 doublecortin and CaM kinase-like 1 /FL=gb:AB002367.1 gb:NM_004734.1	NM_004734	doublecortin-like kinase 1	DCLK1	9201	NM_001195415		DOWN
209804_at	D42045	gb:D42045.1 /DEF=Human mRNA for KIAA0086 gene, complete cds. /FEA=mRNA /GEN=KIAA0086 /DB_XREF=gi:577302 /UG=Hs.1560 Homolog of yeast DNA-crosslink repair gene SNM1; KIAA0086 gene product /FL=gb:D42045.1	D42045	DNA cross-link repair 1A	DCLRE1A	9937	NM_014881	UP
219490_s_at	NM_022836	gb:NM_022836.1 /DEF=Homo sapiens hypothetical protein FLJ12810 (FLJ12810), mRNA. /FEA=mRNA /GEN=FLJ12810 /PROD=hypothetical protein FLJ12810 /DB_XREF=gi:12383081 /UG=Hs.115660 hypothetical protein FLJ12810 /FL=gb:NM_022836.1	NM_022836	DNA cross-link repair 1B	DCLRE1B	64858	NM_022836	UP
201893_x_at	AF138300	gb:AF138300.1 /DB_XREF=gi:5532410 /FEA=FLmRNA /CNT=238 /TID=Hs.76152.0 /TIER=FL+Stack /STK=11 /UG=Hs.76152 /LL=1634 /UG_GENE=DCN /DEF=Homo sapiens decorin variant A mRNA, complete cds. /PROD=decorin variant A /FL=gb:NM_001920.1 gb:AF138300.1 gb:AF138304.1 gb:M14219.1	AF138300	decorin	DCN	1634	NM_001920	DOWN	DOWN	DOWN
218508_at	NM_018403	gb:NM_018403.1 /DEF=Homo sapiens transcription factor (SMIF gene) (HSA275986), mRNA. /FEA=mRNA /GEN=HSA275986 /PROD=transcription factor (SMIF gene) /DB_XREF=gi:8923766 /UG=Hs.71414 transcription factor (SMIF gene) /FL=gb:NM_018403.1	NM_018403	DCP1 decapping enzyme homolog A (S. cerevisiae)	DCP1A	55802	NM_018403		DOWN
204246_s_at	NM_007234	gb:NM_007234.2 /DB_XREF=gi:13259516 /GEN=DCTN3 /FEA=FLmRNA /CNT=62 /TID=Hs.15961.1 /TIER=FL+Stack /STK=23 /UG=Hs.15961 /LL=11258 /DEF=Homo sapiens dynactin 3 (p22) (DCTN3), transcript variant 1, mRNA. /PROD=dynactin 3, isoform 1 /FL=gb:AF082513.1 gb:NM_007234.2	NM_007234	dynactin 3 (p22)	DCTN3	11258	NM_007234		DOWN
218069_at	NM_024096	gb:NM_024096.1 /DEF=Homo sapiens hypothetical protein MGC5627 (MGC5627), mRNA. /FEA=mRNA /GEN=MGC5627 /PROD=hypothetical protein MGC5627 /DB_XREF=gi:13129099 /UG=Hs.237971 hypothetical protein MGC5627 /FL=gb:BC001344.1 gb:NM_024096.1 gb:AF212242.1	NM_024096	dCTP pyrophosphatase 1	DCTPP1	79077	NM_024096			UP
219116_s_at	NM_018185	gb:NM_018185.1 /DEF=Homo sapiens hypothetical protein FLJ10704 (FLJ10704), mRNA. /FEA=mRNA /GEN=FLJ10704 /PROD=hypothetical protein FLJ10704 /DB_XREF=gi:8922602 /UG=Hs.23618 hypothetical protein FLJ10704 /FL=gb:NM_018185.1	NM_018185	DCN1, defective in cullin neddylation 1, domain containing 2 (S. cerevisiae)	DCUN1D2	55208	NM_001014283			DOWN
204850_s_at	BE551351	gb:NM_000555.1 /DEF=Homo sapiens doublecortex; lissencephaly, X-linked (doublecortin) (DCX), mRNA. /FEA=mRNA /GEN=DCX /PROD=doublecortex; lissencephaly, X-linked(doublecortin) /DB_XREF=gi:10835124 /UG=Hs.34780 doublecortex; lissencephaly, X-linked (doublecortin) /FL=gb:NM_000555.1 gb:AF040255.1 gb:AF040254.1	BE551351	doublecortin	DCX	1641	NM_000555			DOWN
217973_at	NM_016286	gb:NM_016286.1 /DEF=Homo sapiens carbonyl reductase (LOC51181), mRNA. /FEA=mRNA /GEN=LOC51181 /PROD=carbonyl reductase /DB_XREF=gi:7705924 /UG=Hs.9857 carbonyl reductase /FL=gb:BC001470.1 gb:AF113123.1 gb:NM_016286.1	NM_016286	dicarbonyl/L-xylulose reductase	DCXR	51181	NM_001195218		DOWN
209094_at	AL078459	Consensus includes gb:AL078459 /DEF=Human DNA sequence from clone RP4-621F18 on chromosome 1p11.4-21.3. Contains the 3 end of the gene for ng,ng dimethylarginine dimethylaminohydrolase (EC 3.5.3.18), ESTs, STSs and GSSs /FEA=mRNA /DB_XREF=gi:5791502 /UG=Hs.303180 dimethylarginine dimethylaminohydrolase 1 /FL=gb:AB001915.1 gb:NM_012137.1	AL078459	dimethylarginine dimethylaminohydrolase 1	DDAH1	23576	NM_001134445		DOWN
214909_s_at	AK026191	Consensus includes gb:AK026191.1 /DEF=Homo sapiens cDNA: FLJ22538 fis, clone HRC13212, highly similar to AF070667 Homo sapiens NG,NG-dimethylarginine dimethylaminohydrolase homolog mRNA. /FEA=mRNA /DB_XREF=gi:10438961 /UG=Hs.247362 dimethylarginine dimethylaminohydrolase 2	AK026191	dimethylarginine dimethylaminohydrolase 2	DDAH2	23564	NM_013974	DOWN	DOWN
212690_at	AB018268	gb:AB018268.1 /DB_XREF=gi:3882170 /GEN=KIAA0725 /FEA=mRNA /CNT=101 /TID=Hs.26450.0 /TIER=Stack /STK=33 /UG=Hs.26450 /LL=23259 /DEF=Homo sapiens mRNA for KIAA0725 protein, partial cds. /PROD=KIAA0725 protein	AB018268	DDHD domain containing 2	DDHD2	23259	NM_001164232	DOWN	DOWN
202887_s_at	NM_019058	gb:NM_019058.1 /DB_XREF=gi:9506686 /GEN=FLJ20500 /FEA=FLmRNA /CNT=179 /TID=Hs.111244.0 /TIER=FL+Stack /STK=49 /UG=Hs.111244 /LL=54541 /DEF=Homo sapiens hypothetical protein (FLJ20500), mRNA. /PROD=hypothetical protein /FL=gb:AL136668.1 gb:NM_019058.1	NM_019058	DNA-damage-inducible transcript 4	DDIT4	54541	NM_019058	UP
1007_s_at	U48705	U48705 /FEATURE=mRNA /DEFINITION=HSU48705 Human receptor tyrosine kinase DDR gene, complete cds	U48705	discoidin domain receptor tyrosine kinase 1	DDR1	780	NM_001954	UP
205168_at	NM_006182	gb:NM_006182.1 /DB_XREF=gi:5453813 /GEN=DDR2 /FEA=FLmRNA /CNT=50 /TID=Hs.71891.0 /TIER=FL /STK=0 /UG=Hs.71891 /LL=4921 /DEF=Homo sapiens discoidin domain receptor family, member 2 (DDR2), mRNA. /PROD=discoidin domain receptor family, member 2precursor /FL=gb:NM_006182.1	NM_006182	discoidin domain receptor tyrosine kinase 2	DDR2	4921	NM_001014796		DOWN
219328_at	NM_022779	gb:NM_022779.1 /DEF=Homo sapiens hypothetical protein FLJ13633 (FLJ13633), mRNA. /FEA=mRNA /GEN=FLJ13633 /PROD=hypothetical protein FLJ13633 /DB_XREF=gi:12232466 /UG=Hs.69331 hypothetical protein FLJ13633 /FL=gb:NM_022779.1	NM_022779	DEAD (Asp-Glu-Ala-Asp) box polypeptide 31	DDX31	64794	NM_022779		UP
201584_s_at	NM_005804	gb:NM_005804.1 /DB_XREF=gi:5031658 /GEN=DDXL /FEA=FLmRNA /CNT=261 /TID=Hs.179606.0 /TIER=FL+Stack /STK=68 /UG=Hs.179606 /LL=10212 /DEF=Homo sapiens nuclear RNA helicase, DECD variant of DEAD box family (DDXL), mRNA. /PROD=nuclear RNA helicase, DECD variant of DEAD boxfamily /FL=gb:NM_005804.1 gb:U90426.1 gb:BC001009.1	NM_005804	DEAD (Asp-Glu-Ala-Asp) box polypeptide 39	DDX39	10212	NM_005804	UP
209407_s_at	AF068892	gb:AF068892.1 /DB_XREF=gi:3293439 /FEA=FLmRNA /CNT=118 /TID=Hs.6574.0 /TIER=FL /STK=0 /UG=Hs.6574 /LL=10522 /UG_GENE=DEAF1 /DEF=Homo sapiens Dukes type B colon adenocarcinoma truncated suppressin mRNA, complete cds. /PROD=truncated suppressin /FL=gb:AF049460.1 gb:AF007165.1 gb:NM_021008.1 gb:AF068896.1 gb:AF068895.1 gb:AF068894.1 gb:AF068893.1 gb:AF068892.1 gb:AF068897.1	AF068892	deformed epidermal autoregulatory factor 1 (Drosophila)	DEAF1	10522	NM_021008	DOWN	DOWN
209250_at	BC000961	gb:BC000961.2 /DB_XREF=gi:12803018 /FEA=FLmRNA /CNT=126 /TID=Hs.185973.1 /TIER=FL+Stack /STK=18 /UG=Hs.185973 /LL=8560 /UG_GENE=DEGS /DEF=Homo sapiens, degenerative spermatocyte (homolog Drosophila; lipid desaturase), clone MGC:5079, mRNA, complete cds. /PROD=degenerative spermatocyte (homolog Drosophila;lipid desaturase) /FL=gb:BC000961.2	BC000961	degenerative spermatocyte homolog 1, lipid desaturase (Drosophila)	DEGS1	8560	NM_003676		DOWN
200934_at	NM_003472	gb:NM_003472.1 /DB_XREF=gi:4503248 /GEN=DEK /FEA=FLmRNA /CNT=419 /TID=Hs.110713.0 /TIER=FL+Stack /STK=91 /UG=Hs.110713 /LL=7913 /DEF=Homo sapiens DEK oncogene (DNA binding) (DEK), mRNA. /PROD=DEK oncogene (DNA binding) /FL=gb:NM_003472.1	NM_003472	DEK oncogene	DEK	7913	NM_001134709	UP
219763_at	NM_024820	gb:NM_024820.1 /DEF=Homo sapiens KIAA1608 protein (KIAA1608), mRNA. /FEA=mRNA /GEN=KIAA1608 /PROD=hypothetical protein FLJ21129 /DB_XREF=gi:13449264 /UG=Hs.300842 KIAA1608 protein /FL=gb:NM_024820.1	NM_024820	DENN/MADD domain containing 1A	DENND1A	57706	NM_020946		UP
219696_at	NM_019049	gb:NM_019049.1 /DEF=Homo sapiens hypothetical protein (FLJ20054), mRNA. /FEA=mRNA /GEN=FLJ20054 /PROD=hypothetical protein /DB_XREF=gi:9506654 /UG=Hs.101590 hypothetical protein /FL=gb:NM_019049.1	NM_019049	DENN/MADD domain containing 1B	DENND1B	163486	NM_001195215	UP		UP
53991_at	AA127623	Cluster Incl. AA127623:zk89a12.r1 Homo sapiens cDNA, 5 end /clone=IMAGE-489982 /clone_end=5' /gb=AA127623 /gi=1686976 /ug=Hs.6385 /len=698	AA127623	DENN/MADD domain containing 2A	DENND2A	27147	NM_015689	DOWN		DOWN
221081_s_at	NM_024901	gb:NM_024901.1 /DEF=Homo sapiens hypothetical protein FLJ22457 (FLJ22457), mRNA. /FEA=mRNA /GEN=FLJ22457 /PROD=hypothetical protein FLJ22457 /DB_XREF=gi:13376358 /UG=Hs.238707 hypothetical protein FLJ22457 /FL=gb:NM_024901.1	NM_024901	DENN/MADD domain containing 2D	DENND2D	79961	NM_024901	UP		UP
205684_s_at	NM_017925	gb:NM_017925.1 /DB_XREF=gi:8923616 /GEN=FLJ20686 /FEA=FLmRNA /CNT=27 /TID=Hs.271480.0 /TIER=FL /STK=7 /UG=Hs.271480 /LL=55667 /DEF=Homo sapiens hypothetical protein FLJ20686 (FLJ20686), mRNA. /PROD=hypothetical protein FLJ20686 /FL=gb:NM_017925.1	NM_017925	DENN/MADD domain containing 4C	DENND4C	55667	NM_017925		DOWN	DOWN
212561_at	AA349595	gb:AA349595 /DB_XREF=gi:2001934 /DB_XREF=EST56429 /FEA=mRNA /CNT=134 /TID=Hs.26797.0 /TIER=Stack /STK=42 /UG=Hs.26797 /LL=23258 /UG_GENE=KIAA1091 /UG_TITLE=KIAA1091 protein	AA349595	DENN/MADD domain containing 5A	DENND5A	23258	NM_015213	DOWN
215058_at	AU144041	gb:AU144041 /DB_XREF=gi:11005562 /DB_XREF=AU144041 /CLONE=HEMBA1000726 /FEA=mRNA /CNT=7 /TID=Hs.293834.0 /TIER=ConsEnd /STK=1 /UG=Hs.293834 /UG_TITLE=Homo sapiens cDNA FLJ11403 fis, clone HEMBA1000726	AU144041	DENN/MADD domain containing 5B	DENND5B	160518	NM_144973			DOWN
220295_x_at	NM_017779	gb:NM_017779.1 /DEF=Homo sapiens hypothetical protein FLJ20354 (FLJ20354), mRNA. /FEA=mRNA /GEN=FLJ20354 /PROD=hypothetical protein FLJ20354 /DB_XREF=gi:8923327 /UG=Hs.133260 hypothetical protein FLJ20354 /FL=gb:NM_017779.1	NM_017779	DEP domain containing 1	DEPDC1	55635	NM_001114120	UP	UP	UP
218858_at	NM_022783	gb:NM_022783.1 /DEF=Homo sapiens hypothetical protein FLJ12428 (FLJ12428), mRNA. /FEA=mRNA /GEN=FLJ12428 /PROD=hypothetical protein FLJ12428 /DB_XREF=gi:12232472 /UG=Hs.87729 hypothetical protein FLJ12428 /FL=gb:AL136678.1 gb:NM_022783.1	NM_022783	DEP domain containing 6	DEPDC6	64798	NM_022783		DOWN	UP
219402_s_at	NM_024295	gb:NM_024295.1 /DEF=Homo sapiens hypothetical protein MGC3067 (MGC3067), mRNA. /FEA=mRNA /GEN=MGC3067 /PROD=hypothetical protein MGC3067 /DB_XREF=gi:13236515 /UG=Hs.323114 hypothetical protein MGC3067 /FL=gb:BC002457.1 gb:NM_024295.1	NM_024295	Der1-like domain family, member 1	DERL1	79139	NM_001134671	UP		UP
214027_x_at	AA889653	gb:AA889653 /DB_XREF=gi:3016532 /DB_XREF=ak50c11.s1 /CLONE=IMAGE:1409396 /FEA=EST /CNT=18 /TID=Hs.171185.1 /TIER=Stack /STK=13 /UG=Hs.171185 /LL=55578 /UG_GENE=P38IP /UG_TITLE=transcription factor (p38 interacting protein)	AA889653	desmin /// family with sequence similarity 48, member A	DES	1674	NM_001014286	DOWN	DOWN
219641_at	NM_017996	gb:NM_017996.1 /DEF=Homo sapiens hypothetical protein FLJ10103 (FLJ10103), mRNA. /FEA=mRNA /GEN=FLJ10103 /PROD=hypothetical protein FLJ10103 /DB_XREF=gi:8922230 /UG=Hs.42140 hypothetical protein FLJ10103 /FL=gb:BC001242.1 gb:NM_017996.1	NM_017996	de-etiolated homolog 1 (Arabidopsis)	DET1	55070	NM_001144074			DOWN
203733_at	NM_014015	gb:NM_014015.2 /DB_XREF=gi:13384596 /GEN=MYLE /FEA=FLmRNA /CNT=105 /TID=Hs.11902.0 /TIER=FL+Stack /STK=42 /UG=Hs.11902 /LL=28955 /DEF=Homo sapiens MYLE protein (MYLE), mRNA. /PROD=MYLE protein /FL=gb:BC001083.1 gb:NM_014015.2 gb:AF108145.2	NM_014015	Dexi homolog (mouse)	DEXI	28955	NM_014015	DOWN	DOWN
214198_s_at	AU150824	gb:AU150824 /DB_XREF=gi:11012345 /DB_XREF=AU150824 /CLONE=NT2RP2003689 /FEA=EST /CNT=14 /TID=Hs.2491.2 /TIER=Stack /STK=10 /UG=Hs.2491 /LL=9993 /UG_GENE=DGCR2 /UG_TITLE=DiGeorge syndrome critical region gene 2	AU150824	DiGeorge syndrome critical region gene 2	DGCR2	9993	NM_001173533		DOWN
207562_at	NM_001347	gb:NM_001347.1 /DEF=Homo sapiens diacylglycerol kinase, theta (110kD) (DGKQ), mRNA. /FEA=mRNA /GEN=DGKQ /PROD=diacylglycerol kinase, theta (110kD) /DB_XREF=gi:4557518 /UG=Hs.99932 diacylglycerol kinase, theta (110kD) /FL=gb:NM_001347.1 gb:L38707.1	NM_001347	diacylglycerol kinase, theta 110kDa	DGKQ	1609	NM_001347		UP
200862_at	NM_014762	gb:NM_014762.1 /DB_XREF=gi:13375617 /GEN=KIAA0018 /FEA=FLmRNA /CNT=470 /TID=Hs.75616.0 /TIER=FL+Stack /STK=146 /UG=Hs.75616 /LL=9800 /DEF=Homo sapiens seladin-1 (KIAA0018), mRNA. /PROD=seladin-1 /FL=gb:AF261758.1 gb:BC004375.1 gb:NM_014762.1	NM_014762	24-dehydrocholesterol reductase	DHCR24	1718	NM_014762	UP		UP
202534_x_at	NM_000791	gb:NM_000791.2 /DEF=Homo sapiens dihydrofolate reductase (DHFR), mRNA. /FEA=mRNA /GEN=DHFR /PROD=dihydrofolate reductase /DB_XREF=gi:7262376 /UG=Hs.83765 dihydrofolate reductase /FL=gb:BC000192.1 gb:BC003584.1 gb:NM_000791.2	NM_000791	dihydrofolate reductase	DHFR	1719	NM_000791	UP		UP
218756_s_at	NM_024308	gb:NM_024308.1 /DEF=Homo sapiens hypothetical protein MGC4172 (MGC4172), mRNA. /FEA=mRNA /GEN=MGC4172 /PROD=hypothetical protein MGC4172 /DB_XREF=gi:13236541 /UG=Hs.8949 hypothetical protein MGC4172 /FL=gb:BC002731.1 gb:NM_024308.1	NM_024308	dehydrogenase/reductase (SDR family) member 11	DHRS11	79154	NM_024308		DOWN
202481_at	NM_004753	gb:NM_004753.1 /DEF=Homo sapiens short-chain dehydrogenasereductase 1 (SDR1), mRNA. /FEA=mRNA /GEN=SDR1 /PROD=short-chain dehydrogenasereductase 1 /DB_XREF=gi:4759083 /UG=Hs.17144 short-chain dehydrogenasereductase 1 /FL=gb:BC002730.1 gb:AF061741.1 gb:NM_004753.1	NM_004753	dehydrogenase/reductase (SDR family) member 3	DHRS3	9249	NM_004753		DOWN
210788_s_at	AF126782	gb:AF126782.1 /DB_XREF=gi:6318547 /FEA=FLmRNA /CNT=2 /TID=Hs.109201.1 /TIER=FL /STK=0 /UG=Hs.109201 /LL=51635 /UG_GENE=LOC51635 /DEF=Homo sapiens retinal short-chain dehydrogenasereductase retSDR4 mRNA, complete cds. /PROD=retinal short-chain dehydrogenasereductaseretSDR4 /FL=gb:AF126782.1	AF126782	dehydrogenase/reductase (SDR family) member 7	DHRS7	51635	NM_016029		UP
220690_s_at	NM_015510	gb:NM_015510.1 /DEF=Homo sapiens DKFZP566O084 protein (DKFZP566O084), mRNA. /FEA=mRNA /GEN=DKFZP566O084 /PROD=DKFZP566O084 protein /DB_XREF=gi:7661657 /UG=Hs.278904 DKFZP566O084 protein /FL=gb:AL117567.1 gb:NM_015510.1	NM_015510	dehydrogenase/reductase (SDR family) member 7B	DHRS7B	25979	NM_015510			UP
212674_s_at	AK002076	gb:AK002076.1 /DB_XREF=gi:7023738 /FEA=mRNA /CNT=83 /TID=Hs.281616.0 /TIER=Stack /STK=67 /UG=Hs.281616 /UG_TITLE=Homo sapiens cDNA FLJ11214 fis, clone PLACE1007990 /DEF=Homo sapiens cDNA FLJ11214 fis, clone PLACE1007990.	AK002076	DEAH (Asp-Glu-Ala-His) box polypeptide 30	DHX30	22907	NM_014966		DOWN
209178_at	AF038391	gb:AF038391.1 /DB_XREF=gi:3123905 /GEN=PRP16 /FEA=FLmRNA /CNT=146 /TID=Hs.78054.0 /TIER=FL /STK=0 /UG=Hs.78054 /LL=9785 /DEF=Homo sapiens pre-mRNA splicing factor (PRP16) mRNA, complete cds. /PROD=pre-mRNA splicing factor /FL=gb:AF038391.1 gb:D86977.1 gb:NM_014003.1 gb:BC004235.1	AF038391	DEAH (Asp-Glu-Ala-His) box polypeptide 38	DHX38	9785	NM_014003			DOWN
209190_s_at	AF051782	gb:AF051782.1 /DB_XREF=gi:2947237 /GEN=HDIA1 /FEA=FLmRNA /CNT=141 /TID=Hs.26584.0 /TIER=FL+Stack /STK=58 /UG=Hs.26584 /LL=1729 /DEF=Homo sapiens diaphanous 1 (HDIA1) mRNA, complete cds. /PROD=diaphanous 1 /FL=gb:NM_005219.1 gb:AF051782.1	AF051782	diaphanous homolog 1 (Drosophila)	DIAPH1	1729	NM_001079812	UP
205726_at	NM_006729	gb:NM_006729.1 /DEF=Homo sapiens diaphanous (Drosophila, homolog) 2 (DIAPH2), transcript variant 156, mRNA. /FEA=mRNA /GEN=DIAPH2 /PROD=diaphanous 2 isoform 156 /DB_XREF=gi:5803002 /UG=Hs.226483 diaphanous (Drosophila, homolog) 2 /FL=gb:NM_006729.1	NM_006729	diaphanous homolog 2 (Drosophila)	DIAPH2	1730	NM_006729	DOWN	DOWN
213229_at	BF590131	Consensus includes gb:BF590131 /FEA=EST /DB_XREF=gi:11682455 /DB_XREF=est:nab19e04.x1 /CLONE=IMAGE:3266383 /UG=Hs.87889 helicase-moi	BF590131	dicer 1, ribonuclease type III	DICER1	23405	NM_001195573		DOWN
218325_s_at	NM_022105	gb:NM_022105.1 /DEF=Homo sapiens death associated transcription factor 1 (DATF1), mRNA. /FEA=mRNA /GEN=DATF1 /PROD=death associated transcription factor 1 /DB_XREF=gi:13378138 /UG=Hs.155313 death associated transcription factor 1 /FL=gb:BC004237.1 gb:NM_022105.1	NM_022105	death inducer-obliterator 1	DIDO1	11083	NM_001193369			DOWN
207154_at	NM_001362	gb:NM_001362.1 /DB_XREF=gi:4503334 /GEN=DIO3 /FEA=FLmRNA /CNT=7 /TID=Hs.49322.0 /TIER=FL /STK=2 /UG=Hs.49322 /LL=1735 /DEF=Homo sapiens deiodinase, iodothyronine, type III (DIO3), mRNA. /PROD=thyroxine deiodinase type III /FL=gb:NM_001362.1 gb:S79854.1	NM_001362	deiodinase, iodothyronine, type III	DIO3	1735	NM_001362			DOWN
215529_x_at	AI590053	Consensus includes gb:AI590053 /FEA=EST /DB_XREF=gi:4599101 /DB_XREF=est:tr75d05.x1 /CLONE=IMAGE:2224137 /UG=Hs.235160 Homo sapiens mRNA; cDNA DKFZp434G0572 (from clone DKFZp434G0572); partial cds	AI590053	DIP2 disco-interacting protein 2 homolog A (Drosophila)	DIP2A	23181	NM_001146114		DOWN	DOWN
212504_at	N31807	gb:N31807 /DB_XREF=gi:1152206 /DB_XREF=yy17b09.s1 /CLONE=IMAGE:271481 /FEA=mRNA /CNT=134 /TID=Hs.227716.0 /TIER=Stack /STK=29 /UG=Hs.227716 /LL=22982 /UG_GENE=KIAA0934 /UG_TITLE=KIAA0934 protein	N31807	DIP2 disco-interacting protein 2 homolog C (Drosophila)	DIP2C	22982	NM_014974		DOWN	DOWN
214724_at	AF070621	gb:AF070621.1 /DB_XREF=gi:3283887 /FEA=mRNA /CNT=43 /TID=Hs.61408.0 /TIER=ConsEnd /STK=0 /UG=Hs.61408 /UG_TITLE=Homo sapiens mRNA for KIAA1735 protein, partial cds /DEF=Homo sapiens clone 24760 mRNA sequence.	AF070621	DIX domain containing 1	DIXDC1	85458	NM_001037954		DOWN	DOWN
220572_at	NM_018705	gb:NM_018705.1 /DEF=Homo sapiens hypothetical protein DKFZp547G183 (DKFZp547G183), mRNA. /FEA=mRNA /GEN=DKFZp547G183 /PROD=hypothetical protein DKFZp547G183 /DB_XREF=gi:8922152 /UG=Hs.283631 hypothetical protein DKFZp547G183 /FL=gb:NM_018705.1	NM_018705	hypothetical LOC55525	DKFZp547G183	55525				DOWN
219908_at	NM_014421	gb:NM_014421.1 /DEF=Homo sapiens dickkopf (Xenopus laevis) homolog 2 (DKK2), mRNA. /FEA=mRNA /GEN=DKK2 /PROD=dickkopf (Xenopus laevis) homolog 2 /DB_XREF=gi:7657022 /UG=Hs.211869 dickkopf (Xenopus laevis) homolog 2 /FL=gb:AF177395.1 gb:AB033208.1 gb:NM_014421.1	NM_014421	dickkopf homolog 2 (Xenopus laevis)	DKK2	27123	NM_014421		DOWN
212568_s_at	BF978872	gb:BF978872 /DB_XREF=gi:12346087 /DB_XREF=602149330F2 /CLONE=IMAGE:4308247 /FEA=mRNA /CNT=103 /TID=Hs.115285.1 /TIER=Stack /STK=18 /UG=Hs.115285 /LL=1737 /UG_GENE=DLAT /UG_TITLE=dihydrolipoamide S-acetyltransferase (E2 component of pyruvate dehydrogenase complex)	BF978872	dihydrolipoamide S-acetyltransferase	DLAT	1737	NM_001931			UP
210762_s_at	AF026219	gb:AF026219.1 /DB_XREF=gi:2559001 /GEN=HP /FEA=FLmRNA /CNT=5 /TID=Hs.8700.0 /TIER=FL /STK=0 /UG=Hs.8700 /LL=10395 /DEF=Homo sapiens HP protein (HP) mRNA, complete cds. /PROD=HP protein /FL=gb:AF026219.1 gb:AF035119.1 gb:NM_006094.2	AF026219	deleted in liver cancer 1	DLC1	10395	NM_001164271	DOWN	DOWN
205677_s_at	NM_005887	gb:NM_005887.1 /DB_XREF=gi:5031858 /GEN=DLEU1 /FEA=FLmRNA /CNT=41 /TID=Hs.20149.0 /TIER=FL+Stack /STK=25 /UG=Hs.20149 /LL=10301 /DEF=Homo sapiens deleted in lymphocytic leukemia, 1 (DLEU1), mRNA. /PROD=deleted in lymphocytic leukemia, 1 /FL=gb:NM_005887.1	NM_005887	deleted in lymphocytic leukemia 1 (non-protein coding)	DLEU1	10301	NR_002605			UP
212727_at	AB033058	gb:AB033058.1 /DB_XREF=gi:6330721 /GEN=KIAA1232 /FEA=mRNA /CNT=95 /TID=Hs.11101.0 /TIER=Stack /STK=20 /UG=Hs.11101 /LL=57490 /DEF=Homo sapiens mRNA for KIAA1232 protein, partial cds. /PROD=KIAA1232 protein	AB033058	discs, large homolog 3 (Drosophila)	DLG3	1741	NM_001166278		DOWN
201681_s_at	AB011155	gb:AB011155.1 /DB_XREF=gi:3043689 /GEN=KIAA0583 /FEA=FLmRNA /CNT=201 /TID=Hs.170290.0 /TIER=Stack /STK=50 /UG=Hs.170290 /LL=9231 /DEF=Homo sapiens mRNA for KIAA0583 protein, partial cds. /PROD=KIAA0583 protein /FL=gb:NM_004747.1 gb:U61843.1	AB011155	discs, large homolog 5 (Drosophila)	DLG5	9231	NM_004747		DOWN
203764_at	NM_014750	gb:NM_014750.1 /DB_XREF=gi:7661851 /GEN=KIAA0008 /FEA=FLmRNA /CNT=86 /TID=Hs.77695.0 /TIER=FL+Stack /STK=28 /UG=Hs.77695 /LL=9787 /DEF=Homo sapiens KIAA0008 gene product (KIAA0008), mRNA. /PROD=KIAA0008 gene product /FL=gb:D13633.1 gb:NM_014750.1	NM_014750	discs, large (Drosophila) homolog-associated protein 5	DLGAP5	9787	NM_001146015	UP	UP	UP
208216_at	NM_001934	gb:NM_001934.1 /DB_XREF=gi:4503342 /GEN=DLX4 /FEA=FLmRNA /CNT=3 /TID=Hs.172648.0 /TIER=FL /STK=0 /UG=Hs.172648 /LL=1748 /DEF=Homo sapiens distal-less homeobox 4 (DLX4), mRNA. /PROD=distal-less homeobox 4 /FL=gb:U73328.1 gb:NM_001934.1	NM_001934	distal-less homeobox 4	DLX4	1748	NM_001934		UP
213707_s_at	NM_005221	gb:NM_005221.3 /DB_XREF=gi:6224974 /GEN=DLX5 /FEA=FLmRNA /CNT=31 /TID=Hs.99348.0 /TIER=FL+Stack /STK=10 /UG=Hs.99348 /LL=1749 /DEF=Homo sapiens distal-less homeo box 5 (DLX5), mRNA. /PROD=distal-less homeo box 5 /FL=gb:NM_005221.3	NM_005221	distal-less homeobox 5	DLX5	1749	NM_005221	DOWN		UP
213647_at	D42046	gb:D42046.1 /DB_XREF=gi:1531547 /GEN=KIAA0083 /FEA=mRNA /CNT=34 /TID=Hs.194665.0 /TIER=Stack /STK=8 /UG=Hs.194665 /LL=1763 /UG_TITLE=DNA2 (DNA replication helicase, yeast, homolog)-like /DEF=Human mRNA for KIAA0083 gene, partial cds.	D42046	DNA replication helicase 2 homolog (yeast)	DNA2	1763	NM_001080449	UP
214229_at	AL122077	gb:AL122077.1 /DB_XREF=gi:6102879 /GEN=DKFZp434H2450 /FEA=mRNA /CNT=14 /TID=Hs.144672.0 /TIER=Stack /STK=9 /UG=Hs.144672 /LL=8632 /DEF=Homo sapiens mRNA; cDNA DKFZp434H2450 (from clone DKFZp434H2450). /PROD=hypothetical protein	AL122077	dynein, axonemal, heavy chain 17	DNAH17	8632	NM_173628		UP
200881_s_at	AL534104	gb:NM_001539.1 /DEF=Homo sapiens heat shock protein, DNAJ-like 2 (HSJ2), mRNA. /FEA=mRNA /GEN=HSJ2 /PROD=heat shock protein, DNAJ-like 2 /DB_XREF=gi:4504510 /UG=Hs.94 DnaJ (Hsp40) homolog, subfamily A, member 1 /FL=gb:D13388.1 gb:L08069.1 gb:NM_001539.1	AL534104	DnaJ (Hsp40) homolog, subfamily A, member 1	DNAJA1	3301	NM_001539	UP
202500_at	NM_006736	gb:NM_006736.1 /DB_XREF=gi:5921580 /GEN=HSJ1 /FEA=FLmRNA /CNT=143 /TID=Hs.77768.0 /TIER=FL+Stack /STK=69 /UG=Hs.77768 /LL=3300 /DEF=Homo sapiens heat shock protein, neuronal DNAJ-like 1 (HSJ1), mRNA. /PROD=heat shock protein, neuronal DNAJ-like 1 /FL=gb:NM_006736.1	NM_006736	DnaJ (Hsp40) homolog, subfamily B, member 2	DNAJB2	3300	NM_001039550	DOWN
208811_s_at	AF080569	gb:AF080569.1 /DB_XREF=gi:4322314 /GEN=HSJ2 /FEA=FLmRNA /CNT=284 /TID=Hs.181195.1 /TIER=FL /STK=0 /UG=Hs.181195 /LL=10049 /DEF=Homo sapiens DnaJ-like 2 protein (HSJ2) mRNA, complete cds. /PROD=DnaJ-like 2 protein /FL=gb:AB015799.1 gb:NM_005494.1 gb:AF080569.1 gb:AL136707.1 gb:AF060703.1 gb:BC000177.2 gb:AF075601.1 gb:AB014888.1	AF080569	DnaJ (Hsp40) homolog, subfamily B, member 6 /// transmembrane protein 135	DNAJB6	10049	NM_001168724		UP
218976_at	NM_021800	gb:NM_021800.1 /DEF=Homo sapiens J domain containing protein 1 (JDP1), mRNA. /FEA=mRNA /GEN=JDP1 /PROD=J domain containing protein 1 /DB_XREF=gi:11141870 /UG=Hs.260720 J domain containing protein 1 /FL=gb:NM_021800.1 gb:AF176012.1	NM_021800	DnaJ (Hsp40) homolog, subfamily C, member 12	DNAJC12	56521	NM_021800			DOWN
218435_at	NM_013238	gb:NM_013238.1 /DEF=Homo sapiens DNAJ domain-containing (MCJ), mRNA. /FEA=mRNA /GEN=MCJ /PROD=DNAJ domain-containing /DB_XREF=gi:7019452 /UG=Hs.279884 DNAJ domain-containing /FL=gb:AF126743.1 gb:NM_013238.1	NM_013238	DnaJ (Hsp40) homolog, subfamily C, member 15	DNAJC15	29103	NM_013238			UP
213097_s_at	AI338837	gb:AI338837 /DB_XREF=gi:4075764 /DB_XREF=qq28f09.x1 /CLONE=IMAGE:1933865 /FEA=mRNA /CNT=62 /TID=Hs.82254.0 /TIER=Stack /STK=18 /UG=Hs.82254 /LL=27000 /UG_GENE=ZRF1 /UG_TITLE=zuotin related factor 1	AI338837	DnaJ (Hsp40) homolog, subfamily C, member 2	DNAJC2	27000	NM_001129887		UP
208499_s_at	NM_006260	gb:NM_006260.1 /DB_XREF=gi:5453979 /GEN=PRKRI /FEA=FLmRNA /CNT=4 /TID=Hs.9683.2 /TIER=FL /STK=0 /UG=Hs.9683 /LL=5611 /DEF=Homo sapiens protein-kinase, interferon-inducible double stranded RNA dependent inhibitor (PRKRI), mRNA. /PROD=protein-kinase, interferon-inducible doublestranded RNA dependent inhibitor /FL=gb:U28424.1 gb:NM_006260.1	NM_006260	DnaJ (Hsp40) homolog, subfamily C, member 3	DNAJC3	5611	NM_006260		UP
213088_s_at	BE551340	Consensus includes gb:BE551340 /FEA=EST /DB_XREF=gi:9793032 /DB_XREF=est:7b63c12.x1 /CLONE=IMAGE:3232918 /UG=Hs.44131 KIAA0974 protein	BE551340	DnaJ (Hsp40) homolog, subfamily C, member 9	DNAJC9	23234	NM_015190	UP
205186_at	NM_003462	gb:NM_003462.2 /DB_XREF=gi:13518030 /GEN=P28 /FEA=FLmRNA /CNT=49 /TID=Hs.33846.0 /TIER=FL+Stack /STK=30 /UG=Hs.33846 /LL=7802 /DEF=Homo sapiens dynein, axonemal, light intermediate polypeptide (P28), mRNA. /PROD=axonemal dynein light chain /FL=gb:AF006386.1 gb:NM_003462.2	NM_003462	dynein, axonemal, light intermediate chain 1	DNALI1	7802	NM_003462	DOWN
215116_s_at	AF035321	gb:AF035321.1 /DB_XREF=gi:2661086 /FEA=mRNA /CNT=8 /TID=Hs.166161.2 /TIER=ConsEnd /STK=0 /UG=Hs.166161 /LL=1759 /UG_GENE=DNM1 /UG_TITLE=dynamin 1 /DEF=Homo sapiens clone 23944 mRNA sequence.	AF035321	dynamin 1	DNM1	1759	NM_001005336		DOWN
203105_s_at	NM_012062	gb:NM_012062.1 /DEF=Homo sapiens dynamin 1-like (DNM1L), transcript variant 1, mRNA. /FEA=mRNA /GEN=DNM1L /PROD=dynamin 1-like protein, isoform 1 /DB_XREF=gi:6996004 /UG=Hs.180628 dynamin 1-like /FL=gb:AF000430.1 gb:AB006965.1 gb:NM_012062.1	NM_012062	dynamin 1-like	DNM1L	10059	NM_005690		UP
212838_at	AB023227	gb:AB023227.1 /DB_XREF=gi:4589669 /GEN=KIAA1010 /FEA=mRNA /CNT=88 /TID=Hs.23860.0 /TIER=Stack /STK=42 /UG=Hs.23860 /LL=23268 /DEF=Homo sapiens mRNA for KIAA1010 protein, partial cds. /PROD=KIAA1010 protein	AB023227	dynamin binding protein	DNMBP	23268	NM_015221		DOWN
201697_s_at	NM_001379	gb:NM_001379.1 /DB_XREF=gi:4503350 /GEN=DNMT1 /FEA=FLmRNA /CNT=223 /TID=Hs.77462.0 /TIER=FL /STK=0 /UG=Hs.77462 /LL=1786 /DEF=Homo sapiens DNA (cytosine-5-)-methyltransferase 1 (DNMT1), mRNA. /PROD=DNA (cytosine-5-)-methyltransferase 1 /FL=gb:NM_001379.1	NM_001379	DNA (cytosine-5-)-methyltransferase 1	DNMT1	1786	NM_001130823	UP		UP
38703_at	AF005050	Cluster Incl. AF005050:Homo sapiens aspartyl aminopeptidase mRNA, complete cds /cds=(170,1588) /gb=AF005050 /gi=4101588 /ug=Hs.108117 /len=1694	AF005050	aspartyl aminopeptidase	DNPEP	23549	NM_012100		DOWN
209691_s_at	BC003541	gb:BC003541.1 /DEF=Homo sapiens, hypothetical protein FLJ10488, clone MGC:10806, mRNA, complete cds. /FEA=mRNA /PROD=hypothetical protein FLJ10488 /DB_XREF=gi:13097653 /UG=Hs.279832 hypothetical protein FLJ10488 /FL=gb:BC003541.1	BC003541	docking protein 4	DOK4	55715	NM_018110	DOWN
214844_s_at	AL050069	gb:AL050069.1 /DB_XREF=gi:4884299 /GEN=DKFZp566A0946 /FEA=mRNA /CNT=16 /TID=Hs.78006.0 /TIER=ConsEnd /STK=0 /UG=Hs.78006 /LL=25872 /DEF=Homo sapiens mRNA; cDNA DKFZp566A0946 (from clone DKFZp566A0946); partial cds. /PROD=hypothetical protein	AL050069	docking protein 5	DOK5	55816	NM_018431	DOWN
221677_s_at	AF232674	gb:AF232674.1 /DEF=Homo sapiens B17 mRNA, complete cds. /FEA=mRNA /PROD=B17 /DB_XREF=gi:8118230 /UG=Hs.17834 downstream neighbor of SON /FL=gb:AF232674.1	AF232674	downstream neighbor of SON	DONSON	29980	NM_017613	UP
209509_s_at	BC000325	gb:BC000325.1 /DEF=Homo sapiens, clone MGC:8482, mRNA, complete cds. /FEA=mRNA /PROD=Unknown (protein for MGC:8482) /DB_XREF=gi:12653116 /UG=Hs.26433 dolichyl-phosphate (UDP-N-acetylglucosamine) N-acetylglucosaminephosphotransferase 1 (GlcNAc-1-P transferase) /FL=gb:BC000325.1 gb:NM_001382.1	BC000325	dolichyl-phosphate (UDP-N-acetylglucosamine) N-acetylglucosaminephosphotransferase 1 (GlcNAc-1-P transferase)	DPAGT1	1798	NM_001382		DOWN
202116_at	NM_006268	gb:NM_006268.2 /DB_XREF=gi:10862706 /GEN=REQ /FEA=FLmRNA /CNT=175 /TID=Hs.13495.0 /TIER=FL+Stack /STK=69 /UG=Hs.13495 /LL=5977 /DEF=Homo sapiens requiem, apoptosis response zinc finger gene (REQ), mRNA. /PROD=requiem /FL=gb:AF001433.1 gb:NM_006268.2 gb:U94585.1	NM_006268	D4, zinc and double PHD fingers family 2	DPF2	5977	NM_006268			DOWN
218567_x_at	NM_005700	gb:NM_005700.1 /DEF=Homo sapiens dipeptidylpeptidase III (DPP3), mRNA. /FEA=mRNA /GEN=DPP3 /PROD=dipeptidylpeptidase III /DB_XREF=gi:11342681 /UG=Hs.22880 dipeptidylpeptidase III /FL=gb:NM_005700.1 gb:BC001446.1	NM_005700	dipeptidyl-peptidase 3	DPP3	10072	NM_005700	UP	UP	UP
213071_at	AL049798	gb:AL049798 /DB_XREF=gi:4995638 /FEA=DNA /CNT=127 /TID=Hs.80552.1 /TIER=Stack /STK=38 /UG=Hs.80552 /LL=1805 /UG_GENE=DPT /UG_TITLE=dermatopontin /DEF=Human DNA sequence from clone 797M17 on chromosome 1q22-24.3. Contains the DPT gene for Dermatopontin, ESTs, an STS and GSSs	AL049798	dermatopontin	DPT	1805	NM_001937		DOWN
215102_at	AK026768	gb:AK026768.1 /DB_XREF=gi:10439696 /FEA=mRNA /CNT=6 /TID=Hs.98728.0 /TIER=ConsEnd /STK=4 /UG=Hs.98728 /UG_TITLE=Homo sapiens cDNA: FLJ23115 fis, clone LNG07933 /DEF=Homo sapiens cDNA: FLJ23115 fis, clone LNG07933.	AK026768	dpy-19-like 1 pseudogene 1 (C. elegans)	DPY19L1P1	100129460	NR_036680			DOWN
219065_s_at	NM_015955	gb:NM_015955.1 /DEF=Homo sapiens CGI-27 protein (LOC51072), mRNA. /FEA=mRNA /GEN=LOC51072 /PROD=CGI-27 protein /DB_XREF=gi:7705719 /UG=Hs.20814 CGI-27 protein /FL=gb:AF132961.1 gb:NM_015955.1	NM_015955	dpy-30 homolog (C. elegans) /// mediator of cell motility 1	DPY30	51072	NM_001137602			UP
200762_at	NM_001386	gb:NM_001386.1 /DB_XREF=gi:4503376 /GEN=DPYSL2 /FEA=FLmRNA /CNT=327 /TID=Hs.173381.0 /TIER=FL+Stack /STK=66 /UG=Hs.173381 /LL=1808 /DEF=Homo sapiens dihydropyrimidinase-like 2 (DPYSL2), mRNA. /PROD=dihydropyrimidinase-like 2 /FL=gb:D78013.1 gb:U97105.1 gb:NM_001386.1 gb:U17279.1	NM_001386	dihydropyrimidinase-like 2	DPYSL2	1808	NM_001197293	DOWN	DOWN
201431_s_at	NM_001387	gb:NM_001387.1 /DB_XREF=gi:4503378 /GEN=DPYSL3 /FEA=FLmRNA /CNT=370 /TID=Hs.74566.0 /TIER=FL+Stack /STK=130 /UG=Hs.74566 /LL=1809 /DEF=Homo sapiens dihydropyrimidinase-like 3 (DPYSL3), mRNA. /PROD=dihydropyrimidinase-like 3 /FL=gb:NM_001387.1 gb:D78014.1	NM_001387	dihydropyrimidinase-like 3	DPYSL3	1809	NM_001197294	DOWN	DOWN
204751_x_at	NM_004949	gb:NM_004949.1 /DEF=Homo sapiens desmocollin 2 (DSC2), transcript variant Dsc2b, mRNA. /FEA=mRNA /GEN=DSC2 /PROD=desmocollin 2, isoform Dsc2b preproprotein /DB_XREF=gi:13435365 /UG=Hs.239727 desmocollin 2 /FL=gb:NM_004949.1	NM_004949	desmocollin 2	DSC2	1824	NM_004949		UP
219000_s_at	NM_024094	gb:NM_024094.1 /DEF=Homo sapiens hypothetical protein MGC5528 (MGC5528), mRNA. /FEA=mRNA /GEN=MGC5528 /PROD=hypothetical protein MGC5528 /DB_XREF=gi:13129095 /UG=Hs.315167 hypothetical protein MGC5528 /FL=gb:BC001316.1 gb:NM_024094.1	NM_024094	defective in sister chromatid cohesion 1 homolog (S. cerevisiae)	DSCC1	79075	NM_024094	UP
217901_at	NM_001943	Consensus includes gb:BF031829 /FEA=EST /DB_XREF=gi:10739541 /DB_XREF=est:601557983F1 /CLONE=IMAGE:3827709 /UG=Hs.2631 desmoglein 2 /FL=gb:NM_001943.1	NM_001943	desmoglein 2	DSG2	1829	NM_001943	UP		UP
219512_at	NM_024918	gb:NM_024918.1 /DEF=Homo sapiens hypothetical protein FLJ13346 (FLJ13346), mRNA. /FEA=mRNA /GEN=FLJ13346 /PROD=hypothetical protein FLJ13346 /DB_XREF=gi:13376387 /UG=Hs.266273 hypothetical protein FLJ13346 /FL=gb:NM_024918.1	NM_024918	DSN1, MIND kinetochore complex component, homolog (S. cerevisiae)	DSN1	79980	NM_001145315	UP
200606_at	NM_004415	gb:NM_004415.1 /DB_XREF=gi:4758199 /GEN=DSP /FEA=FLmRNA /CNT=406 /TID=Hs.74316.0 /TIER=FL+Stack /STK=90 /UG=Hs.74316 /LL=1832 /DEF=Homo sapiens desmoplakin (DPI, DPII) (DSP), mRNA. /PROD=desmoplakin (DPI, DPII) /FL=gb:NM_004415.1 gb:M77830.3	NM_004415	desmoplakin	DSP	1832	NM_001008844			UP
215016_x_at	BC004912	Consensus includes gb:BC004912.1 /DEF=Homo sapiens, clone IMAGE:3534745, mRNA, partial cds. /FEA=mRNA /PROD=Unknown (protein for IMAGE:3534745) /DB_XREF=gi:13436208 /UG=Hs.198689 KIAA0728 protein	BC004912	dystonin	DST	667	NM_001723	DOWN		DOWN
214663_at	AB007941	gb:AB007941.1 /DB_XREF=gi:3413905 /GEN=KIAA0472 /FEA=mRNA /CNT=73 /TID=Hs.6874.1 /TIER=ConsEnd /STK=6 /UG=Hs.6874 /LL=25778 /DEF=Homo sapiens mRNA for KIAA0472 protein, partial cds. /PROD=KIAA0472 protein	AB007941	dual serine/threonine and tyrosine protein kinase	DSTYK	25778	NM_015375	DOWN	DOWN	DOWN
218585_s_at	AK001261	gb:NM_016448.1 /DEF=Homo sapiens L2DTL protein (L2DTL), mRNA. /FEA=mRNA /GEN=L2DTL /PROD=L2DTL protein /DB_XREF=gi:7705575 /UG=Hs.126774 L2DTL protein /FL=gb:AF195765.1 gb:NM_016448.1	AK001261	denticleless homolog (Drosophila)	DTL	51514	NM_016448	UP		UP
212611_at	AV728526	gb:AV728526 /DB_XREF=gi:10837947 /DB_XREF=AV728526 /CLONE=HTCBBD04 /FEA=mRNA /CNT=128 /TID=Hs.62264.0 /TIER=Stack /STK=46 /UG=Hs.62264 /LL=23220 /UG_GENE=KIAA0937 /UG_TITLE=KIAA0937 protein	AV728526	deltex homolog 4 (Drosophila)	DTX4	23220	NM_015177		DOWN
203270_at	NM_012145	gb:NM_012145.1 /DEF=Homo sapiens deoxythymidylate kinase (thymidylate kinase) (DTYMK), mRNA. /FEA=mRNA /GEN=DTYMK /PROD=deoxythymidylate kinase (thymidylate kinase) /DB_XREF=gi:6912339 /UG=Hs.79006 deoxythymidylate kinase (thymidylate kinase) /FL=gb:BC001827.1 gb:L16991.1 gb:NM_012145.1	NM_012145	deoxythymidylate kinase (thymidylate kinase)	DTYMK	1841	NM_001165031			UP
221563_at	N36770	Consensus includes gb:N36770 /FEA=EST /DB_XREF=gi:1157912 /DB_XREF=est:yy34c02.s1 /CLONE=IMAGE:273122 /UG=Hs.177534 dual specificity phosphatase 10 /FL=gb:NM_007207.2 gb:AB026436.1 gb:AF179212.1	N36770	dual specificity phosphatase 10	DUSP10	11221	NM_007207	UP		UP
203367_at	NM_007026	gb:NM_007026.1 /DEF=Homo sapiens MKP-1 like protein tyrosine phosphatase (MKP-L), mRNA. /FEA=mRNA /GEN=MKP-L /PROD=MKP-1 like protein tyrosine phosphatase /DB_XREF=gi:5902001 /UG=Hs.91448 MKP-1 like protein tyrosine phosphatase /FL=gb:BC000370.1 gb:BC001894.1 gb:BC004448.1 gb:AF038844.1 gb:NM_007026.1 gb:AF120032.1	NM_007026	dual specificity phosphatase 14	DUSP14	11072	NM_007026			UP
201536_at	AL048503	Consensus includes gb:AL048503 /FEA=EST /DB_XREF=gi:5936534 /DB_XREF=est:DKFZp586M1524_s1 /CLONE=DKFZp586M1524 /UG=Hs.181046 dual specificity phosphatase 3 (vaccinia virus phosphatase VH1-related) /FL=gb:BC002682.1 gb:L05147.1 gb:NM_004090.1	AL048503	dual specificity phosphatase 3	DUSP3	1845	NM_004090		DOWN
205777_at	NM_001395	gb:NM_001395.1 /DEF=Homo sapiens dual specificity phosphatase 9 (DUSP9), mRNA. /FEA=mRNA /GEN=DUSP9 /PROD=dual specificity phosphatase 9 /DB_XREF=gi:4503420 /UG=Hs.144879 dual specificity phosphatase 9 /FL=gb:NM_001395.1	NM_001395	dual specificity phosphatase 9	DUSP9	1852	NM_001395		UP
205348_s_at	NM_004411	gb:NM_004411.1 /DB_XREF=gi:4758177 /GEN=DNCI1 /FEA=FLmRNA /CNT=52 /TID=Hs.65248.0 /TIER=FL+Stack /STK=19 /UG=Hs.65248 /LL=1780 /DEF=Homo sapiens dynein, cytoplasmic, intermediate polypeptide 1 (DNCI1), mRNA. /PROD=dynein, cytoplasmic, intermediate polypeptide 1 /FL=gb:AF063228.1 gb:NM_004411.1	NM_004411	dynein, cytoplasmic 1, intermediate chain 1	DYNC1I1	1780	NM_001135556	DOWN
219469_at	NM_024606	gb:NM_024606.1 /DEF=Homo sapiens hypothetical protein FLJ11756 (FLJ11756), mRNA. /FEA=mRNA /GEN=FLJ11756 /PROD=hypothetical protein FLJ11756 /DB_XREF=gi:13375812 /UG=Hs.27497 hypothetical protein FLJ11756 /FL=gb:NM_024606.1	NM_024606	dynein, cytoplasmic 2, heavy chain 1	DYNC2H1	79659	NM_001080463	DOWN		DOWN
201999_s_at	NM_006519	gb:NM_006519.1 /DB_XREF=gi:5730084 /GEN=TCTEL1 /FEA=FLmRNA /CNT=282 /TID=Hs.266940.0 /TIER=FL+Stack /STK=160 /UG=Hs.266940 /LL=6993 /DEF=Homo sapiens t-complex-associated-testis-expressed 1-like 1 (TCTEL1), mRNA. /PROD=t-complex-associated-testis-expressed 1-like 1 /FL=gb:U56255.1 gb:D50663.1 gb:NM_006519.1	NM_006519	dynein, light chain, Tctex-type 1	DYNLT1	6993	NM_006519			UP
204556_s_at	AL568422	gb:AL568422 /DB_XREF=gi:12922745 /DB_XREF=AL568422 /CLONE=CS0DE001YN18 (3 prime) /FEA=FLmRNA /CNT=73 /TID=Hs.60177.0 /TIER=Stack /STK=23 /UG=Hs.60177 /LL=22873 /UG_GENE=KIAA0996 /UG_TITLE=KIAA0996 protein /FL=gb:AB023213.1 gb:NM_014934.1	AL568422	DAZ interacting protein 1	DZIP1	22873	NM_014934	DOWN		DOWN
219990_at	NM_024680	gb:NM_024680.1 /DEF=Homo sapiens hypothetical protein FLJ23311 (FLJ23311), mRNA. /FEA=mRNA /GEN=FLJ23311 /PROD=hypothetical protein FLJ23311 /DB_XREF=gi:13375949 /UG=Hs.94292 hypothetical protein FLJ23311 /FL=gb:NM_024680.1	NM_024680	E2F transcription factor 8	E2F8	79733	NM_024680	UP		UP
219551_at	NM_018456	gb:NM_018456.1 /DEF=Homo sapiens uncharacterized bone marrow protein BM040 (BM040), mRNA. /FEA=mRNA /GEN=BM040 /PROD=uncharacterized bone marrow protein BM040 /DB_XREF=gi:8922098 /UG=Hs.26892 uncharacterized bone marrow protein BM040 /FL=gb:AF217516.1 gb:NM_018456.1	NM_018456	ELL associated factor 2	EAF2	55840	NM_018456			UP
201323_at	NM_006824	gb:NM_006824.1 /DEF=Homo sapiens nucleolar protein p40; homolog of yeast EBNA1-binding protein (P40), mRNA. /FEA=mRNA /GEN=P40 /PROD=nucleolar protein p40; homolog of yeastEBNA1-binding protein /DB_XREF=gi:5803110 /UG=Hs.74407 nucleolar protein p40; homolog of yeast EBNA1-binding protein /FL=gb:U86602.1 gb:NM_006824.1	NM_006824	EBNA1 binding protein 2	EBNA1BP2	10969	NM_001159936			UP
213787_s_at	AV702405	gb:AV702405 /DB_XREF=gi:10718735 /DB_XREF=AV702405 /CLONE=ADBBFA03 /FEA=EST /CNT=22 /TID=Hs.75105.1 /TIER=ConsEnd /STK=0 /UG=Hs.75105 /LL=10682 /UG_GENE=EBP /UG_TITLE=emopamil-binding protein (sterol isomerase)	AV702405	emopamil binding protein (sterol isomerase)	EBP	10682	NM_006579	UP
219974_x_at	NM_018479	gb:NM_018479.1 /DEF=Homo sapiens uncharacterized hypothalamus protein HCDASE (LOC55862), mRNA. /FEA=mRNA /GEN=LOC55862 /PROD=uncharacterized hypothalamus protein HCDASE /DB_XREF=gi:8923863 /UG=Hs.239218 uncharacterized hypothalamus protein HCDASE /FL=gb:AF220192.1 gb:NM_018479.1	NM_018479	enoyl CoA hydratase domain containing 1	ECHDC1	55862	NM_001002030	UP
218552_at	NM_018281	gb:NM_018281.1 /DEF=Homo sapiens hypothetical protein FLJ10948 (FLJ10948), mRNA. /FEA=mRNA /GEN=FLJ10948 /PROD=hypothetical protein FLJ10948 /DB_XREF=gi:8922786 /UG=Hs.9670 hypothetical protein FLJ10948 /FL=gb:NM_018281.1	NM_018281	enoyl CoA hydratase domain containing 2	ECHDC2	55268	NM_018281		DOWN	DOWN
219298_at	NM_024693	gb:NM_024693.1 /DEF=Homo sapiens hypothetical protein FLJ20909 (FLJ20909), mRNA. /FEA=mRNA /GEN=FLJ20909 /PROD=hypothetical protein FLJ20909 /DB_XREF=gi:13375972 /UG=Hs.98855 hypothetical protein FLJ20909 /FL=gb:NM_024693.1	NM_024693	enoyl CoA hydratase domain containing 3	ECHDC3	79746	NM_024693		DOWN	DOWN
201135_at	NM_004092	gb:NM_004092.2 /DB_XREF=gi:12707569 /GEN=ECHS1 /FEA=FLmRNA /CNT=403 /TID=Hs.76394.0 /TIER=FL+Stack /STK=176 /UG=Hs.76394 /LL=1892 /DEF=Homo sapiens enoyl Coenzyme A hydratase, short chain, 1, mitochondrial (ECHS1), nuclear gene encoding mitochondrial protein, mRNA. /PROD=mitochondrial short-chain enoyl-coenzyme Ahydratase 1 precursor /FL=gb:NM_004092.2 gb:D13900.1	NM_004092	enoyl CoA hydratase, short chain, 1, mitochondrial	ECHS1	1892	NM_004092			UP
206101_at	NM_001393	gb:NM_001393.1 /DEF=Homo sapiens extracellular matrix protein 2, female organ and adipocyte specific (ECM2), mRNA. /FEA=mRNA /GEN=ECM2 /PROD=extracellular matrix protein 2 /DB_XREF=gi:4557542 /UG=Hs.35094 extracellular matrix protein 2, female organ and adipocyte specific /FL=gb:AB011792.1 gb:NM_001393.1	NM_001393	extracellular matrix protein 2, female organ and adipocyte specific	ECM2	1842	NM_001197295			DOWN
218225_at	NM_016581	gb:NM_016581.1 /DEF=Homo sapiens ECSIT (LOC51295), mRNA. /FEA=mRNA /GEN=LOC51295 /PROD=ECSIT /DB_XREF=gi:7706114 /UG=Hs.22199 ECSIT /FL=gb:BC000193.1 gb:BC005119.1 gb:AF243044.1 gb:NM_016581.1	NM_016581	ECSIT homolog (Drosophila)	ECSIT	51295	NM_001142464		DOWN
219787_s_at	NM_018098	gb:NM_018098.1 /DEF=Homo sapiens hypothetical protein FLJ10461 (FLJ10461), mRNA. /FEA=mRNA /GEN=FLJ10461 /PROD=hypothetical protein FLJ10461 /DB_XREF=gi:8922431 /UG=Hs.122579 hypothetical protein FLJ10461 /FL=gb:NM_018098.1	NM_018098	epithelial cell transforming sequence 2 oncogene	ECT2	1894	NM_018098	UP		UP
203279_at	NM_014674	gb:NM_014674.1 /DEF=Homo sapiens KIAA0212 gene product (KIAA0212), mRNA. /FEA=mRNA /GEN=KIAA0212 /PROD=KIAA0212 gene product /DB_XREF=gi:7662001 /UG=Hs.154332 KIAA0212 gene product /FL=gb:D86967.1 gb:NM_014674.1	NM_014674	ER degradation enhancer, mannosidase alpha-like 1	EDEM1	9695	NM_014674	UP
218282_at	NM_018217	gb:NM_018217.1 /DEF=Homo sapiens hypothetical protein FLJ10783 (FLJ10783), mRNA. /FEA=mRNA /GEN=FLJ10783 /PROD=hypothetical protein FLJ10783 /DB_XREF=gi:8922666 /UG=Hs.93871 hypothetical protein FLJ10783 /FL=gb:BC001371.1 gb:NM_018217.1	NM_018217	ER degradation enhancer, mannosidase alpha-like 2	EDEM2	55741	NM_001145025			UP
208399_s_at	NM_000114	gb:NM_000114.1 /DB_XREF=gi:4557544 /GEN=EDN3 /FEA=FLmRNA /CNT=2 /TID=Hs.1408.0 /TIER=FL /STK=0 /UG=Hs.1408 /LL=1908 /DEF=Homo sapiens endothelin 3 (EDN3), mRNA. /PROD=endothelin 3 precursor /FL=gb:J05081.1 gb:NM_000114.1	NM_000114	endothelin 3	EDN3	1908	NM_000114		DOWN
204464_s_at	NM_001957	gb:NM_001957.1 /DB_XREF=gi:4503464 /GEN=EDNRA /FEA=FLmRNA /CNT=93 /TID=Hs.76252.0 /TIER=FL+Stack /STK=33 /UG=Hs.76252 /LL=1909 /DEF=Homo sapiens endothelin receptor type A (EDNRA), mRNA. /PROD=endothelin receptor type A /FL=gb:NM_001957.1 gb:L06622.1	NM_001957	endothelin receptor type A	EDNRA	1909	NM_001166055	DOWN		DOWN
204271_s_at	NM_000115	gb:M74921.1 /DEF=Human endothelin receptor mRNA, complete cds. /FEA=mRNA /GEN=ETs /PROD=endothelin receptor /DB_XREF=gi:182275 /UG=Hs.82002 endothelin receptor type B /FL=gb:M74921.1 gb:D90402.1 gb:NM_000115.1	NM_000115	endothelin receptor type B	EDNRB	1910	NM_000115		DOWN
204905_s_at	NM_004280	gb:NM_004280.1 /DEF=Homo sapiens eukaryotic translation elongation factor 1 epsilon 1 (EEF1E1), mRNA. /FEA=mRNA /GEN=EEF1E1 /PROD=eukaryotic translation elongation factor 1epsilon 1 /DB_XREF=gi:4758861 /UG=Hs.298581 eukaryotic translation elongation factor 1 epsilon 1 /FL=gb:BC005291.1 gb:AB011079.1 gb:AF054186.1 gb:NM_004280.1	NM_004280	eukaryotic translation elongation factor 1 epsilon 1	EEF1E1	9521	NM_001135650			UP
201842_s_at	AI826799	gb:AI826799 /DB_XREF=gi:5447470 /DB_XREF=wk56d07.x1 /CLONE=IMAGE:2419405 /FEA=FLmRNA /CNT=300 /TID=Hs.76224.0 /TIER=Stack /STK=94 /UG=Hs.76224 /LL=2202 /UG_GENE=EFEMP1 /UG_TITLE=EGF-containing fibulin-like extracellular matrix protein 1 /FL=gb:NM_004105.2 gb:U03877.1	AI826799	EGF-containing fibulin-like extracellular matrix protein 1	EFEMP1	2202	NM_001039348			DOWN
209356_x_at	AB030655	gb:AB030655.1 /DEF=Homo sapiens mRNA for mutant p53 binding protein 1 (MBP1), complete cds. /FEA=mRNA /GEN=MBP1 /PROD=mutant p53 binding protein 1 (MBP1) /DB_XREF=gi:7328920 /UG=Hs.6059 EGF-containing fibulin-like extracellular matrix protein 2 /FL=gb:AF124486.1 gb:AB030655.1	AB030655	EGF-containing fibulin-like extracellular matrix protein 2	EFEMP2	30008	NM_016938	DOWN	DOWN
219833_s_at	NM_018100	gb:NM_018100.1 /DEF=Homo sapiens hypothetical protein FLJ10466 (FLJ10466), mRNA. /FEA=mRNA /GEN=FLJ10466 /PROD=hypothetical protein FLJ10466 /DB_XREF=gi:8922435 /UG=Hs.121073 hypothetical protein FLJ10466 /FL=gb:NM_018100.1	NM_018100	EF-hand domain (C-terminal) containing 1	EFHC1	114327	NM_001172420	DOWN
220591_s_at	NM_025184	gb:NM_025184.1 /DEF=Homo sapiens hypothetical protein FLJ22843 (FLJ22843), mRNA. /FEA=mRNA /GEN=FLJ22843 /PROD=hypothetical protein FLJ22843 /DB_XREF=gi:13376775 /UG=Hs.301143 hypothetical protein FLJ22843 /FL=gb:NM_025184.1	NM_025184	EF-hand domain (C-terminal) containing 2	EFHC2	80258	NM_025184		DOWN
209343_at	BC002449	gb:BC002449.1 /DB_XREF=gi:12803268 /FEA=FLmRNA /CNT=211 /TID=Hs.24391.0 /TIER=FL+Stack /STK=76 /UG=Hs.24391 /LL=80303 /UG_GENE=FLJ13612 /DEF=Homo sapiens, Similar to CG10641 gene product, clone MGC:3052, mRNA, complete cds. /PROD=Similar to CG10641 gene product /FL=gb:BC002449.1	BC002449	EF-hand domain family, member D1	EFHD1	80303	NM_025202	DOWN		DOWN
202023_at	NM_004428	gb:NM_004428.1 /DB_XREF=gi:4758245 /GEN=EFNA1 /FEA=FLmRNA /CNT=214 /TID=Hs.1624.0 /TIER=FL+Stack /STK=107 /UG=Hs.1624 /LL=1942 /DEF=Homo sapiens ephrin-A1 (EFNA1), mRNA. /PROD=ephrin A1 precursor /FL=gb:M57730.1 gb:NM_004428.1	NM_004428	ephrin-A1	EFNA1	1942	NM_004428	UP
205031_at	NM_001406	gb:NM_001406.1 /DB_XREF=gi:4503488 /GEN=EFNB3 /FEA=FLmRNA /CNT=48 /TID=Hs.26988.0 /TIER=FL+Stack /STK=22 /UG=Hs.26988 /LL=1949 /DEF=Homo sapiens ephrin-B3 (EFNB3), mRNA. /PROD=ephrin-B3 precursor /FL=gb:U62775.1 gb:NM_001406.1 gb:U66406.1	NM_001406	ephrin-B3	EFNB3	1949	NM_001406	DOWN	DOWN	DOWN
204400_at	NM_005864	gb:NM_005864.1 /DEF=Homo sapiens signal transduction protein (SH3 containing) (EFS2), mRNA. /FEA=mRNA /GEN=EFS2 /PROD=signal transduction protein (SH3 containing) /DB_XREF=gi:5031680 /UG=Hs.24587 signal transduction protein (SH3 containing) /FL=gb:AB001466.1 gb:NM_005864.1	NM_005864	embryonal Fyn-associated substrate	EFS	10278	NM_005864		DOWN	DOWN
218973_at	NM_024580	gb:NM_024580.1 /DEF=Homo sapiens hypothetical protein FLJ13119 (FLJ13119), mRNA. /FEA=mRNA /GEN=FLJ13119 /PROD=hypothetical protein FLJ13119 /DB_XREF=gi:13375759 /UG=Hs.19348 hypothetical protein FLJ13119 /FL=gb:NM_024580.1	NM_024580	elongation factor Tu GTP binding domain containing 1	EFTUD1	79631	NM_001040610		UP
218825_at	NM_016215	gb:NM_016215.1 /DEF=Homo sapiens NEU1 protein (LOC51162), mRNA. /FEA=mRNA /GEN=LOC51162 /PROD=NEU1 protein /DB_XREF=gi:7705888 /UG=Hs.91481 NEU1 protein /FL=gb:AL512735.1 gb:AF186111.1 gb:NM_016215.1	NM_016215	EGF-like-domain, multiple 7	EGFL7	51162	NM_016215	DOWN		DOWN
221497_x_at	BC005369	gb:BC005369.1 /DEF=Homo sapiens, chromosome 1 open reading frame 12, clone MGC:12484, mRNA, complete cds. /FEA=mRNA /PROD=chromosome 1 open reading frame 12 /DB_XREF=gi:13529208 /UG=Hs.6523 chromosome 1 open reading frame 12 /FL=gb:AF229245.1 gb:AF277176.1 gb:NM_022051.1 gb:BC005369.1	BC005369	egl nine homolog 1 (C. elegans)	EGLN1	54583	NM_022051	UP
201694_s_at	NM_001964	gb:NM_001964.1 /DB_XREF=gi:4503492 /GEN=EGR1 /FEA=FLmRNA /CNT=235 /TID=Hs.326035.0 /TIER=FL+Stack /STK=42 /UG=Hs.326035 /LL=1958 /DEF=Homo sapiens early growth response 1 (EGR1), mRNA. /PROD=early growth response 1 /FL=gb:M62829.1 gb:NM_001964.1	NM_001964	early growth response 1	EGR1	1958	NM_001964	DOWN
205249_at	NM_000399	gb:NM_000399.2 /DEF=Homo sapiens early growth response 2 (Krox-20 (Drosophila) homolog) (EGR2), mRNA. /FEA=mRNA /GEN=EGR2 /PROD=early growth response 2 protein /DB_XREF=gi:9845523 /UG=Hs.1395 early growth response 2 (Krox-20 (Drosophila) homolog) /FL=gb:J04076.1 gb:AF139463.1 gb:NM_000399.2	NM_000399	early growth response 2	EGR2	1959	NM_000399	DOWN
206115_at	NM_004430	gb:NM_004430.1 /DB_XREF=gi:4758251 /GEN=EGR3 /FEA=FLmRNA /CNT=33 /TID=Hs.74088.0 /TIER=FL+Stack /STK=20 /UG=Hs.74088 /LL=1960 /DEF=Homo sapiens early growth response 3 (EGR3), mRNA. /PROD=early growth response 3 /FL=gb:NM_004430.1	NM_004430	early growth response 3	EGR3	1960	NM_004430		DOWN
212653_s_at	AB020710	gb:AB020710.1 /DB_XREF=gi:4240294 /GEN=KIAA0903 /FEA=mRNA /CNT=116 /TID=Hs.16218.0 /TIER=Stack /STK=51 /UG=Hs.16218 /LL=23301 /DEF=Homo sapiens mRNA for KIAA0903 protein, partial cds. /PROD=KIAA0903 protein	AB020710	EH domain binding protein 1	EHBP1	23301	NM_001142614			DOWN
209536_s_at	AF320070	gb:AF320070.1 /DEF=Homo sapiens hepatocellular carcinoma-associated protein HCA10 mRNA, complete cds. /FEA=mRNA /PROD=hepatocellular carcinoma-associated proteinHCA10 /DB_XREF=gi:11386004 /UG=Hs.55058 EH-domain containing 4 /FL=gb:AF307137.1 gb:AF320070.1 gb:AF323924.1	AF320070	EH-domain containing 4	EHD4	30844	NM_139265	UP
208289_s_at	NM_004879	gb:NM_004879.2 /DB_XREF=gi:6631103 /GEN=PIG8 /FEA=FLmRNA /CNT=1 /TID=Hs.286027.0 /TIER=FL /STK=0 /UG=Hs.286027 /LL=9538 /DEF=Homo sapiens etoposide-induced mRNA (PIG8), mRNA. /PROD=etoposide-induced mRNA /FL=gb:NM_004879.2	NM_004879	etoposide induced 2.4 mRNA	EI24	9538	NM_001007277		DOWN
208669_s_at	AF109873	gb:AF109873.1 /DB_XREF=gi:11415000 /FEA=FLmRNA /CNT=426 /TID=Hs.75847.0 /TIER=FL /STK=0 /UG=Hs.75847 /LL=23741 /UG_GENE=CRI1 /DEF=Homo sapiens retinoblastoma protein-associated protein mRNA, complete cds. /PROD=retinoblastoma protein-associated protein /FL=gb:NM_014335.1 gb:AF109873.1 gb:AF092135.1 gb:AF274947.1 gb:AF274951.1	AF109873	EP300 interacting inhibitor of differentiation 1	EID1	23741	NM_014335	DOWN
201738_at	NM_005875	gb:NM_005875.1 /DEF=Homo sapiens translation factor sui1 homolog (GC20), mRNA. /FEA=mRNA /GEN=GC20 /PROD=translation factor sui1 homolog /DB_XREF=gi:5031710 /UG=Hs.21756 translation factor sui1 homolog /FL=gb:AF064607.1 gb:AF077052.1 gb:NM_005875.1 gb:AF263452.1	NM_005875	eukaryotic translation initiation factor 1B	EIF1B	10289	NM_005875		DOWN	DOWN
217736_s_at	AW007368	gb:NM_014413.2 /DEF=Homo sapiens heme-regulated initiation factor 2-alpha kinase (HRI), mRNA. /FEA=mRNA /GEN=HRI /PROD=heme-regulated initiation factor 2-alpha kinase /DB_XREF=gi:11125767 /UG=Hs.258730 heme-regulated initiation factor 2-alpha kinase /FL=gb:NM_014413.2 gb:AL136563.1 gb:AF147094.1 gb:AF255050.1 gb:AF116634.1 gb:AF183414.1	AW007368	eukaryotic translation initiation factor 2-alpha kinase 1	EIF2AK1	27102	NM_001134335			UP
215482_s_at	AJ011307	Consensus includes gb:AJ011307 /DEF=Homo sapiens eIF2B delta subunit gene, exons 1-11 /FEA=CDS_2 /DB_XREF=gi:6012056 /UG=Hs.169474 DKFZP586J0119 protein	AJ011307	eukaryotic translation initiation factor 2B, subunit 4 delta, 67kDa	EIF2B4	8890	NM_001034116		DOWN
218287_s_at	NM_012199	gb:NM_012199.1 /DEF=Homo sapiens eukaryotic translation initiation factor 2C, 1 (EIF2C1), mRNA. /FEA=mRNA /GEN=EIF2C1 /PROD=eukaryotic translation initiation factor 2C, 1 /DB_XREF=gi:6912351 /UG=Hs.14520 eukaryotic translation initiation factor 2C, 1 /FL=gb:AF093097.1 gb:NM_012199.1	NM_012199	eukaryotic translation initiation factor 2C, 1	EIF2C1	26523	NM_012199		DOWN
201144_s_at	NM_004094	gb:NM_004094.1 /DB_XREF=gi:4758255 /GEN=EIF2S1 /FEA=FLmRNA /CNT=322 /TID=Hs.151777.0 /TIER=FL+Stack /STK=75 /UG=Hs.151777 /LL=1965 /DEF=Homo sapiens eukaryotic translation initiation factor 2, subunit 1 (alpha, 35kD ) (EIF2S1), mRNA. /PROD=eukaryotic translation initiation factor 2,subunit 1 (alpha, 35kD ) /FL=gb:BC002513.1 gb:NM_004094.1 gb:J02645.1	NM_004094	eukaryotic translation initiation factor 2, subunit 1 alpha, 35kDa	EIF2S1	1965	NM_004094	UP		UP
208726_s_at	BC000461	gb:BC000461.1 /DB_XREF=gi:12653382 /FEA=FLmRNA /CNT=318 /TID=Hs.12163.0 /TIER=FL /STK=7 /UG=Hs.12163 /LL=8894 /UG_GENE=EIF2S2 /DEF=Homo sapiens, eukaryotic translation initiation factor 2, subunit 2 (beta, 38kD ), clone MGC:8508, mRNA, complete cds. /PROD=eukaryotic translation initiation factor 2,subunit 2 (beta, 38kD ) /FL=gb:BC000461.1 gb:NM_003908.1 gb:M29536.1 gb:BC000934.2	BC000461	eukaryotic translation initiation factor 2, subunit 2 beta, 38kDa	EIF2S2	8894	NM_003908		UP
208887_at	BC000733	gb:BC000733.1 /DEF=Homo sapiens, eukaryotic translation initiation factor 3, subunit 4 (delta, 44kD), clone MGC:2053, mRNA, complete cds. /FEA=mRNA /PROD=eukaryotic translation initiation factor 3,subunit 4 (delta, 44kD) /DB_XREF=gi:12653882 /UG=Hs.28081 eukaryotic translation initiation factor 3, subunit 4 (delta, 44kD) /FL=gb:AF094850.1 gb:BC000733.1 gb:AF020833.1 gb:U96074.1 gb:NM_003755.1	BC000733	eukaryotic translation initiation factor 3, subunit G	EIF3G	8666	NM_003755	DOWN
208985_s_at	BC002719	gb:BC002719.1 /DB_XREF=gi:12803762 /FEA=FLmRNA /CNT=176 /TID=Hs.173987.1 /TIER=FL+Stack /STK=21 /UG=Hs.173987 /LL=8669 /UG_GENE=EIF3S1 /DEF=Homo sapiens, eukaryotic translation initiation factor 3, subunit 1 (alpha, 35kD), clone MGC:3801, mRNA, complete cds. /PROD=eukaryotic translation initiation factor 3,subunit 1 (alpha, 35kD) /FL=gb:BC002719.1 gb:AF090923.1	BC002719	eukaryotic translation initiation factor 3, subunit J	EIF3J	8669	NM_003758			UP
212716_s_at	AW083133	gb:AW083133 /DB_XREF=gi:6038285 /DB_XREF=xc06e03.x1 /CLONE=IMAGE:2583484 /FEA=EST /CNT=119 /TID=Hs.324925.2 /TIER=Stack /STK=95 /UG=Hs.324925 /LL=9113 /UG_GENE=LATS1 /UG_TITLE=LATS (large tumor suppressor, Drosophila) homolog 1	AW083133	eukaryotic translation initiation factor 3, subunit K	EIF3K	27335	NM_013234		DOWN
217719_at	NM_016091	gb:NM_016091.1 /DEF=Homo sapiens HSPC025 (HSPC025), mRNA. /FEA=mRNA /GEN=HSPC025 /PROD=HSPC025 /DB_XREF=gi:7705432 /UG=Hs.119503 HSPC025 /FL=gb:BC001101.1 gb:AF077207.1 gb:AF083243.1 gb:NM_016091.1	NM_016091	eukaryotic translation initiation factor 3, subunit L	EIF3L	51386	NM_016091	DOWN	DOWN
201303_at	NM_014740	gb:NM_014740.1 /DB_XREF=gi:7661919 /GEN=KIAA0111 /FEA=FLmRNA /CNT=281 /TID=Hs.79768.0 /TIER=FL+Stack /STK=95 /UG=Hs.79768 /LL=9775 /DEF=Homo sapiens KIAA0111 gene product (KIAA0111), mRNA. /PROD=KIAA0111 gene product /FL=gb:NM_014740.1 gb:BC004386.1 gb:D21853.1 gb:BC003662.1	NM_014740	eukaryotic translation initiation factor 4A3	EIF4A3	9775	NM_014740	UP
211938_at	BF247371	gb:BF247371 /DB_XREF=gi:11162727 /DB_XREF=601858130F1 /CLONE=IMAGE:4068630 /FEA=EST /CNT=425 /TID=Hs.283330.1 /TIER=Stack /STK=190 /UG=Hs.283330 /LL=55378 /UG_GENE=PRO1843 /UG_TITLE=hypothetical protein PRO1843	BF247371	eukaryotic translation initiation factor 4B	EIF4B	1975	NM_001417	DOWN	DOWN	DOWN
201435_s_at	AW268640	gb:AW268640 /DB_XREF=gi:6655670 /DB_XREF=xv52a03.x1 /CLONE=IMAGE:2816716 /FEA=FLmRNA /CNT=277 /TID=Hs.79306.0 /TIER=Stack /STK=9 /UG=Hs.79306 /LL=1977 /UG_GENE=EIF4E /UG_TITLE=eukaryotic translation initiation factor 4E /FL=gb:M15353.1 gb:NM_001968.1	AW268640	eukaryotic translation initiation factor 4E	EIF4E	1977	NM_001130678	UP	UP	UP
213571_s_at	BF516289	Consensus includes gb:BF516289 /FEA=EST /DB_XREF=gi:11601468 /DB_XREF=est:UI-H-BW1-anz-d-07-0-UI.s1 /CLONE=IMAGE:3083964 /UG=Hs.19122 eukaryotic translation initiation factor 4E-like 3	BF516289	eukaryotic translation initiation factor 4E family member 2	EIF4E2	9470	NM_004846			UP
221539_at	AB044548	gb:AB044548.1 /DEF=Homo sapiens POKcl.6 mRNA for eukaryotic translation initiation factor 4E binding protein 1, complete cds. /FEA=mRNA /GEN=POKcl.6 /PROD=eukaryotic translation initiation factor 4Ebinding protein 1 /DB_XREF=gi:11527778 /UG=Hs.71819 eukaryotic translation initiation factor 4E binding protein 1 /FL=gb:AB044548.1 gb:BC004459.1 gb:NM_004095.1 gb:L36055.1	AB044548	eukaryotic translation initiation factor 4E binding protein 1	EIF4EBP1	1978	NM_004095	UP	UP
218626_at	NM_019843	gb:NM_019843.2 /DEF=Homo sapiens eIF4E-transporter (4E-T), mRNA. /FEA=mRNA /GEN=4E-T /PROD=eIF4E-transporter /DB_XREF=gi:10947034 /UG=Hs.12720 eIF4E-transporter /FL=gb:NM_019843.2 gb:AF240775.1	NM_019843	eukaryotic translation initiation factor 4E nuclear import factor 1	EIF4ENIF1	56478	NM_001164501		DOWN
208705_s_at	BG481972	gb:BG481972 /DB_XREF=gi:13414251 /DB_XREF=602526894F1 /CLONE=IMAGE:4650406 /FEA=FLmRNA /CNT=485 /TID=Hs.286236.1 /TIER=Stack /STK=82 /UG=Hs.286236 /LL=1983 /UG_GENE=EIF5 /UG_TITLE=eukaryotic translation initiation factor 5 /FL=gb:AL080102.1	BG481972	eukaryotic translation initiation factor 5	EIF5	1983	NM_001969	UP
201123_s_at	NM_001970	gb:NM_001970.1 /DB_XREF=gi:4503544 /GEN=EIF5A /FEA=FLmRNA /CNT=339 /TID=Hs.119140.0 /TIER=FL /STK=0 /UG=Hs.119140 /LL=1984 /DEF=Homo sapiens eukaryotic translation initiation factor 5A (EIF5A), mRNA. /PROD=eukaryotic translation initiation factor 5A /FL=gb:BC000751.1 gb:BC001832.1 gb:NM_001970.1 gb:M23419.1	NM_001970	eukaryotic translation initiation factor 5A	EIF5A	1984	NM_001143760			UP
31845_at	U32645	Cluster Incl. U32645:Human myeloid elf-1 like factor (MEF) mRNA, complete cds /cds=(382,2373) /gb=U32645 /gi=1761934 /ug=Hs.151139 /len=4167	U32645	E74-like factor 4 (ets domain transcription factor)	ELF4	2000	NM_001127197	UP
214831_at	AK024944	gb:AK024944.1 /DB_XREF=gi:10437366 /FEA=mRNA /CNT=13 /TID=Hs.287657.0 /TIER=ConsEnd /STK=0 /UG=Hs.287657 /UG_TITLE=Homo sapiens cDNA: FLJ21291 fis, clone COL01963 /DEF=Homo sapiens cDNA: FLJ21291 fis, clone COL01963.	AK024944	ELK4, ETS-domain protein (SRF accessory protein 1)	ELK4	2005	NM_001973	UP
214446_at	NM_012081	Consensus includes gb:NM_012081.1 /DEF=Homo sapiens ELL-RELATED RNA POLYMERASE II, ELONGATION FACTOR (ELL2), mRNA. /FEA=CDS /GEN=ELL2 /PROD=ELL-RELATED RNA POLYMERASE II, ELONGATIONFACTOR /DB_XREF=gi:6912353 /UG=Hs.173334 ELL-RELATED RNA POLYMERASE II, ELONGATION FACTOR /FL=gb:NM_012081.1	NM_012081	elongation factor, RNA polymerase II, 2	ELL2	22936	NM_012081		UP
55692_at	W22924	Cluster Incl. W22924:75H3 Homo sapiens cDNA /clone=(not-directional) /gb=W22924 /gi=1299757 /ug=Hs.96560 /len=792	W22924	engulfment and cell motility 2	ELMO2	63916	NM_133171		DOWN
57163_at	H93026	Cluster Incl. H93026:yv06a08.s1 Homo sapiens cDNA, 3 end /clone=IMAGE-241910 /clone_end=3' /gb=H93026 /gi=1099354 /ug=Hs.25597 /len=600	H93026	elongation of very long chain fatty acids (FEN1/Elo2, SUR4/Elo3, yeast)-like 1	ELOVL1	64834	NM_022821			UP
219532_at	NM_022726	gb:NM_022726.1 /DEF=Homo sapiens Stargardt disease 3 (autosomal dominant) (ELOVL4), mRNA. /FEA=mRNA /GEN=ELOVL4 /PROD=Stargardt disease 3 (autosomal dominant) /DB_XREF=gi:12232378 /UG=Hs.101915 Stargardt disease 3 (autosomal dominant) /FL=gb:AF277094.1 gb:NM_022726.1	NM_022726	elongation of very long chain fatty acids (FEN1/Elo2, SUR4/Elo3, yeast)-like 4	ELOVL4	6785	NM_022726			DOWN
208788_at	AL136939	gb:AL136939.1 /DB_XREF=gi:12053372 /GEN=DKFZp586B1824 /FEA=FLmRNA /CNT=309 /TID=Hs.250175.0 /TIER=FL+Stack /STK=94 /UG=Hs.250175 /LL=60481 /DEF=Homo sapiens mRNA; cDNA DKFZp586B1824 (from clone DKFZp586B1824); complete cds. /PROD=hypothetical protein /FL=gb:AF111849.1 gb:AF231981.1 gb:NM_021814.1 gb:AL136939.1	AL136939	ELOVL family member 5, elongation of long chain fatty acids (FEN1/Elo2, SUR4/Elo3-like, yeast)	ELOVL5	60481	NM_021814		DOWN
204256_at	NM_024090	gb:NM_024090.1 /DEF=Homo sapiens hypothetical protein MGC5487 (MGC5487), mRNA. /FEA=mRNA /GEN=MGC5487 /PROD=hypothetical protein MGC5487 /DB_XREF=gi:13129087 /UG=Hs.211556 hypothetical protein MGC5487 /FL=gb:NM_024090.1	NM_024090	ELOVL family member 6, elongation of long chain fatty acids (FEN1/Elo2, SUR4/Elo3-like, yeast)	ELOVL6	79071	NM_001130721		DOWN
219436_s_at	AF205940	gb:NM_016242.1 /DEF=Homo sapiens endomucin-2 (LOC51705), mRNA. /FEA=mRNA /GEN=LOC51705 /PROD=endomucin-2 /DB_XREF=gi:7706452 /UG=Hs.41135 endomucin-2 /FL=gb:AB034695.1 gb:NM_016242.1 gb:AF205940.1	AF205940	endomucin	EMCN	51705	NM_001159694		DOWN	DOWN
204163_at	NM_007046	gb:NM_007046.1 /DB_XREF=gi:5901943 /GEN=EMILIN /FEA=FLmRNA /CNT=125 /TID=Hs.63348.0 /TIER=FL+Stack /STK=82 /UG=Hs.63348 /LL=11117 /DEF=Homo sapiens elastin microfibril interface located protein (EMILIN), mRNA. /PROD=elastin microfibril interface located protein /FL=gb:AF088916.1 gb:NM_007046.1	NM_007046	elastin microfibril interfacer 1	EMILIN1	11117	NM_007046	DOWN	DOWN
204398_s_at	NM_012155	gb:NM_012155.1 /DB_XREF=gi:6912355 /GEN=EMAP-2 /FEA=FLmRNA /CNT=70 /TID=Hs.24178.0 /TIER=FL+Stack /STK=13 /UG=Hs.24178 /LL=24139 /DEF=Homo sapiens microtubule-associated protein like echinoderm EMAP (EMAP-2), mRNA. /PROD=microtubule-associated protein like echinodermEMAP /FL=gb:NM_012155.1 gb:AF103939.1	NM_012155	echinoderm microtubule associated protein like 2	EML2	24139	NM_001193268	UP		UP
220386_s_at	NM_019063	gb:NM_019063.1 /DEF=Homo sapiens chromosome 2 open reading frame 2 (C2ORF2), mRNA. /FEA=mRNA /GEN=C2ORF2 /PROD=hypothetical protein /DB_XREF=gi:9506630 /UG=Hs.13472 chromosome 2 open reading frame 2 /FL=gb:NM_019063.1	NM_019063	echinoderm microtubule associated protein like 4	EML4	27436	NM_001145076	UP
201324_at	NM_001423	gb:NM_001423.1 /DB_XREF=gi:4503558 /GEN=EMP1 /FEA=FLmRNA /CNT=250 /TID=Hs.79368.0 /TIER=FL+Stack /STK=64 /UG=Hs.79368 /LL=2012 /DEF=Homo sapiens epithelial membrane protein 1 (EMP1), mRNA. /PROD=epithelial membrane protein 1 /FL=gb:U77085.1 gb:NM_001423.1 gb:U43916.1	NM_001423	epithelial membrane protein 1	EMP1	2012	NM_001423		DOWN
204975_at	NM_001424	gb:NM_001424.1 /DB_XREF=gi:4503560 /GEN=EMP2 /FEA=FLmRNA /CNT=47 /TID=Hs.29191.0 /TIER=FL /STK=7 /UG=Hs.29191 /LL=2013 /DEF=Homo sapiens epithelial membrane protein 2 (EMP2), mRNA. /PROD=epithelial membrane protein 2 /FL=gb:U52100.1 gb:NM_001424.1	NM_001424	epithelial membrane protein 2	EMP2	2013	NM_001424	UP	DOWN
221950_at	AI478455	Consensus includes gb:AI478455 /FEA=EST /DB_XREF=gi:4371681 /DB_XREF=est:tm44c06.x1 /CLONE=IMAGE:2160970 /UG=Hs.202095 empty spiracles (Drosophila) homolog 2	AI478455	empty spiracles homeobox 2	EMX2	2018	NM_001165924	DOWN		DOWN
212573_at	AF131747	gb:AF131747.1 /DB_XREF=gi:4406562 /FEA=mRNA /CNT=133 /TID=Hs.167115.0 /TIER=Stack /STK=59 /UG=Hs.167115 /LL=23052 /UG_GENE=KIAA0830 /UG_TITLE=KIAA0830 protein /DEF=Homo sapiens clone 24951 mRNA sequence.	AF131747	endonuclease domain containing 1	ENDOD1	23052	NM_015036			DOWN
204824_at	NM_004435	gb:NM_004435.1 /DEF=Homo sapiens endonuclease G (ENDOG), nuclear gene encoding mitochondrial protein, mRNA. /FEA=mRNA /GEN=ENDOG /PROD=endonuclease G precursor /DB_XREF=gi:4758269 /UG=Hs.182418 endonuclease G /FL=gb:BC004922.1 gb:NM_004435.1	NM_004435	endonuclease G	ENDOG	2021	NM_004435			UP
206605_at	NM_006025	gb:NM_006025.1 /DEF=Homo sapiens protease, serine, 22 (P11), mRNA. /FEA=mRNA /GEN=P11 /PROD=protease, serine, 22 /DB_XREF=gi:5174622 /UG=Hs.997 protease, serine, 22 /FL=gb:M32402.1 gb:NM_006025.1	NM_006025	endonuclease, polyU-specific	ENDOU	8909	NM_001172439		DOWN
201809_s_at	NM_000118	gb:NM_000118.1 /DEF=Homo sapiens endoglin (Osler-Rendu-Weber syndrome 1) (ENG), mRNA. /FEA=mRNA /GEN=ENG /PROD=endoglin precursor /DB_XREF=gi:4557554 /UG=Hs.76753 endoglin (Osler-Rendu-Weber syndrome 1) /FL=gb:NM_000118.1	NM_000118	endoglin	ENG	2022	NM_000118	DOWN
201231_s_at	NM_001428	gb:NM_001428.1 /DB_XREF=gi:4503570 /GEN=ENO1 /FEA=FLmRNA /CNT=604 /TID=Hs.254105.0 /TIER=FL+Stack /STK=593 /UG=Hs.254105 /LL=2023 /DEF=Homo sapiens enolase 1, (alpha) (ENO1), mRNA. /PROD=enolase 1, (alpha) /FL=gb:BC001810.1 gb:NM_001428.1 gb:BC004458.1 gb:M14328.1	NM_001428	enolase 1, (alpha)	ENO1	2023	NM_001428			UP
217956_s_at	NM_021204	gb:NM_021204.1 /DEF=Homo sapiens E-1 enzyme (MASA), mRNA. /FEA=mRNA /GEN=MASA /PROD=E-1 enzyme /DB_XREF=gi:10864016 /UG=Hs.18442 E-1 enzyme /FL=gb:NM_021204.1 gb:AF113125.1	NM_021204	enolase-phosphatase 1	ENOPH1	58478	NM_021204			UP
204643_s_at	NM_006375	gb:NM_006375.1 /DB_XREF=gi:5453550 /GEN=COVA1 /FEA=FLmRNA /CNT=74 /TID=Hs.155185.0 /TIER=FL+Stack /STK=36 /UG=Hs.155185 /LL=10495 /DEF=Homo sapiens cytosolic ovarian carcinoma antigen 1 (COVA1), mRNA. /PROD=cytosolic ovarian carcinoma antigen 1 /FL=gb:NM_006375.1 gb:AF207881.1	NM_006375	ecto-NOX disulfide-thiol exchanger 2	ENOX2	10495	NM_006375			DOWN
204844_at	L12468	gb:L12468.1 /DB_XREF=gi:347892 /FEA=FLmRNA /CNT=81 /TID=Hs.291.0 /TIER=FL /STK=5 /UG=Hs.291 /LL=2028 /UG_GENE=ENPEP /DEF=Homo sapiens aminopeptidase A mRNA, complete cds. /PROD=aminopeptidase A /FL=gb:L12468.1 gb:NM_001977.1 gb:L14721.1	L12468	glutamyl aminopeptidase (aminopeptidase A)	ENPEP	2028	NM_001977			DOWN
205066_s_at	NM_006208	gb:NM_006208.1 /DB_XREF=gi:13324676 /GEN=ENPP1 /FEA=FLmRNA /CNT=74 /TID=Hs.11951.0 /TIER=FL /STK=2 /UG=Hs.11951 /LL=5167 /DEF=Homo sapiens ectonucleotide pyrophosphatasephosphodiesterase 1 (ENPP1), mRNA. /PROD=ectonucleotide pyrophosphatasephosphodiesterase1 /FL=gb:NM_006208.1 gb:M57736.1	NM_006208	ectonucleotide pyrophosphatase/phosphodiesterase 1	ENPP1	5167	NM_006208			DOWN
209392_at	L35594	gb:L35594.1 /DB_XREF=gi:537905 /FEA=FLmRNA /CNT=216 /TID=Hs.174185.1 /TIER=FL+Stack /STK=58 /UG=Hs.174185 /LL=5168 /UG_GENE=ENPP2 /DEF=Human autotaxin mRNA, complete cds. /PROD=autotaxin /FL=gb:L35594.1	L35594	ectonucleotide pyrophosphatase/phosphodiesterase 2	ENPP2	5168	NM_001040092			DOWN
204160_s_at	NM_014936	Consensus includes gb:AW194947 /FEA=EST /DB_XREF=gi:6473915 /DB_XREF=est:xn32e06.x1 /CLONE=IMAGE:2695426 /UG=Hs.54037 ectonucleotide pyrophosphatasephosphodiesterase 4 (putative function) /FL=gb:AB020686.1 gb:NM_014936.1	NM_014936	ectonucleotide pyrophosphatase/phosphodiesterase 4 (putative)	ENPP4	22875	NM_014936		DOWN
209473_at	AV717590	gb:AV717590 /DB_XREF=gi:10814742 /DB_XREF=AV717590 /CLONE=DCBCFE01 /FEA=FLmRNA /CNT=99 /TID=Hs.205353.1 /TIER=Stack /STK=21 /UG=Hs.205353 /LL=953 /UG_GENE=ENTPD1 /UG_TITLE=ectonucleoside triphosphate diphosphohydrolase 1 /FL=gb:U87967.1	AV717590	ectonucleoside triphosphate diphosphohydrolase 1	ENTPD1	953	NM_001098175	DOWN	DOWN
220153_at	NM_020354	gb:NM_020354.1 /DEF=Homo sapiens lysosomal apyrase-like protein 1 (LALP1), mRNA. /FEA=mRNA /GEN=LALP1 /PROD=lysosomal apyrase-like protein 1 /DB_XREF=gi:9966820 /UG=Hs.22604 lysosomal apyrase-like protein 1 /FL=gb:AF269255.1 gb:NM_020354.1	NM_020354	ectonucleoside triphosphate diphosphohydrolase 7	ENTPD7	57089	NM_020354	UP	UP
218482_at	NM_020189	gb:NM_020189.1 /DEF=Homo sapiens DC6 protein (DC6), mRNA. /FEA=mRNA /GEN=DC6 /PROD=DC6 protein /DB_XREF=gi:9910185 /UG=Hs.283740 DC6 protein /FL=gb:AF201940.1 gb:AF173296.1 gb:NM_020189.1	NM_020189	enhancer of yellow 2 homolog (Drosophila)	ENY2	56943	NM_001193557		UP
212375_at	BE880591	Consensus includes gb:AL563727 /FEA=EST /DB_XREF=gi:12913403 /DB_XREF=est:AL563727 /CLONE=CS0DD007YL16 (3 prime) /UG=Hs.306094 trinucleotide repeat containing 12	BE880591	E1A binding protein p400	EP400	57634	NM_015409			DOWN
212336_at	AL121895	Consensus includes gb:AA912711 /FEA=EST /DB_XREF=gi:3052103 /DB_XREF=est:ol30f08.s1 /CLONE=IMAGE:1524999 /UG=Hs.26395 erythrocyte membrane protein band 4.1-like 1	AL121895	erythrocyte membrane protein band 4.1-like 1	EPB41L1	2036	NM_012156		DOWN
201719_s_at	NM_001431	gb:NM_001431.1 /DB_XREF=gi:4503578 /GEN=EPB41L2 /FEA=FLmRNA /CNT=241 /TID=Hs.7857.0 /TIER=FL+Stack /STK=95 /UG=Hs.7857 /LL=2037 /DEF=Homo sapiens erythrocyte membrane protein band 4.1-like 2 (EPB41L2), mRNA. /PROD=erythrocyte membrane protein band 4.1-like 2 /FL=gb:NM_001431.1 gb:AF027299.1	NM_001431	erythrocyte membrane protein band 4.1-like 2	EPB41L2	2037	NM_001135554		DOWN
206710_s_at	NM_012307	gb:NM_012307.1 /DEF=Homo sapiens differentially expressed in adenocarcinoma of the lung (KIAA0987), mRNA. /FEA=mRNA /GEN=KIAA0987 /PROD=differentially expressed in adenocarcinoma ofthe lung /DB_XREF=gi:6912469 /UG=Hs.103839 erythrocyte membrane protein band 4.1-like 3 /FL=gb:AF069072.1 gb:NM_012307.1	NM_012307	erythrocyte membrane protein band 4.1-like 3	EPB41L3	23136	NM_012307			DOWN
220161_s_at	NM_019114	gb:NM_019114.1 /DEF=Homo sapiens EHM2 gene (EHM2), mRNA. /FEA=mRNA /GEN=EHM2 /PROD=EHM2 gene /DB_XREF=gi:9506568 /UG=Hs.267997 EHM2 gene /FL=gb:NM_019114.1	NM_019114	erythrocyte membrane protein band 4.1 like 4B	EPB41L4B	54566	NM_018424	UP	UP	UP
201839_s_at	NM_002354	gb:NM_002354.1 /DEF=Homo sapiens tumor-associated calcium signal transducer 1 (TACSTD1), mRNA. /FEA=mRNA /GEN=TACSTD1 /PROD=tumor-associated calcium signal transducer 1precursor /DB_XREF=gi:4505058 /UG=Hs.692 tumor-associated calcium signal transducer 1 /FL=gb:M32306.1 gb:M33011.1 gb:NM_002354.1	NM_002354	epithelial cell adhesion molecule	EPCAM	4072	NM_002354			UP
205977_s_at	NM_005232	gb:NM_005232.1 /DB_XREF=gi:4885208 /GEN=EPHA1 /FEA=FLmRNA /CNT=38 /TID=Hs.89839.0 /TIER=FL+Stack /STK=22 /UG=Hs.89839 /LL=2041 /DEF=Homo sapiens EphA1 (EPHA1), mRNA. /PROD=EphA1 /FL=gb:M18391.1 gb:NM_005232.1	NM_005232	EPH receptor A1	EPHA1	2041	NM_005232			UP
203499_at	NM_004431	gb:NM_004431.1 /DB_XREF=gi:4758277 /GEN=EPHA2 /FEA=FLmRNA /CNT=111 /TID=Hs.171596.0 /TIER=FL+Stack /STK=51 /UG=Hs.171596 /LL=1969 /DEF=Homo sapiens EphA2 (EPHA2), mRNA. /PROD=EphA2 /FL=gb:NM_004431.1 gb:M59371.1	NM_004431	EPH receptor A2	EPHA2	1969	NM_004431	UP
206070_s_at	AF213459	gb:AF213459.1 /DB_XREF=gi:12003434 /GEN=EPHA3 /FEA=FLmRNA /CNT=20 /TID=Hs.123642.0 /TIER=FL /STK=0 /UG=Hs.123642 /LL=2042 /DEF=Homo sapiens ephrin receptor EPHA3 complete form (EPHA3) mRNA, complete cds. /PROD=ephrin receptor EPHA3 complete form /FL=gb:NM_005233.1 gb:M83941.1 gb:AF213459.1	AF213459	EPH receptor A3	EPHA3	2042	NM_005233		DOWN
202894_at	NM_004444	gb:NM_004444.1 /DB_XREF=gi:4758289 /GEN=HTK /FEA=FLmRNA /CNT=118 /TID=Hs.155227.0 /TIER=FL+Stack /STK=43 /UG=Hs.155227 /LL=2050 /DEF=Homo sapiens EphB4 (EPHB4) mRNA. /PROD=EphB4 /FL=gb:NM_004444.1 gb:U07695.1	NM_004444	EPH receptor B4	EPHB4	2050	NM_004444		DOWN
204718_at	NM_004445	gb:NM_004445.1 /DB_XREF=gi:4758291 /GEN=EPHB6 /FEA=FLmRNA /CNT=49 /TID=Hs.3796.0 /TIER=FL+Stack /STK=15 /UG=Hs.3796 /LL=2051 /DEF=Homo sapiens EphB6 (EPHB6) mRNA. /PROD=EphB6 /FL=gb:D83492.1 gb:NM_004445.1	NM_004445	EPH receptor B6	EPHB6	2051	NM_004445	DOWN
202017_at	NM_000120	gb:NM_000120.2 /DEF=Homo sapiens epoxide hydrolase 1, microsomal (xenobiotic) (EPHX1), mRNA. /FEA=mRNA /GEN=EPHX1 /PROD=epoxide hydrolase 1, microsomal (xenobiotic) /DB_XREF=gi:4557560 /UG=Hs.89649 epoxide hydrolase 1, microsomal (xenobiotic) /FL=gb:BC003567.1 gb:J03518.1 gb:L25878.1 gb:L25879.1 gb:NM_000120.2	NM_000120	epoxide hydrolase 1, microsomal (xenobiotic)	EPHX1	2052	NM_000120		DOWN
209368_at	AF233336	gb:AF233336.1 /DEF=Homo sapiens clone 129-13 soluble epoxide hydrolase (EPHX2) mRNA, complete cds. /FEA=mRNA /GEN=EPHX2 /PROD=soluble epoxide hydrolase /DB_XREF=gi:10197683 /UG=Hs.113 epoxide hydrolase 2, cytoplasmic /FL=gb:AF233334.1 gb:AF233335.1 gb:AF233336.1 gb:L05779.1 gb:NM_001979.1	AF233336	epoxide hydrolase 2, cytoplasmic	EPHX2	2053	NM_001979	DOWN	DOWN	DOWN
220013_at	NM_024794	gb:NM_024794.1 /DEF=Homo sapiens hypothetical protein FLJ22408 (FLJ22408), mRNA. /FEA=mRNA /GEN=FLJ22408 /PROD=hypothetical protein FLJ22408 /DB_XREF=gi:13376163 /UG=Hs.156457 hypothetical protein FLJ22408 /FL=gb:NM_024794.1	NM_024794	epoxide hydrolase 3	EPHX3	79852	NM_001142886		DOWN
202909_at	NM_014805	gb:NM_014805.1 /DB_XREF=gi:7662293 /GEN=KIAA0766 /FEA=FLmRNA /CNT=119 /TID=Hs.28020.0 /TIER=FL+Stack /STK=28 /UG=Hs.28020 /LL=9852 /DEF=Homo sapiens KIAA0766 gene product (KIAA0766), mRNA. /PROD=KIAA0766 gene product /FL=gb:AB018309.1 gb:NM_014805.1 gb:AF059751.1	NM_014805	EPM2A (laforin) interacting protein 1	EPM2AIP1	9852	NM_014805		DOWN	DOWN
203464_s_at	NM_014964	gb:NM_014964.1 /DB_XREF=gi:7662467 /GEN=KIAA1065 /FEA=FLmRNA /CNT=113 /TID=Hs.7407.0 /TIER=FL+Stack /STK=40 /UG=Hs.7407 /LL=22905 /DEF=Homo sapiens KIAA1065 protein (KIAA1065), mRNA. /PROD=KIAA1065 protein /FL=gb:AB028988.1 gb:NM_014964.1 gb:AF062085.1	NM_014964	epsin 2	EPN2	22905	NM_001102664	DOWN	DOWN	DOWN
220318_at	NM_017957	gb:NM_017957.1 /DEF=Homo sapiens epsin 3 (FLJ20778), mRNA. /FEA=mRNA /GEN=FLJ20778 /PROD=epsin 3 /DB_XREF=gi:8923677 /UG=Hs.199480 epsin 3 /FL=gb:AF324241.1 gb:NM_017957.1	NM_017957	epsin 3	EPN3	55040	NM_017957	UP
208156_x_at	NM_031308	gb:NM_031308.1 /DEF=Homo sapiens epiplakin 1 (EPPK1), mRNA. /FEA=mRNA /GEN=EPPK1 /PROD=epiplakin 1 /DB_XREF=gi:13876385 /FL=gb:NM_031308.1	NM_031308	epiplakin 1	EPPK1	83481	NM_031308	UP		UP
200842_s_at	AI475965	gb:AI475965 /DB_XREF=gi:4329010 /DB_XREF=tl96a09.x1 /CLONE=IMAGE:2154904 /FEA=FLmRNA /CNT=367 /TID=Hs.55921.0 /TIER=Stack /STK=23 /UG=Hs.55921 /LL=2058 /UG_GENE=EPRS /UG_TITLE=glutamyl-prolyl-tRNA synthetase /FL=gb:NM_004446.1	AI475965	glutamyl-prolyl-tRNA synthetase	EPRS	2058	NM_004446		UP
218180_s_at	NM_022772	gb:NM_022772.1 /DEF=Homo sapiens hypothetical protein FLJ21935 (FLJ21935), mRNA. /FEA=mRNA /GEN=FLJ21935 /PROD=hypothetical protein FLJ21935 /DB_XREF=gi:12232452 /UG=Hs.55016 hypothetical protein FLJ21935 /FL=gb:NM_022772.1 gb:BC002474.1	NM_022772	EPS8-like 2	EPS8L2	64787	NM_022772			UP
209788_s_at	AF183569	gb:AF183569.1 /DB_XREF=gi:6642986 /GEN=APPILS /FEA=FLmRNA /CNT=52 /TID=Hs.247043.0 /TIER=FL+Stack /STK=21 /UG=Hs.247043 /LL=51752 /DEF=Homo sapiens aminopeptidase PILS (APPILS) mRNA, complete cds. /PROD=aminopeptidase PILS /FL=gb:NM_016442.1 gb:AF222340.1 gb:AF183569.1	AF183569	endoplasmic reticulum aminopeptidase 1	ERAP1	51752	NM_001040458	UP
216836_s_at	X03363	Consensus includes gb:X03363.1 /DEF=Human c-erb-B-2 mRNA. /FEA=mRNA /DB_XREF=gi:31197 /UG=Hs.323910 v-erb-b2 avian erythroblastic leukemia viral oncogene homolog 2 (neuroglioblastoma derived oncogene homolog)	X03363	v-erb-b2 erythroblastic leukemia viral oncogene homolog 2, neuro/glioblastoma derived oncogene homolog (avian)	ERBB2	2064	NM_001005862		DOWN	UP
202454_s_at	NM_001982	gb:NM_001982.1 /DEF=Homo sapiens v-erb-b2 avian erythroblastic leukemia viral oncogene homolog 3 (ERBB3), mRNA. /FEA=mRNA /GEN=ERBB3 /PROD=v-erb-b2 avian erythroblastic leukemia viraloncogene homolog 3 /DB_XREF=gi:4503596 /UG=Hs.199067 v-erb-b2 avian erythroblastic leukemia viral oncogene homolog 3 /FL=gb:M29366.1 gb:M34309.1 gb:NM_001982.1	NM_001982	v-erb-b2 erythroblastic leukemia viral oncogene homolog 3 (avian)	ERBB3	2065	NM_001005915		DOWN
219650_at	NM_017669	gb:NM_017669.1 /DEF=Homo sapiens hypothetical protein FLJ20105 (FLJ20105), mRNA. /FEA=mRNA /GEN=FLJ20105 /PROD=hypothetical protein FLJ20105 /DB_XREF=gi:8923111 /UG=Hs.89306 hypothetical protein FLJ20105 /FL=gb:NM_017669.1	NM_017669	excision repair cross-complementing rodent repair deficiency, complementation group 6-like	ERCC6L	54821	NM_017669	UP		UP
205767_at	NM_001432	gb:NM_001432.1 /DB_XREF=gi:4557566 /GEN=EREG /FEA=FLmRNA /CNT=29 /TID=Hs.115263.0 /TIER=FL /STK=3 /UG=Hs.115263 /LL=2069 /DEF=Homo sapiens epiregulin (EREG), mRNA. /PROD=epiregulin precursor /FL=gb:D30783.1 gb:NM_001432.1	NM_001432	epiregulin	EREG	2069	NM_001432		UP
213541_s_at	AI351043	gb:AI351043 /DB_XREF=gi:4088249 /DB_XREF=qt22a08.x1 /CLONE=IMAGE:1948310 /FEA=EST /CNT=41 /TID=Hs.279477.0 /TIER=Stack /STK=20 /UG=Hs.279477 /UG_TITLE=ESTs	AI351043	v-ets erythroblastosis virus E26 oncogene homolog (avian)	ERG	2078	NM_001136154			DOWN
202441_at	AL568449	gb:AL568449 /DB_XREF=gi:12922799 /DB_XREF=AL568449 /CLONE=CS0DE001YC12 (3 prime) /FEA=FLmRNA /CNT=158 /TID=Hs.285818.0 /TIER=Stack /STK=66 /UG=Hs.285818 /LL=10613 /UG_GENE=KEO4 /UG_TITLE=similar to Caenorhabditis elegans protein C42C1.9 /FL=gb:NM_006459.1 gb:AF064093.1	AL568449	ER lipid raft associated 1	ERLIN1	10613	NM_001100626		DOWN
221543_s_at	AL442077	gb:AL442077.1 /DEF=Homo sapiens mRNA; cDNA DKFZp667H242 (from clone DKFZp667H242); complete cds. /FEA=mRNA /GEN=DKFZp667H242 /PROD=hypothetical protein /DB_XREF=gi:10241715 /UG=Hs.125849 chromosome 8 open reading frame 2 /FL=gb:AL442077.1 gb:NM_007175.1	AL442077	ER lipid raft associated 2	ERLIN2	11160	NM_001003790		DOWN
218342_s_at	NM_024896	gb:NM_024896.1 /DEF=Homo sapiens hypothetical protein FLJ23309 (FLJ23309), mRNA. /FEA=mRNA /GEN=FLJ23309 /PROD=hypothetical protein FLJ23309 /DB_XREF=gi:13487920 /UG=Hs.87128 hypothetical protein FLJ23309 /FL=gb:NM_024896.1	NM_024896	endoplasmic reticulum metallopeptidase 1	ERMP1	79956	NM_024896		DOWN	UP
218498_s_at	NM_014584	gb:NM_014584.1 /DEF=Homo sapiens ERO1 (S. cerevisiae)-like (ERO1L), mRNA. /FEA=mRNA /GEN=ERO1L /PROD=ERO1 (S. cerevisiae)-like /DB_XREF=gi:7657068 /UG=Hs.25740 ERO1 (S. cerevisiae)-like /FL=gb:AF081886.1 gb:NM_014584.1	NM_014584	ERO1-like (S. cerevisiae)	ERO1L	30001	NM_014584	UP		UP
201216_at	NM_006817	gb:NM_006817.2 /DEF=Homo sapiens endoplasmic reticulum lumenal protein (ERP28), mRNA. /FEA=mRNA /GEN=ERP28 /PROD=endoplasmic reticulum lumenal protein ERp28precursor /DB_XREF=gi:13124889 /UG=Hs.75841 endoplasmic reticulum lumenal protein /FL=gb:NM_006817.2	NM_006817	endoplasmic reticulum protein 29	ERP29	10961	NM_001034025		DOWN
208959_s_at	BC005374	gb:BC005374.1 /DEF=Homo sapiens, Similar to RIKEN cDNA 1110001E24 gene, clone MGC:12490, mRNA, complete cds. /FEA=mRNA /PROD=Similar to RIKEN cDNA 1110001E24 gene /DB_XREF=gi:13529223 /UG=Hs.154023 KIAA0573 protein /FL=gb:BC005374.1	BC005374	endoplasmic reticulum protein 44	ERP44	23071	NM_015051			UP
209009_at	BC001169	gb:BC001169.1 /DB_XREF=gi:12654662 /FEA=FLmRNA /CNT=248 /TID=Hs.82193.0 /TIER=FL+Stack /STK=39 /UG=Hs.82193 /LL=2098 /UG_GENE=ESD /DEF=Homo sapiens, Similar to esterase 10, clone MGC:1873, mRNA, complete cds. /PROD=Similar to esterase 10 /FL=gb:BC001169.1 gb:AF112219.1	BC001169	esterase D	ESD	2098	NM_001984	DOWN
208394_x_at	NM_007036	gb:NM_007036.2 /DEF=Homo sapiens endothelial cell-specific molecule 1 (ESM1), mRNA. /FEA=mRNA /GEN=ESM1 /PROD=endothelial cell-specific molecule 1 precursor /DB_XREF=gi:13259505 /UG=Hs.41716 endothelial cell-specific molecule 1 /FL=gb:NM_007036.2	NM_007036	endothelial cell-specific molecule 1	ESM1	11082	NM_001135604		UP
38158_at	D79987	Cluster Incl. D79987:Human mRNA for KIAA0165 gene, complete cds /cds=(1113,6500) /gb=D79987 /gi=1136391 /ug=Hs.153479 /len=6662	D79987	extra spindle pole bodies homolog 1 (S. cerevisiae)	ESPL1	9700	NM_012291	UP		UP
205225_at	NM_000125	gb:NM_000125.1 /DB_XREF=gi:4503602 /GEN=ESR1 /FEA=FLmRNA /CNT=72 /TID=Hs.1657.0 /TIER=FL+Stack /STK=35 /UG=Hs.1657 /LL=2099 /DEF=Homo sapiens estrogen receptor 1 (ESR1), mRNA. /PROD=estrogen receptor 1 /FL=gb:NM_000125.1	NM_000125	estrogen receptor 1	ESR1	2099	NM_000125	DOWN		DOWN
219121_s_at	NM_017697	gb:NM_017697.1 /DEF=Homo sapiens hypothetical protein FLJ20171 (FLJ20171), mRNA. /FEA=mRNA /GEN=FLJ20171 /PROD=hypothetical protein FLJ20171 /DB_XREF=gi:8923166 /UG=Hs.24743 hypothetical protein FLJ20171 /FL=gb:NM_017697.1	NM_017697	epithelial splicing regulatory protein 1	ESRP1	54845	NM_001034915	UP		UP
219395_at	NM_024939	gb:NM_024939.1 /DEF=Homo sapiens hypothetical protein FLJ21918 (FLJ21918), mRNA. /FEA=mRNA /GEN=FLJ21918 /PROD=hypothetical protein FLJ21918 /DB_XREF=gi:13435148 /UG=Hs.282093 hypothetical protein FLJ21918 /FL=gb:NM_024939.1	NM_024939	epithelial splicing regulatory protein 2	ESRP2	80004	NM_024939			UP
208858_s_at	BC004998	gb:BC004998.1 /DEF=Homo sapiens, Similar to membrane bound C2 domain containing protein, clone MGC:4422, mRNA, complete cds. /FEA=mRNA /PROD=Similar to membrane bound C2 domain containingprotein /DB_XREF=gi:13436457 /UG=Hs.8309 KIAA0747 protein /FL=gb:BC004998.1	BC004998	extended synaptotagmin-like protein 1	ESYT1	23344	NM_001184796		DOWN
201931_at	NM_000126	gb:NM_000126.1 /DB_XREF=gi:4503606 /GEN=ETFA /FEA=FLmRNA /CNT=194 /TID=Hs.169919.0 /TIER=FL+Stack /STK=62 /UG=Hs.169919 /LL=2108 /DEF=Homo sapiens electron-transfer-flavoprotein, alpha polypeptide (glutaric aciduria II) (ETFA), nuclear gene encoding mitochondrial protein, mRNA. /PROD=electron transfer flavoprotein, alphapolypeptide /FL=gb:NM_000126.1 gb:J04058.1	NM_000126	electron-transfer-flavoprotein, alpha polypeptide	ETFA	2108	NM_000126	UP		UP
219017_at	NM_018638	gb:NM_018638.2 /DEF=Homo sapiens ethanolamine kinase (EKI1), mRNA. /FEA=mRNA /GEN=EKI1 /PROD=ethanolamine kinase /DB_XREF=gi:10092614 /UG=Hs.120439 ethanolamine kinase /FL=gb:NM_018638.2 gb:AF207600.2	NM_018638	ethanolamine kinase 1	ETNK1	55500	NM_001039481			UP
201328_at	AL575509	Consensus includes gb:AL575509 /FEA=EST /DB_XREF=gi:12936742 /DB_XREF=est:AL575509 /CLONE=CS0DI059YP21 (3 prime) /UG=Hs.85146 v-ets avian erythroblastosis virus E26 oncogene homolog 2 /FL=gb:J04102.1 gb:NM_005239.1	AL575509	v-ets erythroblastosis virus E26 oncogene homolog 2 (avian)	ETS2	2114	NM_005239	UP
203349_s_at	NM_004454	gb:NM_004454.1 /DB_XREF=gi:4758315 /GEN=ETV5 /FEA=FLmRNA /CNT=128 /TID=Hs.43697.0 /TIER=FL+Stack /STK=35 /UG=Hs.43697 /LL=2119 /DEF=Homo sapiens ets variant gene 5 (ets-related molecule) (ETV5), mRNA. /PROD=ets variant gene 5 (ets-related molecule) /FL=gb:NM_004454.1	NM_004454	ets variant 5	ETV5	2119	NM_004454			UP
221680_s_at	AF147782	gb:AF147782.1 /DEF=Homo sapiens tel related Ets factor (TREF) mRNA, complete cds. /FEA=mRNA /GEN=TREF /PROD=tel related ets factor /DB_XREF=gi:4929426 /UG=Hs.272398 transcription factor ets /FL=gb:AF147782.1	AF147782	ets variant 7	ETV7	51513	NM_016135	UP
219432_at	NM_014556	gb:NM_014556.1 /DEF=Homo sapiens Ellis van Creveld syndrome (EVC), mRNA. /FEA=mRNA /GEN=EVC /PROD=Ellis van Creveld syndrome protein /DB_XREF=gi:7657072 /UG=Hs.274446 Ellis van Creveld syndrome /FL=gb:AF216184.1 gb:AF239742.1 gb:NM_014556.1	NM_014556	Ellis van Creveld syndrome	EVC	2121	NM_153717	DOWN	DOWN	DOWN
217838_s_at	NM_016337	gb:NM_016337.1 /DEF=Homo sapiens RNB6 (RNB6), mRNA. /FEA=mRNA /GEN=RNB6 /PROD=RNB6 /DB_XREF=gi:7706686 /UG=Hs.241471 RNB6 /FL=gb:AF052504.1 gb:NM_016337.1	NM_016337	Enah/Vasp-like	EVL	51466	NM_016337	DOWN	DOWN
204603_at	NM_003686	gb:NM_003686.1 /DB_XREF=gi:4504368 /GEN=EXO1 /FEA=FLmRNA /CNT=69 /TID=Hs.47504.0 /TIER=FL+Stack /STK=32 /UG=Hs.47504 /LL=9156 /DEF=Homo sapiens exonuclease 1 (EXO1), mRNA. /PROD=Rad2 nuclease family member, homolog of S.cerevisiae exonuclease 1 /FL=gb:AF042282.1 gb:AF084974.1 gb:NM_003686.1 gb:AF091740.1 gb:AF060479.1 gb:NM_006027.1	NM_003686	exonuclease 1	EXO1	9156	NM_003686	UP		UP
219349_s_at	NM_018303	gb:NM_018303.1 /DEF=Homo sapiens hypothetical protein FLJ11026 (FLJ11026), mRNA. /FEA=mRNA /GEN=FLJ11026 /PROD=hypothetical protein FLJ11026 /DB_XREF=gi:8922829 /UG=Hs.16580 hypothetical protein FLJ11026 /FL=gb:NM_018303.1	NM_018303	exocyst complex component 2	EXOC2	55770	NM_018303	UP
218748_s_at	NM_006544	gb:NM_006544.1 /DEF=Homo sapiens SEC10 (S. cerevisiae)-like 1 (SEC10L1), mRNA. /FEA=mRNA /GEN=SEC10L1 /PROD=SEC10 (S. cerevisiae)-like 1 /DB_XREF=gi:5730036 /UG=Hs.279947 SEC10 (S. cerevisiae)-like 1 /FL=gb:U85946.1 gb:NM_006544.1	NM_006544	exocyst complex component 5	EXOC5	10640	NM_006544	UP	UP
212034_s_at	AI817079	Consensus includes gb:AB028990.1 /DEF=Homo sapiens mRNA for KIAA1067 protein, partial cds. /FEA=mRNA /GEN=KIAA1067 /PROD=KIAA1067 protein /DB_XREF=gi:5689470 /UG=Hs.325530 KIAA1067 protein	AI817079	exocyst complex component 7	EXOC7	23265	NM_001013839		DOWN
58696_at	AL039469	Cluster Incl. AL039469:DKFZp434P0110_s1 Homo sapiens cDNA, 3 end /clone=DKFZp434P0110 /clone_end=3' /gb=AL039469 /gi=5408517 /ug=Hs.97574 /len=888	AL039469	exosome component 4	EXOSC4	54512	NM_019037			UP
214734_at	AB014524	gb:AB014524.1 /DB_XREF=gi:3327061 /GEN=KIAA0624 /FEA=mRNA /CNT=28 /TID=Hs.138380.0 /TIER=ConsEnd /STK=4 /UG=Hs.138380 /LL=23086 /DEF=Homo sapiens mRNA for KIAA0624 protein, partial cds. /PROD=KIAA0624 protein	AB014524	exophilin 5	EXPH5	23086	NM_001144763		DOWN
209692_at	U71207	gb:U71207.1 /DB_XREF=gi:1916005 /GEN=Eab1 /FEA=FLmRNA /CNT=90 /TID=Hs.29279.0 /TIER=FL+Stack /STK=52 /UG=Hs.29279 /LL=2139 /DEF=Human eyes absent homolog (Eab1) mRNA, complete cds. /PROD=Eab1 /FL=gb:NM_005244.1 gb:U71207.1	U71207	eyes absent homolog 2 (Drosophila)	EYA2	2139	NM_005244		DOWN
32259_at	AB002386	Cluster Incl. AB002386:Human mRNA for KIAA0388 gene, complete cds /cds=(100,2343) /gb=AB002386 /gi=2224716 /ug=Hs.194669 /len=4606	AB002386	enhancer of zeste homolog 1 (Drosophila)	EZH1	2145	NM_001991		DOWN	DOWN
203358_s_at	NM_004456	gb:NM_004456.1 /DB_XREF=gi:4758323 /GEN=EZH2 /FEA=FLmRNA /CNT=132 /TID=Hs.77256.0 /TIER=FL+Stack /STK=59 /UG=Hs.77256 /LL=2146 /DEF=Homo sapiens enhancer of zeste (Drosophila) homolog 2 (EZH2), mRNA. /PROD=enhancer of zeste (Drosophila) homolog 2 /FL=gb:U61145.1 gb:NM_004456.1	NM_004456	enhancer of zeste homolog 2 (Drosophila)	EZH2	2146	NM_004456	UP		UP
208623_s_at	J05021	gb:J05021.1 /DB_XREF=gi:340216 /GEN=VIL2 /FEA=FLmRNA /CNT=478 /TID=Hs.155191.0 /TIER=FL /STK=0 /UG=Hs.155191 /LL=7430 /UG_TITLE=villin 2 (ezrin) /DEF=Human cytovillin 2 (VIL2) mRNA, complete cds. /FL=gb:NM_003379.2 gb:AL162086.1 gb:J05021.1	J05021	ezrin	EZR	7430	NM_001111077	UP		UP
205620_at	NM_000504	gb:NM_000504.2 /DB_XREF=gi:9961350 /GEN=F10 /FEA=FLmRNA /CNT=38 /TID=Hs.47913.0 /TIER=FL+Stack /STK=16 /UG=Hs.47913 /LL=2159 /DEF=Homo sapiens coagulation factor X (F10), mRNA. /PROD=coagulation factor X precursor /FL=gb:NM_000504.2 gb:M57285.1 gb:M22613.1	NM_000504	coagulation factor X	F10	2159	NM_000504		DOWN
221664_s_at	AF154005	gb:AF154005.1 /DEF=Homo sapiens junction adhesion molecule mRNA, complete cds. /FEA=mRNA /PROD=junction adhesion molecule /DB_XREF=gi:5457118 /UG=Hs.286218 junctional adhesion molecule /FL=gb:AF154005.1	AF154005	F11 receptor	F11R	50848	NM_016946	UP		UP
203305_at	NM_000129	gb:NM_000129.2 /DEF=Homo sapiens coagulation factor XIII, A1 polypeptide (F13A1), mRNA. /FEA=mRNA /GEN=F13A1 /PROD=coagulation factor XIII A1 subunit precursor /DB_XREF=gi:9961355 /UG=Hs.80424 coagulation factor XIII, A1 polypeptide /FL=gb:M14354.1 gb:NM_000129.2	NM_000129	coagulation factor XIII, A1 polypeptide	F13A1	2162	NM_000129		DOWN
213506_at	BE965369	Consensus includes gb:BE965369 /FEA=EST /DB_XREF=gi:11769659 /DB_XREF=est:601659282R1 /CLONE=IMAGE:3895653 /UG=Hs.168102 Human proteinase activated receptor-2 mRNA, 3UTR	BE965369	coagulation factor II (thrombin) receptor-like 1	F2RL1	2150	NM_005242	UP		UP
203274_at	NM_012151	gb:NM_012151.2 /DB_XREF=gi:12056462 /GEN=F8A /FEA=FLmRNA /CNT=117 /TID=Hs.83363.0 /TIER=FL+Stack /STK=36 /UG=Hs.83363 /LL=8263 /DEF=Homo sapiens coagulation factor VIII-associated (intronic transcript) (F8A), mRNA. /PROD=coagulation factor VIII-associated protein /FL=gb:NM_012151.2	NM_012151	coagulation factor VIII-associated (intronic transcript) 1 /// coagulation factor VIII-associated (intronic transcript) 2 /// coagulation factor VIII-associated (intronic transcript) 3	F8A1	474383	NM_001007523	UP
219429_at	NM_024306	gb:NM_024306.1 /DEF=Homo sapiens fatty acid hydroxylase (FAAH), mRNA. /FEA=mRNA /GEN=FAAH /PROD=fatty acid hydroxylase /DB_XREF=gi:13236537 /UG=Hs.249163 fatty acid hydroxylase /FL=gb:BC002679.1 gb:NM_024306.1 gb:BC004263.1	NM_024306	fatty acid 2-hydroxylase	FA2H	79152	NM_024306		DOWN
210445_at	U19869	gb:U19869.1 /DB_XREF=gi:894182 /GEN=FABP6 /FEA=FLmRNA /CNT=11 /TID=Hs.74126.0 /TIER=FL /STK=0 /UG=Hs.74126 /LL=2172 /DEF=Homo sapiens fatty acid binding protein 6 (FABP6) mRNA, complete cds. /PROD=fatty acid binding protein 6 /FL=gb:U19869.1 gb:NM_001445.1	U19869	fatty acid binding protein 6, ileal	FABP6	2172	NM_001040442	DOWN	UP
208962_s_at	BE540552	gb:BE540552 /DB_XREF=gi:9769197 /DB_XREF=601066683F1 /CLONE=IMAGE:3452925 /FEA=FLmRNA /CNT=311 /TID=Hs.132898.0 /TIER=Stack /STK=11 /UG=Hs.132898 /LL=3992 /UG_GENE=FADS1 /UG_TITLE=fatty acid desaturase 1 /FL=gb:AF226273.1 gb:AL512760.1 gb:NM_013402.2 gb:AF199596.1 gb:AF084558.1	BE540552	fatty acid desaturase 1	FADS1	3992	NM_013402			DOWN
221602_s_at	AI084226	gb:AF057557.1 /DEF=Homo sapiens anti-Fas-induced apoptosis (TOSO) mRNA, complete cds. /FEA=mRNA /GEN=TOSO /PROD=anti-Fas-induced apoptosis /DB_XREF=gi:3169292 /UG=Hs.58831 regulator of Fas-induced apoptosis /FL=gb:AF057557.1 gb:NM_005449.1	AI084226	Fas apoptotic inhibitory molecule 3	FAIM3	9214	NM_001142473		UP
212400_at	AL043266	gb:AL043266 /DB_XREF=gi:5935844 /DB_XREF=DKFZp434L1423_s1 /CLONE=DKFZp434L1423 /FEA=mRNA /CNT=154 /TID=Hs.111334.4 /TIER=Stack /STK=67 /UG=Hs.111334 /LL=2512 /UG_GENE=FTL /UG_TITLE=ferritin, light polypeptide	AL043266	family with sequence similarity 102, member A	FAM102A	399665	NM_001035254			DOWN
209074_s_at	AF089853	gb:AL050264.1 /DEF=Homo sapiens mRNA; cDNA DKFZp564N0582 (from clone DKFZp564N0582); complete cds. /FEA=mRNA /GEN=DKFZp564N0582 /PROD=hypothetical protein /DB_XREF=gi:4886486 /UG=Hs.8022 TU3A protein /FL=gb:AF089853.1 gb:AL050264.1 gb:AB023811.1	AF089853	family with sequence similarity 107, member A	FAM107A	11170	NM_001076778	DOWN	DOWN	DOWN
220285_at	NM_016014	gb:NM_016014.1 /DEF=Homo sapiens CGI-67 protein (LOC51104), mRNA. /FEA=mRNA /GEN=LOC51104 /PROD=CGI-67 protein /DB_XREF=gi:7705780 /UG=Hs.124831 CGI-67 protein /FL=gb:AF151825.1 gb:NM_016014.1	NM_016014	family with sequence similarity 108, member B1	FAM108B1	51104	NM_001025780		UP
221959_at	BE672313	Consensus includes gb:BE672313 /FEA=EST /DB_XREF=gi:10032854 /DB_XREF=est:7a59b10.x1 /CLONE=IMAGE:3223003 /UG=Hs.34054 Homo sapiens cDNA: FLJ22488 fis, clone HRC10948, highly similar to HSU79298 Human clone 23803 mRNA	BE672313	family with sequence similarity 110, member B	FAM110B	90362	NM_147189			DOWN
204403_x_at	NM_014719	gb:NM_014719.1 /DB_XREF=gi:7662275 /GEN=KIAA0738 /FEA=FLmRNA /CNT=60 /TID=Hs.107479.0 /TIER=FL /STK=3 /UG=Hs.107479 /LL=9747 /DEF=Homo sapiens KIAA0738 gene product (KIAA0738), mRNA. /PROD=KIAA0738 gene product /FL=gb:AB018281.1 gb:NM_014719.1	NM_014719	family with sequence similarity 115, member A	FAM115A	9747	NM_014719			DOWN
221249_s_at	NM_030802	gb:NM_030802.1 /DEF=Homo sapiens CEBP-induced protein (LOC81558), mRNA. /FEA=mRNA /GEN=LOC81558 /PROD=CEBP-induced protein /DB_XREF=gi:13540589 /FL=gb:NM_030802.1	NM_030802	family with sequence similarity 117, member A	FAM117A	81558	NM_030802	DOWN	DOWN	DOWN
213861_s_at	N67741	gb:N67741 /DB_XREF=gi:1219866 /DB_XREF=za01g09.s1 /CLONE=IMAGE:291328 /FEA=mRNA /CNT=26 /TID=Hs.49378.0 /TIER=Stack /STK=12 /UG=Hs.49378 /LL=25895 /UG_GENE=DKFZP586D0919 /UG_TITLE=DKFZP586D0919 protein	N67741	family with sequence similarity 119, member B	FAM119B	25895	NM_015433	DOWN	DOWN
201828_x_at	NM_003928	gb:NM_003928.1 /DB_XREF=gi:4503180 /GEN=CXX1 /FEA=FLmRNA /CNT=217 /TID=Hs.250708.0 /TIER=FL+Stack /STK=68 /UG=Hs.250708 /LL=8933 /DEF=Homo sapiens CAAX box 1 (CXX1), mRNA. /PROD=CAAX box 1 /FL=gb:BC002385.1 gb:BC002410.1 gb:NM_003928.1 gb:AF038168.1 gb:AF052096.1	NM_003928	family with sequence similarity 127, member A	FAM127A	8933	NM_001078171	DOWN
221984_s_at	AL040896	Consensus includes gb:AL040896 /FEA=EST /DB_XREF=gi:5409841 /DB_XREF=est:DKFZp434I2415_s1 /CLONE=DKFZp434I2415 /UG=Hs.22412 hypothetical protein MGC3035	AL040896	family with sequence similarity 134, member A	FAM134A	79137	NM_024293		DOWN
212697_at	AL515874	gb:AL515874 /DB_XREF=gi:12779367 /DB_XREF=AL515874 /CLONE=CS0DA001YF06 (3 prime) /FEA=mRNA /CNT=114 /TID=Hs.83086.0 /TIER=Stack /STK=62 /UG=Hs.83086 /UG_TITLE=Homo sapiens GT212 mRNA	AL515874	family with sequence similarity 134, member C	FAM134C	162427	NM_178126		DOWN
215947_s_at	AF090094	Consensus includes gb:AF090094.1 /DEF=Homo sapiens clone IMAGE 172979. /FEA=mRNA /DB_XREF=gi:4063629 /UG=Hs.125078 ornithine decarboxylase antizyme 1	AF090094	family with sequence similarity 136, member A	FAM136A	84908	NM_032822			UP
218518_at	NM_016603	gb:NM_016603.1 /DEF=Homo sapiens GAP-like protein (LOC51306), mRNA. /FEA=mRNA /GEN=LOC51306 /PROD=GAP-like protein /DB_XREF=gi:7706136 /UG=Hs.82035 potential nuclear protein C5ORF5; GAP-like protein /FL=gb:AF251038.1 gb:AF157316.1 gb:NM_016603.1	NM_016603	family with sequence similarity 13, member B	FAM13B	51306	NM_001101800		DOWN	DOWN
214890_s_at	AL080065	Consensus includes gb:AL080065.1 /DEF=Homo sapiens mRNA; cDNA DKFZp564J102 (from clone DKFZp564J102); partial cds. /FEA=mRNA /GEN=DKFZp564J102 /PROD=hypothetical protein /DB_XREF=gi:5262471 /UG=Hs.101735 DKFZP564J102 protein	AL080065	family with sequence similarity 149, member A	FAM149A	25854	NM_001006655	DOWN	DOWN
218337_at	NM_022749	gb:NM_022749.1 /DEF=Homo sapiens hypothetical protein FLJ21801 (FLJ21801), mRNA. /FEA=mRNA /GEN=FLJ21801 /PROD=hypothetical protein FLJ21801 /DB_XREF=gi:12232410 /UG=Hs.299148 hypothetical protein FLJ21801 /FL=gb:NM_022749.1	NM_022749	family with sequence similarity 160, member B2	FAM160B2	64760	NM_022749		DOWN
205308_at	NM_016010	gb:NM_016010.1 /DB_XREF=gi:7705774 /GEN=LOC51101 /FEA=FLmRNA /CNT=47 /TID=Hs.118821.0 /TIER=FL+Stack /STK=9 /UG=Hs.118821 /LL=51101 /DEF=Homo sapiens CGI-62 protein (LOC51101), mRNA. /PROD=CGI-62 protein /FL=gb:NM_016010.1 gb:AF151820.1	NM_016010	family with sequence similarity 164, member A	FAM164A	51101	NM_016010		DOWN	DOWN
212017_at	BF677404	gb:BF677404 /DB_XREF=gi:11951299 /DB_XREF=602087150F1 /CLONE=IMAGE:4251205 /FEA=mRNA /CNT=237 /TID=Hs.296356.0 /TIER=Stack /STK=93 /UG=Hs.296356 /UG_TITLE=Homo sapiens mRNA; cDNA DKFZp434M162 (from clone DKFZp434M162)	BF677404	family with sequence similarity 168, member B	FAM168B	130074	NM_001009993			DOWN
212771_at	AU150943	gb:AU150943 /DB_XREF=gi:11012464 /DB_XREF=AU150943 /CLONE=NT2RP2003984 /FEA=mRNA /CNT=97 /TID=Hs.66762.0 /TIER=Stack /STK=30 /UG=Hs.66762 /UG_TITLE=Homo sapiens mRNA; cDNA DKFZp564A026 (from clone DKFZp564A026)	AU150943	family with sequence similarity 171, member A1	FAM171A1	221061	NM_001010924	DOWN	DOWN
220134_x_at	NM_018166	gb:NM_018166.1 /DEF=Homo sapiens hypothetical protein FLJ10647 (FLJ10647), mRNA. /FEA=mRNA /GEN=FLJ10647 /PROD=hypothetical protein FLJ10647 /DB_XREF=gi:8922566 /UG=Hs.144391 hypothetical protein FLJ10647 /FL=gb:NM_018166.1	NM_018166	family with sequence similarity 176, member B	FAM176B	55194	NM_018166	DOWN
220150_s_at	NM_024581	gb:NM_024581.1 /DEF=Homo sapiens hypothetical protein FLJ13942 (FLJ13942), mRNA. /FEA=mRNA /GEN=FLJ13942 /PROD=hypothetical protein FLJ13942 /DB_XREF=gi:13375761 /UG=Hs.20537 hypothetical protein FLJ13942 /FL=gb:NM_024581.1	NM_024581	family with sequence similarity 184, member A	FAM184A	79632	NM_001100411			DOWN
213900_at	AA524029	gb:AA524029 /DB_XREF=gi:2264957 /DB_XREF=ng32f02.s1 /CLONE=IMAGE:936507 /FEA=mRNA /CNT=22 /TID=Hs.77889.0 /TIER=Stack /STK=12 /UG=Hs.77889 /LL=9413 /UG_GENE=X123 /UG_TITLE=Friedreich ataxia region gene X123	AA524029	family with sequence similarity 189, member A2	FAM189A2	9413	NM_001127608		DOWN
209379_s_at	AF241785	gb:AF241785.1 /DB_XREF=gi:12005486 /GEN=NPD012 /FEA=FLmRNA /CNT=138 /TID=Hs.81897.0 /TIER=FL+Stack /STK=28 /UG=Hs.81897 /LL=54462 /DEF=Homo sapiens NPD012 (NPD012) mRNA, complete cds. /PROD=NPD012 /FL=gb:AF241785.1	AF241785	family with sequence similarity 190, member B	FAM190B	54462	NM_018999		DOWN
203600_s_at	NM_003704	gb:NM_003704.1 /DEF=Homo sapiens gene with multiple splice variants near HD locus on 4p16.3 (RES4-22), mRNA. /FEA=mRNA /GEN=RES4-22 /PROD=gene with multiple splice variants near HD locuson 4p16.3 /DB_XREF=gi:4506480 /UG=Hs.325987 gene with multiple splice variants near HD locus on 4p16.3 /FL=gb:AB000459.1 gb:NM_003704.1	NM_003704	family with sequence similarity 193, member A	FAM193A	8603	NM_003704	DOWN
218920_at	NM_019057	gb:NM_019057.1 /DEF=Homo sapiens hypothetical protein (FLJ10404), mRNA. /FEA=mRNA /GEN=FLJ10404 /PROD=hypothetical protein /DB_XREF=gi:9506606 /UG=Hs.111279 hypothetical protein /FL=gb:NM_019057.1	NM_019057	family with sequence similarity 193, member B	FAM193B	54540	NM_001190946			DOWN
206848_at	NM_006896	gb:NM_006896.1 /DB_XREF=gi:5901971 /GEN=HOXA7 /FEA=FLmRNA /CNT=14 /TID=Hs.70954.0 /TIER=FL /STK=0 /UG=Hs.70954 /LL=3204 /DEF=Homo sapiens homeo box A7 (HOXA7), mRNA. /PROD=homeo box A7 /FL=gb:NM_006896.1 gb:AF026397.1	NM_006896	family with sequence similarity 36, member A /// homeobox A7	FAM36A	116228	NM_006896			DOWN
220408_x_at	NM_017569	gb:NM_017569.1 /DEF=Homo sapiens transcription factor (p38 interacting protein) (P38IP), mRNA. /FEA=mRNA /GEN=P38IP /PROD=transcription factor (p38 interacting protein) /DB_XREF=gi:8923734 /UG=Hs.171185 transcription factor (p38 interacting protein) /FL=gb:AF093250.1 gb:NM_017569.1	NM_017569	family with sequence similarity 48, member A	FAM48A	55578	NM_001014286	DOWN
209683_at	AA243659	gb:AA243659 /DB_XREF=gi:1874478 /DB_XREF=zr68c06.s1 /CLONE=IMAGE:668554 /FEA=FLmRNA /CNT=92 /TID=Hs.4863.0 /TIER=Stack /STK=19 /UG=Hs.4863 /LL=81553 /UG_GENE=DKFZP566A1524 /UG_TITLE=hypothetical protein DKFZp566A1524 /FL=gb:AL136704.1	AA243659	family with sequence similarity 49, member A	FAM49A	81553	NM_030797			DOWN
217916_s_at	NM_016623	gb:NM_016623.1 /DEF=Homo sapiens hypothetical protein (BM-009), mRNA. /FEA=mRNA /GEN=BM-009 /PROD=hypothetical protein /DB_XREF=gi:7705303 /UG=Hs.92918 hypothetical protein /FL=gb:BC003599.1 gb:AF208851.1 gb:NM_016623.1	NM_016623	family with sequence similarity 49, member B	FAM49B	51571	NM_016623	UP	UP	UP
205775_at	NM_012135	gb:NM_012135.1 /DB_XREF=gi:6912325 /GEN=D6S2654E /FEA=FLmRNA /CNT=29 /TID=Hs.140944.0 /TIER=FL /STK=3 /UG=Hs.140944 /LL=26240 /DEF=Homo sapiens DNA segment on chromosome 6(unique) 2654 expressed sequence (D6S2654E), mRNA. /PROD=DNA segment on chromosome 6(unique) 2654expressed sequence /FL=gb:NM_012135.1 gb:BC001261.1	NM_012135	family with sequence similarity 50, member B	FAM50B	26240	NM_012135		DOWN	DOWN
203206_at	NM_014661	gb:NM_014661.1 /DB_XREF=gi:7661937 /GEN=KIAA0140 /FEA=FLmRNA /CNT=134 /TID=Hs.156016.0 /TIER=FL+Stack /STK=55 /UG=Hs.156016 /LL=9679 /DEF=Homo sapiens KIAA0140 gene product (KIAA0140), mRNA. /PROD=KIAA0140 gene product /FL=gb:D50930.1 gb:NM_014661.1	NM_014661	family with sequence similarity 53, member B	FAM53B	9679	NM_014661	DOWN
218023_s_at	NM_016605	gb:NM_016605.1 /DEF=Homo sapiens putative nuclear protein (LOC51307), mRNA. /FEA=mRNA /GEN=LOC51307 /PROD=putative nuclear protein /DB_XREF=gi:7706138 /UG=Hs.102469 putative nuclear protein /FL=gb:AF251040.1 gb:NM_016605.1	NM_016605	family with sequence similarity 53, member C	FAM53C	51307	NM_001135647		DOWN
217540_at	AA721025	Consensus includes gb:AA721025 /FEA=EST /DB_XREF=gi:2737160 /DB_XREF=est:nx89g05.s1 /CLONE=IMAGE:1269464 /UG=Hs.293253 ESTs	AA721025	family with sequence similarity 55, member C	FAM55C	91775	NM_001134456			DOWN
219377_at	NM_022751	gb:NM_022751.1 /DEF=Homo sapiens hypothetical protein FLJ21610 (FLJ21610), mRNA. /FEA=mRNA /GEN=FLJ21610 /PROD=hypothetical protein FLJ21610 /DB_XREF=gi:12232414 /UG=Hs.12727 hypothetical protein FLJ21610 /FL=gb:NM_022751.1	NM_022751	family with sequence similarity 59, member A	FAM59A	64762	NM_022751	UP	DOWN
221591_s_at	BC005004	gb:BC005004.1 /DEF=Homo sapiens, hypothetical protein FLJ10491, clone MGC:961, mRNA, complete cds. /FEA=mRNA /PROD=hypothetical protein FLJ10491 /DB_XREF=gi:13436475 /UG=Hs.86211 hypothetical protein /FL=gb:BC005004.1	BC005004	family with sequence similarity 64, member A	FAM64A	54478	NM_001195228	UP		UP
218126_at	NM_018145	gb:NM_018145.1 /DEF=Homo sapiens hypothetical protein FLJ10579 (FLJ10579), mRNA. /FEA=mRNA /GEN=FLJ10579 /PROD=hypothetical protein FLJ10579 /DB_XREF=gi:8922531 /UG=Hs.8055 hypothetical protein FLJ10579 /FL=gb:NM_018145.1	NM_018145	family with sequence similarity 82, member A2	FAM82A2	55177	NM_018145	UP
218549_s_at	AK000672	gb:NM_016033.1 /DEF=Homo sapiens CGI-90 protein (LOC51115), mRNA. /FEA=mRNA /GEN=LOC51115 /PROD=CGI-90 protein /DB_XREF=gi:7705802 /UG=Hs.44222 CGI-90 protein /FL=gb:AF151848.1 gb:NM_016033.1	AK000672	family with sequence similarity 82, member B	FAM82B	51115	NM_016033			UP
203420_at	NM_016255	gb:NM_016255.1 /DEF=Homo sapiens Autosomal Highly Conserved Protein (AHCP), mRNA. /FEA=mRNA /GEN=AHCP /PROD=Autosomal Highly Conserved Protein /DB_XREF=gi:7705267 /UG=Hs.95260 Autosomal Highly Conserved Protein /FL=gb:AF097027.1 gb:NM_016255.1	NM_016255	family with sequence similarity 8, member A1	FAM8A1	51439	NM_016255			DOWN
203805_s_at	NM_000135	Consensus includes gb:AW083279 /FEA=EST /DB_XREF=gi:6038431 /DB_XREF=est:xc07f04.x1 /CLONE=IMAGE:2583583 /UG=Hs.284153 Fanconi anemia, complementation group A /FL=gb:NM_000135.1	NM_000135	Fanconi anemia, complementation group A	FANCA	2175	NM_000135	UP		UP
203564_at	NM_004629	gb:NM_004629.1 /DB_XREF=gi:4759335 /GEN=FANCG /FEA=FLmRNA /CNT=107 /TID=Hs.8047.0 /TIER=FL+Stack /STK=35 /UG=Hs.8047 /LL=2189 /DEF=Homo sapiens Fanconi anemia, complementation group G (FANCG), mRNA. /PROD=X-ray repair complementing defective repair inChinese hamster cells 9 /FL=gb:BC000032.1 gb:NM_004629.1 gb:U70310.1	NM_004629	Fanconi anemia, complementation group G	FANCG	2189	NM_004629	UP	DOWN
213007_at	W74442	gb:W74442 /DB_XREF=gi:1384777 /DB_XREF=zd75e09.s1 /CLONE=IMAGE:346504 /FEA=EST /CNT=83 /TID=Hs.80961.1 /TIER=Stack /STK=14 /UG=Hs.80961 /LL=5428 /UG_GENE=POLG /UG_TITLE=polymerase (DNA directed), gamma	W74442	Fanconi anemia, complementation group I	FANCI	55215	NM_001113378	UP	UP	UP
201910_at	BF213279	gb:BF213279 /DB_XREF=gi:11106865 /DB_XREF=601844779F1 /CLONE=IMAGE:4070203 /FEA=FLmRNA /CNT=244 /TID=Hs.183738.0 /TIER=Stack /STK=68 /UG=Hs.183738 /LL=10160 /UG_GENE=FARP1 /UG_TITLE=FERM, RhoGEF (ARHGEF) and pleckstrin domain protein 1 (chondrocyte-derived) /FL=gb:NM_005766.1 gb:AB008430.1	BF213279	FERM, RhoGEF (ARHGEF) and pleckstrin domain protein 1 (chondrocyte-derived)	FARP1	10160	NM_001001715	DOWN
204511_at	NM_014808	gb:NM_014808.1 /DB_XREF=gi:7662309 /GEN=KIAA0793 /FEA=FLmRNA /CNT=65 /TID=Hs.301283.0 /TIER=FL+Stack /STK=37 /UG=Hs.301283 /LL=9855 /DEF=Homo sapiens KIAA0793 gene product (KIAA0793), mRNA. /PROD=KIAA0793 gene product /FL=gb:AB018336.1 gb:NM_014808.1	NM_014808	FERM, RhoGEF and pleckstrin domain protein 2	FARP2	9855	NM_014808	DOWN	DOWN
219002_at	NM_024622	gb:NM_024622.1 /DEF=Homo sapiens hypothetical protein FLJ21901 (FLJ21901), mRNA. /FEA=mRNA /GEN=FLJ21901 /PROD=hypothetical protein FLJ21901 /DB_XREF=gi:13375843 /UG=Hs.32646 hypothetical protein FLJ21901 /FL=gb:NM_024622.1	NM_024622	FAST kinase domains 1	FASTKD1	79675	NM_024622			UP
219016_at	NM_021826	gb:NM_021826.1 /DEF=Homo sapiens hypothetical protein FLJ13149 (FLJ13149), mRNA. /FEA=mRNA /GEN=FLJ13149 /PROD=hypothetical protein FLJ13149 /DB_XREF=gi:11141902 /UG=Hs.112188 hypothetical protein FLJ13149 /FL=gb:NM_021826.1	NM_021826	FAST kinase domains 5	FASTKD5	60493	NM_021826	UP
201579_at	NM_005245	gb:NM_005245.1 /DEF=Homo sapiens FAT tumor suppressor (Drosophila) homolog (FAT), mRNA. /FEA=mRNA /GEN=FAT /PROD=FAT tumor suppressor precursor /DB_XREF=gi:4885228 /UG=Hs.166994 FAT tumor suppressor (Drosophila) homolog /FL=gb:NM_005245.1	NM_005245	FAT tumor suppressor homolog 1 (Drosophila)	FAT1	2195	NM_005245	UP		UP
211623_s_at	M30448	gb:M30448.1 /DB_XREF=gi:181154 /GEN=CSNK2B /FEA=FLmRNA /CNT=1 /TID=HsAffx.900366.814 /TIER=FL /STK=0 /DEF=Human casein kinase II beta subunit mRNA, complete cds. /FL=gb:M30448.1	M30448	fibrillarin	FBL	2091	NM_001436		DOWN
202994_s_at	Z95331	gb:Z95331 /DB_XREF=gi:6572282 /FEA=FLmRNA /CNT=170 /TID=Hs.79732.0 /TIER=Stack /STK=91 /UG=Hs.79732 /LL=2192 /UG_GENE=FBLN1 /UG_TITLE=fibulin 1 /DEF=Human DNA sequence from clone CTA-941F9 on chromosome 22q13 Contains the 3 end of the FBLN1 gene for Fibulin 1 isoforms B, C and D, the first exon of the gene for a novel protein (the ortholog of mouse brain protein E46), ESTs, STSs, GSSs and two... …	Z95331	fibulin 1	FBLN1	2192	NM_001996		DOWN
203886_s_at	NM_001998	gb:NM_001998.1 /DB_XREF=gi:4503664 /GEN=FBLN2 /FEA=FLmRNA /CNT=99 /TID=Hs.198862.0 /TIER=FL /STK=0 /UG=Hs.198862 /LL=2199 /DEF=Homo sapiens fibulin 2 (FBLN2), mRNA. /PROD=fibulin 2 precursor /FL=gb:NM_001998.1	NM_001998	fibulin 2	FBLN2	2199	NM_001004019		DOWN
203088_at	NM_006329	gb:NM_006329.1 /DB_XREF=gi:5453649 /GEN=FBLN5 /FEA=FLmRNA /CNT=157 /TID=Hs.11494.0 /TIER=FL /STK=0 /UG=Hs.11494 /LL=10516 /DEF=Homo sapiens fibulin 5 (FBLN5), mRNA. /PROD=fibulin 5 /FL=gb:AF093118.1 gb:NM_006329.1 gb:AF112152.1	NM_006329	fibulin 5	FBLN5	10516	NM_006329	DOWN	DOWN
202766_s_at	NM_000138	gb:NM_000138.1 /DB_XREF=gi:4557590 /GEN=FBN1 /FEA=FLmRNA /CNT=185 /TID=Hs.750.0 /TIER=FL+Stack /STK=34 /UG=Hs.750 /LL=2200 /DEF=Homo sapiens fibrillin 1 (Marfan syndrome) (FBN1), mRNA. /PROD=fibrillin 1 /FL=gb:L13923.1 gb:NM_000138.1	NM_000138	fibrillin 1	FBN1	2200	NM_000138	DOWN
220127_s_at	NM_017703	gb:NM_017703.1 /DEF=Homo sapiens hypothetical protein FLJ20188 (FLJ20188), mRNA. /FEA=mRNA /GEN=FLJ20188 /PROD=hypothetical protein FLJ20188 /DB_XREF=gi:8923178 /UG=Hs.12439 hypothetical protein FLJ20188 /FL=gb:NM_017703.1	NM_017703	F-box and leucine-rich repeat protein 12	FBXL12	54850	NM_017703	DOWN
213145_at	BF001666	Consensus includes gb:BF001666 /FEA=EST /DB_XREF=gi:10701941 /DB_XREF=est:7g91d12.x1 /CLONE=IMAGE:3313847 /UG=Hs.12460 Homo sapiens clone 23870 mRNA sequence	BF001666	F-box and leucine-rich repeat protein 14	FBXL14	144699	NM_152441		DOWN
213249_at	AU145127	gb:AU145127 /DB_XREF=gi:11006648 /DB_XREF=AU145127 /CLONE=HEMBA1003978 /FEA=FLmRNA /CNT=70 /TID=Hs.76798.0 /TIER=Stack /STK=34 /UG=Hs.76798 /LL=23194 /UG_GENE=FBXL7 /UG_TITLE=f-box and leucine-rich repeat protein 7 /FL=gb:NM_012304.1 gb:AF199356.1	AU145127	F-box and leucine-rich repeat protein 7	FBXL7	23194	NM_012304	DOWN	DOWN	DOWN
222119_s_at	AL117620	Consensus includes gb:AL117620.1 /DEF=Homo sapiens mRNA; cDNA DKFZp564K2364 (from clone DKFZp564K2364); partial cds. /FEA=mRNA /GEN=DKFZp564K2364 /PROD=hypothetical protein /DB_XREF=gi:5912200 /UG=Hs.284289 vitiligo-associated protein VIT-1	AL117620	F-box protein 11	FBXO11	80204	NM_001190274			DOWN
220233_at	NM_024907	gb:NM_024907.1 /DEF=Homo sapiens hypothetical protein FLJ11798 (FLJ11798), mRNA. /FEA=mRNA /GEN=FLJ11798 /PROD=hypothetical protein FLJ11798 /DB_XREF=gi:13376364 /UG=Hs.249727 hypothetical protein FLJ11798 /FL=gb:NM_024907.1	NM_024907	F-box protein 17 /// seryl-tRNA synthetase 2, mitochondrial	FBXO17	115290	NM_001145901			DOWN
212229_s_at	AK001699	Consensus includes gb:AK001699.1 /DEF=Homo sapiens cDNA FLJ10837 fis, clone NT2RP4001260, highly similar to Homo sapiens mRNA for KIAA0875 protein. /FEA=mRNA /DB_XREF=gi:7023121 /UG=Hs.184227 F-box only protein 21 /FL=gb:AF174601.1	AK001699	F-box protein 21	FBXO21	23014	NM_015002		DOWN
202271_at	AB007952	gb:AB007952.1 /DB_XREF=gi:3413925 /GEN=KIAA0483 /FEA=FLmRNA /CNT=166 /TID=Hs.64691.0 /TIER=Stack /STK=22 /UG=Hs.64691 /LL=23219 /DEF=Homo sapiens mRNA for KIAA0483 protein, partial cds. /PROD=KIAA0483 protein /FL=gb:NM_015176.1	AB007952	F-box protein 28	FBXO28	23219	NM_001136115		DOWN
215600_x_at	AK022174	Consensus includes gb:AK022174.1 /DEF=Homo sapiens cDNA FLJ12112 fis, clone MAMMA1000043. /FEA=mRNA /DB_XREF=gi:10433510 /UG=Hs.288793 Homo sapiens cDNA FLJ12112 fis, clone MAMMA1000043	AK022174	F-box and WD repeat domain containing 12	FBXW12	285231	NM_001159927		DOWN	DOWN
209630_s_at	U87460	Consensus includes gb:AL043967 /FEA=EST /DB_XREF=gi:5432195 /DB_XREF=est:DKFZp434H1028_s1 /CLONE=DKFZp434H1028 /UG=Hs.27747 G protein-coupled receptor 37 (endothelin receptor type B-like) /FL=gb:U87460.1	U87460	F-box and WD repeat domain containing 2	FBXW2	26190	NM_012164		DOWN
211816_x_at	D87858	gb:D87858.1 /DB_XREF=gi:1561545 /FEA=FLmRNA /CNT=2 /TID=Hs.193122.5 /TIER=FL /STK=0 /UG=Hs.193122 /LL=2204 /UG_GENE=FCAR /DEF=Homo sapiens mRNA for CD89_U04, complete cds. /PROD=CD89_U04 /FL=gb:D87860.1 gb:D87858.1	D87858	Fc fragment of IgA, receptor for	FCAR	2204	NM_002000		UP
211734_s_at	BC005912	gb:BC005912.1 /DEF=Homo sapiens, Fc fragment of IgE, high affinity I, receptor for; alpha polypeptide, clone MGC:14507, mRNA, complete cds. /FEA=mRNA /PROD=Fc fragment of IgE, high affinity I, receptorfor; alpha polypeptide /DB_XREF=gi:13543505 /FL=gb:BC005912.1	BC005912	Fc fragment of IgE, high affinity I, receptor for; alpha polypeptide	FCER1A	2205	NM_002001	DOWN
204232_at	NM_004106	gb:NM_004106.1 /DB_XREF=gi:4758343 /GEN=FCER1G /FEA=FLmRNA /CNT=84 /TID=Hs.743.0 /TIER=FL+Stack /STK=36 /UG=Hs.743 /LL=2207 /DEF=Homo sapiens Fc fragment of IgE, high affinity I, receptor for; gamma polypeptide (FCER1G), mRNA. /PROD=Fc fragment of IgE, high affinity I, receptorfor, gamma polypeptide precursor /FL=gb:NM_004106.1 gb:M33195.1	NM_004106	Fc fragment of IgE, high affinity I, receptor for; gamma polypeptide	FCER1G	2207	NM_004106		UP
216950_s_at	X14355	Consensus includes gb:X14355.1 /DEF=Human mRNA for high affinity Fc receptor (FcRI) b form. /FEA=mRNA /DB_XREF=gi:31333 /UG=Hs.77424 Fc fragment of IgG, high affinity Ia, receptor for (CD64)	X14355	Fc fragment of IgG, high affinity Ia, receptor (CD64) /// Fc fragment of IgG, high affinity Ic, receptor (CD64)	FCGR1A	100132417	NM_000566		UP
214511_x_at	L03419	gb:L03419.1 /DB_XREF=gi:182460 /FEA=FLmRNA /CNT=7 /TID=Hs.77424.1 /TIER=FL /STK=2 /UG=Hs.77424 /LL=2209 /UG_GENE=FCGR1A /DEF=Human Fc-gamma receptor I B1 mRNA, complete cds. /PROD=Fc gamma receptor I /FL=gb:L03420.1 gb:L03419.1	L03419	Fc fragment of IgG, high affinity Ib, receptor (CD64)	FCGR1B	2210	NM_001004340	UP	UP
203561_at	NM_021642	gb:NM_021642.1 /DB_XREF=gi:11056051 /GEN=FCGR2A /FEA=FLmRNA /CNT=142 /TID=Hs.78864.0 /TIER=FL+Stack /STK=8 /UG=Hs.78864 /LL=2212 /DEF=Homo sapiens Fc fragment of IgG, low affinity IIa, receptor for (CD32) (FCGR2A), mRNA. /PROD=Fc fragment of IgG, low affinity IIa, receptorfor (CD32) /FL=gb:M28697.1 gb:J03619.1 gb:M31932.1 gb:NM_021642.1	NM_021642	Fc fragment of IgG, low affinity IIa, receptor (CD32)	FCGR2A	2212	NM_001136219		UP
204006_s_at	J04162	gb:NM_000570.1 /DEF=Homo sapiens Fc fragment of IgG, low affinity IIIb, receptor for (CD16) (FCGR3B), mRNA. /FEA=mRNA /GEN=FCGR3B /PROD=Fc fragment of IgG, low affinity IIIb, receptorfor (CD16) /DB_XREF=gi:10835138 /UG=Hs.176663 Fc fragment of IgG, low affinity IIIb, receptor for (CD16) /FL=gb:NM_000570.1 gb:J04162.1 gb:M24854.1 gb:AB025256.1	J04162	Fc fragment of IgG, low affinity IIIa, receptor (CD16a) /// Fc fragment of IgG, low affinity IIIb, receptor (CD16b)	FCGR3A	2214	NM_000569		UP
204007_at	J04162	gb:J04162.1 /DB_XREF=gi:183036 /FEA=FLmRNA /CNT=113 /TID=Hs.176663.0 /TIER=FL+Stack /STK=29 /UG=Hs.176663 /LL=2215 /UG_GENE=FCGR3B /UG_TITLE=Fc fragment of IgG, low affinity IIIb, receptor for (CD16) /DEF=Human leukocyte IgG receptor (Fc-gamma-R) mRNA, complete cds. /FL=gb:M24854.1 gb:J04162.1 gb:NM_000570.1 gb:AB025256.1	J04162	Fc fragment of IgG, low affinity IIIb, receptor (CD16b)	FCGR3B	2215	NM_000570	UP
218831_s_at	NM_004107	gb:NM_004107.1 /DEF=Homo sapiens Fc fragment of IgG, receptor, transporter, alpha (FCGRT), mRNA. /FEA=mRNA /GEN=FCGRT /PROD=Fc fragment of IgG, receptor, transporter,alpha /DB_XREF=gi:4758345 /UG=Hs.111903 Fc fragment of IgG, receptor, transporter, alpha /FL=gb:NM_004107.1 gb:U12255.1	NM_004107	Fc fragment of IgG, receptor, transporter, alpha	FCGRT	2217	NM_001136019	DOWN	DOWN
208647_at	AA872727	gb:AA872727 /DB_XREF=gi:2968849 /DB_XREF=ob11c12.s1 /CLONE=IMAGE:1323382 /FEA=FLmRNA /CNT=454 /TID=Hs.48876.1 /TIER=Stack /STK=43 /UG=Hs.48876 /LL=2222 /UG_GENE=FDFT1 /UG_TITLE=farnesyl-diphosphate farnesyltransferase 1 /FL=gb:NM_004462.1 gb:L06105.1 gb:L06070.1	AA872727	farnesyl-diphosphate farnesyltransferase 1	FDFT1	2222	NM_004462		DOWN
203647_s_at	NM_004109	gb:M18003.1 /DEF=Human ferredoxin mRNA, complete cds. /FEA=mRNA /PROD=ferredoxin /DB_XREF=gi:182493 /UG=Hs.744 ferredoxin 1 /FL=gb:NM_004109.2 gb:J03548.1 gb:M18003.1 gb:M34788.1	NM_004109	ferredoxin 1	FDX1	2230	NM_004109			UP
207813_s_at	NM_004110	gb:NM_004110.2 /DB_XREF=gi:13435351 /GEN=FDXR /FEA=FLmRNA /CNT=4 /TID=Hs.69745.1 /TIER=FL /STK=0 /UG=Hs.69745 /LL=2232 /DEF=Homo sapiens ferredoxin reductase (FDXR), transcript variant 2, nuclear gene encoding mitochondrial protein, mRNA. /PROD=ferredoxin reductase isoform 2 precursor /FL=gb:J03826.1 gb:NM_004110.2	NM_004110	ferredoxin reductase	FDXR	2232	NM_004110			UP
212367_at	NM_015322	Consensus includes gb:AI799061 /FEA=EST /DB_XREF=gi:5364533 /DB_XREF=est:we98a10.x1 /CLONE=IMAGE:2349114 /UG=Hs.6048 FEM-1 (C.elegans) homolog b /FL=gb:AF178632.1 gb:NM_015322.1 gb:AF204883.1	NM_015322	fem-1 homolog b (C. elegans)	FEM1B	10116	NM_015322			DOWN
204767_s_at	BC000323	gb:BC000323.1 /DEF=Homo sapiens, flap structure-specific endonuclease 1, clone MGC:8478, mRNA, complete cds. /FEA=mRNA /PROD=flap structure-specific endonuclease 1 /DB_XREF=gi:12653112 /UG=Hs.4756 flap structure-specific endonuclease 1 /FL=gb:BC000323.1 gb:NM_004111.3	BC000323	flap structure-specific endonuclease 1	FEN1	2237	NM_004111	UP		UP
206412_at	NM_005246	gb:NM_005246.1 /DB_XREF=gi:4885230 /GEN=FER /FEA=FLmRNA /CNT=13 /TID=Hs.121558.0 /TIER=FL /STK=6 /UG=Hs.121558 /LL=2241 /DEF=Homo sapiens fer (fpsfes related) tyrosine kinase (phosphoprotein NCP94) (FER), mRNA. /PROD=fer (fpsfes related) tyrosine kinase(phosphoprotein NCP94) /FL=gb:J03358.1 gb:NM_005246.1	NM_005246	fer (fps/fes related) tyrosine kinase	FER	2241	NM_005246		UP
209210_s_at	Z24725	gb:Z24725.1 /DB_XREF=gi:505032 /FEA=FLmRNA /CNT=166 /TID=Hs.75260.0 /TIER=FL+Stack /STK=55 /UG=Hs.75260 /LL=10979 /UG_GENE=MIG2 /DEF=H.sapiens mitogen inducible gene mig-2, complete CDS. /PROD=mitogen inducible gene mig-2 /FL=gb:Z24725.1	Z24725	fermitin family member 2	FERMT2	10979	NM_001134999	DOWN
215000_s_at	AL117593	gb:AL117593.1 /DB_XREF=gi:5912157 /FEA=mRNA /CNT=7 /TID=Hs.103419.1 /TIER=ConsEnd /STK=0 /UG=Hs.103419 /LL=9637 /UG_GENE=FEZ2 /UG_TITLE=fasciculation and elongation protein zeta 2 (zygin II) /DEF=Homo sapiens mRNA; cDNA DKFZp564G082 (from clone DKFZp564G082).	AL117593	fasciculation and elongation protein zeta 2 (zygin II)	FEZ2	9637	NM_001042548	DOWN
205110_s_at	NM_004114	gb:NM_004114.1 /DB_XREF=gi:4758365 /GEN=FGF13 /FEA=FLmRNA /CNT=55 /TID=Hs.6540.0 /TIER=FL+Stack /STK=30 /UG=Hs.6540 /LL=2258 /DEF=Homo sapiens fibroblast growth factor 13 (FGF13), mRNA. /PROD=fibroblast growth factor 13 /FL=gb:AF100143.1 gb:NM_004114.1 gb:U66198.1	NM_004114	fibroblast growth factor 13	FGF13	2258	NM_001139498	DOWN		DOWN
204422_s_at	NM_002006	gb:NM_002006.1 /DB_XREF=gi:4503698 /GEN=FGF2 /FEA=FLmRNA /CNT=185 /TID=Hs.284244.0 /TIER=FL+Stack /STK=10 /UG=Hs.284244 /LL=2247 /DEF=Homo sapiens fibroblast growth factor 2 (basic) (FGF2), mRNA. /PROD=fibroblast growth factor 2 (basic) /FL=gb:NM_002006.1 gb:M27968.1	NM_002006	fibroblast growth factor 2 (basic)	FGF2	2247	NM_002006			DOWN
205782_at	NM_002009	gb:NM_002009.1 /DB_XREF=gi:4503704 /GEN=FGF7 /FEA=FLmRNA /CNT=31 /TID=Hs.164568.0 /TIER=FL /STK=0 /UG=Hs.164568 /LL=2252 /DEF=Homo sapiens fibroblast growth factor 7 (keratinocyte growth factor) (FGF7), mRNA. /PROD=fibroblast growth factor 7 (keratinocyte growthfactor) /FL=gb:M60828.1 gb:NM_002009.1	NM_002009	fibroblast growth factor 7	FGF7	2252	NM_002009			DOWN
206404_at	NM_002010	gb:NM_002010.1 /DEF=Homo sapiens fibroblast growth factor 9 (glia-activating factor) (FGF9), mRNA. /FEA=mRNA /GEN=FGF9 /PROD=fibroblast growth factor 9 (glia-activatingfactor) /DB_XREF=gi:4503706 /UG=Hs.111 fibroblast growth factor 9 (glia-activating factor) /FL=gb:D14838.1 gb:NM_002010.1	NM_002010	fibroblast growth factor 9 (glia-activating factor)	FGF9	2254	NM_002010	DOWN
211535_s_at	M60485	gb:M60485.1 /DB_XREF=gi:182560 /FEA=FLmRNA /CNT=1 /TID=Hs.748.6 /TIER=FL /STK=0 /UG=Hs.748 /LL=2260 /UG_GENE=FGFR1 /DEF=Human fibroblast growth factor receptor mRNA, complete cds. /PROD=fibroblast growth factor receptor /FL=gb:M60485.1	M60485	fibroblast growth factor receptor 1	FGFR1	2260	NM_001174063	DOWN	DOWN
214124_x_at	AL043487	Consensus includes gb:AL043487 /FEA=EST /DB_XREF=gi:5422874 /DB_XREF=est:DKFZp434B2027_s1 /CLONE=DKFZp434B2027 /UG=Hs.108548 PABP-interacting protein 2	AL043487	FGFR1 oncogene partner	FGFR1OP	11116	NM_007045	DOWN
203638_s_at	NM_022969	gb:NM_022969.1 /DB_XREF=gi:13186252 /GEN=FGFR2 /FEA=FLmRNA /CNT=119 /TID=Hs.278581.2 /TIER=FL+Stack /STK=23 /UG=Hs.278581 /LL=2263 /DEF=Homo sapiens fibroblast growth factor receptor 2 (bacteria-expressed kinase, keratinocyte growth factor receptor, craniofacial dysostosis 1, Crouzon syndrome, Pfeiffer syndrome, Jackson-Weiss syndrome) (FGFR2), transcript variant 2, mRNA. /PROD=fibroblast growth …	NM_022969	fibroblast growth factor receptor 2	FGFR2	2263	NM_000141		DOWN	DOWN
201540_at	NM_001449	gb:NM_001449.1 /DEF=Homo sapiens four and a half LIM domains 1 (FHL1), mRNA. /FEA=mRNA /GEN=FHL1 /PROD=four and a half LIM domains 1 /DB_XREF=gi:4503720 /UG=Hs.239069 four and a half LIM domains 1 /FL=gb:U29538.1 gb:U60115.1 gb:NM_001449.1	NM_001449	four and a half LIM domains 1	FHL1	2273	NM_001159699	DOWN	DOWN
204135_at	NM_014890	gb:NM_014890.1 /DB_XREF=gi:7657036 /GEN=DOC1 /FEA=FLmRNA /CNT=89 /TID=Hs.15432.0 /TIER=FL /STK=3 /UG=Hs.15432 /LL=11259 /DEF=Homo sapiens downregulated in ovarian cancer 1 (DOC1), mRNA. /PROD=downregulated in ovarian cancer 1 /FL=gb:NM_014890.1 gb:U53445.1	NM_014890	filamin A interacting protein 1-like	FILIP1L	11259	NM_001042459	DOWN
218034_at	NM_016068	gb:NM_016068.1 /DEF=Homo sapiens CGI-135 protein (LOC51024), mRNA. /FEA=mRNA /GEN=LOC51024 /PROD=CGI-135 protein /DB_XREF=gi:7705631 /UG=Hs.84344 CGI-135 protein /FL=gb:BC003540.1 gb:AF151893.1 gb:NM_016068.1	NM_016068	fission 1 (mitochondrial outer membrane) homolog (S. cerevisiae)	FIS1	51024	NM_016068	DOWN
219522_at	NM_014344	gb:NM_014344.1 /DEF=Homo sapiens putative secreted ligand homologous to fjx1 (FJX1), mRNA. /FEA=mRNA /GEN=FJX1 /PROD=putative secreted ligand homologous to fjx1 /DB_XREF=gi:7657095 /UG=Hs.39384 putative secreted ligand homologous to fjx1 /FL=gb:NM_014344.1	NM_014344	four jointed box 1 (Drosophila)	FJX1	24147	NM_014344		UP
219249_s_at	NM_021939	gb:NM_021939.1 /DEF=Homo sapiens hypothetical protein FLJ22041 similar to FK506 binding proteins (FLJ22041), mRNA. /FEA=mRNA /GEN=FLJ22041 /PROD=hypothetical protein FLJ22041 similar to FK506binding proteins /DB_XREF=gi:11345475 /UG=Hs.3849 hypothetical protein FLJ22041 similar to FK506 binding proteins /FL=gb:NM_021939.1 gb:AB045981.1	NM_021939	FK506 binding protein 10, 65 kDa	FKBP10	60681	NM_021939	DOWN
206857_s_at	NM_004116	gb:NM_004116.1 /DB_XREF=gi:4758379 /GEN=FKBP1B /FEA=FLmRNA /CNT=10 /TID=Hs.77643.0 /TIER=FL /STK=0 /UG=Hs.77643 /LL=2281 /DEF=Homo sapiens FK506-binding protein 1B (12.6 kD) (FKBP1B), mRNA. /PROD=FK506-binding protein 1B (12.6 kD) /FL=gb:D38037.1 gb:NM_004116.1 gb:L37086.1	NM_004116	FK506 binding protein 1B, 12.6 kDa	FKBP1B	2281	NM_004116		DOWN
212169_at	AL050187	gb:AL050187.1 /DB_XREF=gi:4884402 /FEA=mRNA /CNT=215 /TID=Hs.302749.0 /TIER=Stack /STK=77 /UG=Hs.302749 /LL=11328 /UG_GENE=FKBP9 /UG_TITLE=FK506-binding protein 9 (63 kD) /DEF=Homo sapiens mRNA; cDNA DKFZp586B1723 (from clone DKFZp586B1723).	AL050187	FK506 binding protein 9, 63 kDa	FKBP9	11328	NM_007270	DOWN
215645_at	AF090883	Consensus includes gb:AF090883.1 /DEF=Homo sapiens clone HQ0021. /FEA=mRNA /DB_XREF=gi:6690149 /UG=Hs.306560 Homo sapiens clone HQ0021	AF090883	folliculin	FLCN	201163	NM_144606			DOWN
204236_at	NM_002017	gb:NM_002017.2 /DB_XREF=gi:7110592 /GEN=FLI1 /FEA=FLmRNA /CNT=82 /TID=Hs.108043.0 /TIER=FL+Stack /STK=24 /UG=Hs.108043 /LL=2313 /DEF=Homo sapiens Friend leukemia virus integration 1 (FLI1), mRNA. /PROD=Friend leukemia virus integration 1 /FL=gb:BC001670.1 gb:NM_002017.2 gb:M98833.3	NM_002017	Friend leukemia virus integration 1	FLI1	2313	NM_001167681		DOWN
205510_s_at	NM_017976	gb:NM_017976.1 /DB_XREF=gi:8922197 /GEN=FLJ10038 /FEA=FLmRNA /CNT=31 /TID=Hs.181202.0 /TIER=FL /STK=1 /UG=Hs.181202 /LL=55056 /DEF=Homo sapiens hypothetical protein FLJ10038 (FLJ10038), mRNA. /PROD=hypothetical protein FLJ10038 /FL=gb:NM_017976.1	NM_017976	hypothetical protein FLJ10038	FLJ10038	55056	NR_026891		DOWN	DOWN
219871_at	NM_024614	gb:NM_024614.1 /DEF=Homo sapiens hypothetical protein FLJ13197 (FLJ13197), mRNA. /FEA=mRNA /GEN=FLJ13197 /PROD=hypothetical protein FLJ13197 /DB_XREF=gi:13375829 /UG=Hs.29725 hypothetical protein FLJ13197 /FL=gb:NM_024614.1	NM_024614	hypothetical FLJ13197	FLJ13197	79667	NR_026804	DOWN		DOWN
220352_x_at	NM_024305	gb:NM_024305.1 /DEF=Homo sapiens hypothetical protein MGC4278 (MGC4278), mRNA. /FEA=mRNA /GEN=MGC4278 /PROD=hypothetical protein MGC4278 /DB_XREF=gi:13236535 /UG=Hs.318780 hypothetical protein MGC4278 /FL=gb:BC002659.1 gb:NM_024305.1	NM_024305	hypothetical LOC645644	FLJ42627	645644	NR_024492		DOWN	DOWN
200859_x_at	NM_001456	gb:NM_001456.1 /DB_XREF=gi:4503744 /GEN=FLNA /FEA=FLmRNA /CNT=439 /TID=Hs.195464.0 /TIER=FL /STK=2 /UG=Hs.195464 /LL=2316 /DEF=Homo sapiens filamin A, alpha (actin-binding protein-280) (FLNA), mRNA. /PROD=filamin 1 (actin-binding protein-280) /FL=gb:NM_001456.1	NM_001456	filamin A, alpha	FLNA	2316	NM_001110556	DOWN
208614_s_at	M62994	gb:M62994.1 /DB_XREF=gi:349450 /FEA=FLmRNA /CNT=408 /TID=Hs.81008.0 /TIER=FL /STK=1 /UG=Hs.81008 /LL=2317 /UG_GENE=FLNB /DEF=Homo sapiens thyroid autoantigen (truncated actin-binding protein) mRNA, complete cds. /PROD=thyroid autoantigen /FL=gb:AF043045.1 gb:AF042166.1 gb:NM_001457.1 gb:M62994.1	M62994	filamin B, beta	FLNB	2317	NM_001164317		DOWN	DOWN
207876_s_at	NM_001458	gb:NM_001458.1 /DB_XREF=gi:4557596 /GEN=FLNC /FEA=FLmRNA /CNT=3 /TID=Hs.58414.0 /TIER=FL /STK=0 /UG=Hs.58414 /LL=2318 /DEF=Homo sapiens filamin C, gamma (actin-binding protein-280) (FLNC), mRNA. /PROD=gamma filamin /FL=gb:AF089841.1 gb:NM_001458.1	NM_001458	filamin C, gamma	FLNC	2318	NM_001127487		DOWN
210414_at	AF169675	gb:AF169675.1 /DEF=Homo sapiens leucine-rich repeat transmembrane protein FLRT1 (FLRT1) mRNA, complete cds. /FEA=mRNA /GEN=FLRT1 /PROD=leucine-rich repeat transmembrane protein FLRT1 /DB_XREF=gi:6808602 /UG=Hs.12523 fibronectin leucine rich transmembrane protein 1 /FL=gb:AF169675.1 gb:NM_013280.2	AF169675	fibronectin leucine rich transmembrane protein 1	FLRT1	23769	NM_013280	DOWN
202709_at	NM_002023	gb:NM_002023.2 /DB_XREF=gi:5016093 /GEN=FMOD /FEA=FLmRNA /CNT=224 /TID=Hs.230.0 /TIER=FL+Stack /STK=131 /UG=Hs.230 /LL=2331 /DEF=Homo sapiens fibromodulin (FMOD), mRNA. /PROD=fibromodulin precursor /FL=gb:NM_002023.2	NM_002023	fibromodulin	FMOD	2331	NM_002023		DOWN
218210_at	NM_024619	gb:NM_024619.1 /DEF=Homo sapiens hypothetical protein FLJ12171 (FLJ12171), mRNA. /FEA=mRNA /GEN=FLJ12171 /PROD=hypothetical protein FLJ12171 /DB_XREF=gi:13375839 /UG=Hs.31431 hypothetical protein FLJ12171 /FL=gb:AL136631.1 gb:NM_024619.1	NM_024619	fructosamine 3 kinase related protein	FN3KRP	79672	NM_024619	UP
212288_at	AB011126	gb:AB011126.1 /DB_XREF=gi:3043631 /GEN=KIAA0554 /FEA=mRNA /CNT=196 /TID=Hs.301763.2 /TIER=Stack /STK=94 /UG=Hs.301763 /LL=23048 /DEF=Homo sapiens mRNA for KIAA0554 protein, partial cds. /PROD=KIAA0554 protein	AB011126	formin binding protein 1	FNBP1	23048	NM_015033	DOWN	DOWN	DOWN
206371_at	NM_000804	gb:NM_000804.2 /DEF=Homo sapiens folate receptor 3 (gamma) (FOLR3), mRNA. /FEA=mRNA /GEN=FOLR3 /PROD=folate receptor 3 precursor /DB_XREF=gi:9257219 /UG=Hs.352 folate receptor 3 (gamma) /FL=gb:U08470.1 gb:U08471.1 gb:NM_000804.2	NM_000804	folate receptor 3 (gamma)	FOLR3	2352	NM_000804		UP
209189_at	BC004490	gb:BC004490.1 /DB_XREF=gi:13325363 /FEA=FLmRNA /CNT=139 /TID=Hs.25647.0 /TIER=FL /STK=0 /UG=Hs.25647 /LL=2353 /UG_GENE=FOS /DEF=Homo sapiens, v-fos FBJ murine osteosarcoma viral oncogene homolog, clone MGC:11074, mRNA, complete cds. /PROD=v-fos FBJ murine osteosarcoma viral oncogenehomolog /FL=gb:NM_005252.2 gb:BC004490.1	BC004490	FBJ murine osteosarcoma viral oncogene homolog	FOS	2353	NM_005252	DOWN
204420_at	BG251266	gb:BG251266 /DB_XREF=gi:12761082 /DB_XREF=602365892F1 /CLONE=IMAGE:4474055 /FEA=FLmRNA /CNT=59 /TID=Hs.283565.0 /TIER=Stack /STK=14 /UG=Hs.283565 /LL=8061 /UG_GENE=FOSL1 /UG_TITLE=FOS-like antigen-1 /FL=gb:NM_005438.1	BG251266	FOS-like antigen 1	FOSL1	8061	NM_005438		UP
213260_at	AU145890	gb:AU145890 /DB_XREF=gi:11007411 /DB_XREF=AU145890 /CLONE=HEMBA1006158 /FEA=FLmRNA /CNT=72 /TID=Hs.284186.0 /TIER=Stack /STK=22 /UG=Hs.284186 /LL=2296 /UG_GENE=FOXC1 /UG_TITLE=forkhead box C1 /FL=gb:NM_001453.1	AU145890	forkhead box C1	FOXC1	2296	NM_001453		DOWN
206912_at	NM_004473	gb:NM_004473.2 /DEF=Homo sapiens forkhead box E1 (thyroid transcription factor 2) (FOXE1), mRNA. /FEA=mRNA /GEN=FOXE1 /PROD=forkhead box E1 /DB_XREF=gi:9257220 /UG=Hs.159234 forkhead box E1 (thyroid transcription factor 2) /FL=gb:U89995.1 gb:NM_004473.2	NM_004473	forkhead box E1 (thyroid transcription factor 2)	FOXE1	2304	NM_004473	UP
205935_at	NM_001451	gb:NM_001451.1 /DB_XREF=gi:4503732 /GEN=FOXF1 /FEA=FLmRNA /CNT=22 /TID=Hs.155591.0 /TIER=FL /STK=5 /UG=Hs.155591 /LL=2294 /DEF=Homo sapiens forkhead box F1 (FOXF1), mRNA. /PROD=forkhead box F1 /FL=gb:NM_001451.1 gb:U13219.1	NM_001451	forkhead box F1	FOXF1	2294	NM_001451		DOWN
203734_at	NM_018416	gb:NM_018416.1 /DB_XREF=gi:8923841 /GEN=LOC55810 /FEA=FLmRNA /CNT=92 /TID=Hs.120844.0 /TIER=FL+Stack /STK=53 /UG=Hs.120844 /LL=55810 /DEF=Homo sapiens FOXJ2 forkhead factor (LOC55810), mRNA. /PROD=FOXJ2 forkhead factor /FL=gb:AF155132.1 gb:NM_018416.1	NM_018416	forkhead box J2	FOXJ2	55810	NM_018416		DOWN	DOWN
206015_s_at	NM_014947	gb:NM_014947.1 /DB_XREF=gi:7662455 /GEN=KIAA1041 /FEA=FLmRNA /CNT=21 /TID=Hs.26023.0 /TIER=FL /STK=0 /UG=Hs.26023 /LL=22887 /DEF=Homo sapiens KIAA1041 protein (KIAA1041), mRNA. /PROD=KIAA1041 protein /FL=gb:AB028964.1 gb:NM_014947.1	NM_014947	forkhead box J3	FOXJ3	22887	NM_001198850			DOWN
220102_at	NM_023067	gb:NM_023067.1 /DEF=Homo sapiens forkhead transcription factor FOXL2 (BPES), mRNA. /FEA=mRNA /GEN=BPES /PROD=forkhead transcription factor FOXL2 /DB_XREF=gi:12751476 /UG=Hs.289292 forkhead box L2 /FL=gb:AF301906.1 gb:NM_023067.1	NM_023067	forkhead box L2	FOXL2	668	NM_023067	DOWN		DOWN
202580_x_at	NM_021953	gb:NM_021953.1 /DEF=Homo sapiens forkhead box M1 (FOXM1), mRNA. /FEA=mRNA /GEN=FOXM1 /PROD=forkhead box M1 /DB_XREF=gi:11386144 /UG=Hs.239 forkhead box M1 /FL=gb:NM_021953.1 gb:U83113.1 gb:L16783.1	NM_021953	forkhead box M1	FOXM1	2305	NM_021953			UP
205022_s_at	NM_005197	gb:NM_005197.1 /DB_XREF=gi:4885136 /GEN=CHES1 /FEA=FLmRNA /CNT=56 /TID=Hs.211773.0 /TIER=FL /STK=0 /UG=Hs.211773 /LL=1112 /DEF=Homo sapiens checkpoint suppressor 1 (CHES1), mRNA. /PROD=checkpoint suppressor 1 /FL=gb:U68723.1 gb:NM_005197.1	NM_005197	forkhead box N3	FOXN3	1112	NM_001085471		DOWN	DOWN
202724_s_at	NM_002015	gb:NM_002015.2 /DB_XREF=gi:9257221 /GEN=FOXO1A /FEA=FLmRNA /CNT=145 /TID=Hs.170133.0 /TIER=FL+Stack /STK=11 /UG=Hs.170133 /LL=2308 /DEF=Homo sapiens forkhead box O1A (rhabdomyosarcoma) (FOXO1A), mRNA. /PROD=forkhead box O1A /FL=gb:NM_002015.2 gb:AF032885.1 gb:U02310.1	NM_002015	forkhead box O1	FOXO1	2308	NM_002015			DOWN
204131_s_at	N25732	gb:N25732 /DB_XREF=gi:1140080 /DB_XREF=yx83c03.s1 /CLONE=IMAGE:268324 /FEA=FLmRNA /CNT=84 /TID=Hs.14845.0 /TIER=Stack /STK=30 /UG=Hs.14845 /LL=2309 /UG_GENE=FOXO3A /UG_TITLE=forkhead box O3A /FL=gb:AF032886.1 gb:NM_001455.1	N25732	forkhead box O3	FOXO3	2309	NM_001455		DOWN	DOWN
209864_at	AB045118	gb:AB045118.1 /DB_XREF=gi:13365650 /GEN=FRAT2 /FEA=FLmRNA /CNT=34 /TID=Hs.140720.0 /TIER=FL+Stack /STK=16 /UG=Hs.140720 /LL=23401 /DEF=Homo sapiens FRAT2 mRNA, complete cds. /PROD=FRAT2 /FL=gb:AB045118.1	AB045118	frequently rearranged in advanced T-cell lymphomas 2	FRAT2	23401	NM_012083	UP	DOWN	UP
208476_s_at	NM_018027	gb:NM_018027.1 /DEF=Homo sapiens hypothetical protein FLJ10210 (FLJ10210), mRNA. /FEA=CDS /GEN=FLJ10210 /PROD=hypothetical protein FLJ10210 /DB_XREF=gi:8922286 /UG=Hs.183639 hypothetical protein FLJ10210 /FL=gb:NM_018027.1	NM_018027	FERM domain containing 4A	FRMD4A	55691	NM_018027		DOWN
219907_at	NM_006653	gb:NM_006653.1 /DEF=Homo sapiens suc1-associated neurotrophic factor target 2 (FGFR signalling adaptor) (SNT-2), mRNA. /FEA=mRNA /GEN=SNT-2 /PROD=suc1-associated neurotrophic factor target 2(FGFR signalling adaptor) /DB_XREF=gi:5730058 /UG=Hs.194208 suc1-associated neurotrophic factor target 2 (FGFR signalling adaptor) /FL=gb:AF036718.1 gb:NM_006653.1	NM_006653	fibroblast growth factor receptor substrate 3	FRS3	10817	NM_006653			DOWN
204072_s_at	NM_023037	gb:NM_023037.1 /DB_XREF=gi:12957487 /GEN=13CDNA73 /FEA=FLmRNA /CNT=70 /TID=Hs.181304.0 /TIER=FL+Stack /STK=13 /UG=Hs.181304 /LL=10129 /DEF=Homo sapiens putative gene product (13CDNA73), mRNA. /PROD=putative gene product /FL=gb:NM_023037.1	NM_023037	furry homolog (Drosophila)	FRY	10129	NM_023037		DOWN
203697_at	U91903	gb:U91903.1 /DEF=Human Fritz mRNA, complete cds. /FEA=mRNA /PROD=Fritz /DB_XREF=gi:1917006 /UG=Hs.153684 frizzled-related protein /FL=gb:U24163.1 gb:U68057.1 gb:U91903.1 gb:NM_001463.1	U91903	frizzled-related protein	FRZB	2487	NM_001463			DOWN
201564_s_at	NM_003088	gb:NM_003088.1 /DEF=Homo sapiens singed (Drosophila)-like (sea urchin fascin homolog like) (SNL), mRNA. /FEA=mRNA /GEN=SNL /PROD=singed (Drosophila)-like (sea urchin fascinhomolog like) /DB_XREF=gi:4507114 /UG=Hs.118400 singed (Drosophila)-like (sea urchin fascin homolog like) /FL=gb:BC000521.1 gb:NM_003088.1 gb:U03057.1 gb:U09873.1	NM_003088	fascin homolog 1, actin-bundling protein (Strongylocentrotus purpuratus)	FSCN1	6624	NM_003088		UP
204948_s_at	NM_013409	gb:NM_013409.1 /DB_XREF=gi:7242221 /GEN=FST /FEA=FLmRNA /CNT=60 /TID=Hs.9914.1 /TIER=FL+Stack /STK=21 /UG=Hs.9914 /LL=10468 /DEF=Homo sapiens follistatin (FST), transcript variant FST344, mRNA. /PROD=follistatin isoform FST344 precursor /FL=gb:NM_013409.1 gb:BC004107.1	NM_013409	follistatin	FST	10468	NM_006350		UP
208782_at	BC000055	gb:BC000055.1 /DB_XREF=gi:12652618 /FEA=FLmRNA /CNT=480 /TID=Hs.296267.1 /TIER=FL+Stack /STK=198 /UG=Hs.296267 /LL=11167 /UG_GENE=FSTL1 /DEF=Homo sapiens, follistatin-like 1, clone MGC:1993, mRNA, complete cds. /PROD=follistatin-like 1 /FL=gb:U06863.1 gb:BC000055.1	BC000055	follistatin-like 1	FSTL1	11167	NM_007085	DOWN
214093_s_at	AA156865	gb:AA156865 /DB_XREF=gi:1728480 /DB_XREF=zl20f08.s1 /CLONE=IMAGE:502503 /FEA=EST /CNT=13 /TID=Hs.22370.0 /TIER=Stack /STK=10 /UG=Hs.22370 /UG_TITLE=Homo sapiens mRNA; cDNA DKFZp564O0122 (from clone DKFZp564O0122)	AA156865	far upstream element (FUSE) binding protein 1	FUBP1	8880	NM_003902			DOWN
202838_at	NM_000147	gb:NM_000147.1 /DB_XREF=gi:4503802 /GEN=FUCA1 /FEA=FLmRNA /CNT=137 /TID=Hs.576.0 /TIER=FL+Stack /STK=66 /UG=Hs.576 /LL=2517 /DEF=Homo sapiens fucosidase, alpha-L- 1, tissue (FUCA1), mRNA. /PROD=fucosidase, alpha-L- 1, tissue /FL=gb:M29877.1 gb:NM_000147.1	NM_000147	fucosidase, alpha-L- 1, tissue	FUCA1	2517	NM_000147		DOWN
[truncated: 2,388 more rows]

## Sheet: GeneOntology
CANCER	Category	Biological Process	Percentage	# genes	p-value	p-value adj	Enrichment	Gene Name
[truncated: 271 more rows]

[truncated: 4 more sheets: Pathways, TFBS, GENESIGDB, GENESIGDB_sum]
