# Supplementary material for: Profiling of Discrete Gynecological Cancers Reveals Novel Transcriptional Modules and Common Features Shared by Other Cancer Types and Embryonic Stem Cells
Source: PLoS One. 2015 Nov 11;10(11):e0142229. doi: 10.1371/journal.pone.0142229 (PMC4641642; doi:10.1371/journal.pone.0142229)
Supplement: S3 Table — We present biological proceses common in all gynecological cancers in the upregulated and downregulated genes that were found to be enriched in one gynecological cancer at least 2 times more that the other gynecological cancers. In the upregulated genes we focused in cell cycle, transcriptional and apoptosis related processes while in the downregulated gene population we focused in developmental related processes. (XLSX) [file pone.0142229.s007.xlsx]

## Sheet: UPREGULATED
		Enrichment Score	Enrichment Score	Enrichment Score
	GO term	Cervical	Endometrial	Vulvar
	G1/S transition of mitotic cell cycle	164.68	116.43	40.51
	regulation of transcription involved in G1/S transition of mitotic cell cycle	36.29	34.43	2.93
	intrinsic apoptotic signaling pathway in response to DNA damage	37.88	31.16	7.55
	activation of cysteine-type endopeptidase activity involved in apoptotic process	25.33	29.91	4.31
	positive regulation of intrinsic apoptotic signaling pathway	24.06	26.58	3.22
	intrinsic apoptotic signaling pathway in response to oxidative stress	22.38	8.07	2.98
	cellular component disassembly involved in execution phase of apoptosis	16.7	27.91	3.22
	extrinsic apoptotic signaling pathway	15.03	70.08	2.98
	thymocyte apoptotic process	14.13	13.62	2.68
	activation of cysteine-type endopeptidase activity involved in apoptotic process by cytochrome c	11.92	15.72	2.68

## Sheet: DOWNREGULATED
	Enrichment Score	Enrichment Score	Enrichment Score
GO term	Cervical	Endometrial	Vulvar
muscle organ development	33.95	5.15	8.48
pituitary gland development	32.96	6.37	0.68
midbrain development	26.4	0.92	2.71
mammary gland epithelium development	22.61	0.38	2.24
spinal cord development	5.39	1.28	0.69
sebaceous gland development	5.08	0.29	0.23
vagina development	4.58	7.28	0.69
embryonic placenta development	3.86	4.28	0.61
cochlea development	3.54	6.11	0.3
peripheral nervous system neuron development	2.86	0.85	0.68
post-embryonic development	1.74	6.96	7.87
enteric nervous system development	1.09	0.46	0.22
lung alveolus development	0.96	1.84	6.23
spleen development	0.84	3.33	3.46
neural retina development	0.55	3.97	6.12
positive regulation of skeletal muscle tissue development	0.38	0.53	2.1
ovarian follicle development	0.27	1.6	5.23
cell development	0.06	4.3	0.84
glomerular basement membrane development	0.06	0.98	0.48
