# Supplementary material for: Profiling of Discrete Gynecological Cancers Reveals Novel Transcriptional Modules and Common Features Shared by Other Cancer Types and Embryonic Stem Cells
Source: PLoS One. 2015 Nov 11;10(11):e0142229. doi: 10.1371/journal.pone.0142229 (PMC4641642; doi:10.1371/journal.pone.0142229)
Supplement: S4 Table — In the first spreadsheet (ST4__FIGURE4B) we present the normalized expression values from Cervical cancer and HeLa cells from randomly selected microarrays used for calculation of the correlation between HeLa and Cervical cancer cells in Fig 4B. ST4__FIGURE4C spreadsheet contains the average expression values from the microarray studies used for Fig 4C. ST4_FIGURE4E spreadsheet contains all the differentially expressed genes from our gynecological studies which are bound by one of the transcription factors studied in ENCODE in HeLa cell line. The values 0 and 1 represent the absence (0) or the existence (1) of one transcription factor near the promoter of the selected gene. GEO LINKS spreadsheet contains all the GEO accessions, tissue types and links used for the transcription factor binding analysis presented in Fig 5. (XLSX) [file pone.0142229.s008.xlsx]

## Sheet: ST4__FIGURE4B
	Cervical	Cervical	Cervical	Cervical	Cervical	HeLa	HeLa	HeLa	HeLa
Probes	A101_Ce36.CEL	A107_Ce38.CEL	D236_MC35_(HG-U133A_2).CEL	D237_MC4_(HG-U133A_2).CEL	D399_T67-MC1_(HG-U133A_2).CEL	a1.CEL	a2.CEL	b1.CEL	c1.CEL
1007_s_at	10.5783	10.9062	10.6594	11.3758	10.4193	9.90746	10.1001	8.93145	8.31378
1053_at	8.73288	7.31309	8.45445	7.86291	7.22829	9.03542	9.02639	9.85494	9.27309
117_at	6.39053	6.79397	6.91675	6.18736	5.99933	5.53986	5.18895	4.79898	5.59924
121_at	9.58898	7.48781	6.89805	7.22223	7.7776	7.62924	7.49636	7.70054	7.86072
1255_g_at	3.67712	3.65076	3.64973	3.65076	3.4151	3.78792	3.64471	3.66943	3.4708
1294_at	8.36951	8.16964	7.87705	8.60428	8.09115	5.76917	6.1535	6.01816	6.06181
1316_at	5.68206	5.70182	5.75007	5.47664	5.28996	5.36337	5.55508	5.52025	5.50027
1320_at	5.24449	5.69012	5.9295	5.28915	4.56722	5.72059	5.51864	5.39096	5.30672
1405_i_at	7.02713	8.6136	9.45462	8.17293	7.73336	7.65426	7.74667	7.21073	4.61032
1431_at	3.971	4.13549	4.16495	4.96156	4.70177	3.80604	3.86552	4.00906	3.8367
1438_at	6.7511	6.25323	6.84364	6.35671	6.3954	5.54662	5.61754	5.33605	6.14411
1487_at	8.40864	8.0465	7.89645	8.33008	7.7586	8.38809	8.36948	8.52643	8.29686
1494_f_at	4.81776	5.10767	4.83948	4.55701	4.70608	5.59288	5.32738	5.37955	5.58323
1598_g_at	9.86746	9.57734	9.0731	8.93364	10.2179	7.77603	7.63881	7.9354	8.9183
160020_at	6.87038	7.55229	8.18909	9.5595	8.1019	6.46958	6.57537	6.57731	7.28701
1729_at	8.73868	8.00593	8.02251	8.6607	8.63701	7.62221	7.69443	7.89393	7.70421
1773_at	6.40932	6.29216	5.69513	5.67639	5.64059	6.56514	6.24364	7.24776	6.29216
177_at	6.04675	6.18695	8.00036	6.33566	6.00259	6.76302	6.61854	6.31238	6.34787
179_at	7.95932	8.01246	7.53458	7.73211	7.39404	8.65859	8.20149	7.81393	8.46796
1861_at	7.65699	7.05764	7.8908	7.86097	7.66997	6.2013	6.33845	7.58436	8.41743
200000_s_at	10.4907	10.055	10.3406	10.0396	9.8947	11.0118	11.2057	10.7223	10.0141
200001_at	11.7578	11.1197	8.95509	10.3608	9.91417	10.2893	10.3608	10.8627	11.5882
200002_at	13.0989	12.5791	13.3407	12.8748	13.0055	13.3482	13.2955	12.8168	13.219
200003_s_at	13.6793	13.5602	13.3029	13.9452	13.5559	13.5066	13.481	13.3545	13.5114
200004_at	12.4333	12.5267	12.9298	12.7878	12.5756	12.0931	12.3581	12.4509	11.8425
200005_at	11.4674	10.3472	10.9891	11.3277	11.0033	11.7347	11.7978	11.5724	10.9284
200006_at	12.178	11.9286	11.6571	12.9906	11.8436	12.4561	12.5632	12.4895	12.6418
200007_at	12.3471	11.921	12.5138	12.1795	12.5075	12.2642	12.3508	12.3471	13.0486
200008_s_at	10.4771	10.5833	10.1071	9.78768	10.3583	11.3284	10.7663	11.1157	10.9935
200009_at	12.0981	12.1632	12.0547	11.6969	12.0122	12.0211	11.9608	11.8647	11.7333
200010_at	12.9471	12.1111	12.5102	12.8244	12.9522	12.8837	12.9164	13.043	13.1131
200011_s_at	10.7277	10.3015	9.84921	9.86521	9.61824	9.79827	10.0895	10.197	10.4486
200012_x_at	13.4166	12.7444	12.761	13.3447	13.5182	13.6137	13.6664	13.4166	13.5382
200013_at	13.5935	12.6525	13.5831	13.2475	13.5087	13.5087	13.5079	13.78	13.5546
200014_s_at	10.8706	10.5157	10.9506	11.0198	11.0139	11.2155	11.2465	11.3715	11.0318
200015_s_at	11.5317	11.9813	10.8056	11.9399	12.0403	11.2505	11.2493	11.6942	10.9856
200016_x_at	13.0336	12.7757	13.289	13.164	13.3334	13.1635	13.164	13.346	13.1551
200017_at	13.1359	12.6926	13.2489	13.2472	13.6427	13.6173	13.7769	13.2516	13.184
200018_at	13.1916	12.885	12.5449	13.1504	13.407	13.4745	13.4939	13.4491	13.2834
200019_s_at	12.7943	12.6763	12.5879	12.9415	12.7918	12.5339	12.4452	12.8047	13.1587
200020_at	10.8678	10.5554	11.0555	10.934	10.2765	10.5499	10.5049	11.0565	10.8991
200021_at	13.3184	13.5196	12.9476	12.5818	12.0999	13.1901	13.1901	13.1377	13.5351
200022_at	13.375	12.9264	12.8043	13.4954	13.6165	13.118	13.1982	13.5192	13.5949
200023_s_at	11.8548	11.1493	10.1638	11.7334	11.9143	12.5416	12.5268	11.8975	12.5275
200024_at	13.2504	12.7488	12.5721	13.2504	12.9342	13.446	13.5504	13.2504	13.3234
200025_s_at	13.4561	12.9972	13.3145	13.4844	13.5774	13.6033	13.651	13.5395	13.5988
200026_at	13.0558	12.9662	12.9295	12.7108	13.4421	13.0238	13.1701	13.0147	13.2117
200027_at	11.3175	11.131	11.3781	11.8567	11.1336	11.8173	11.699	12.1107	11.4199
200028_s_at	10.4556	10.2987	10.1868	10.928	10.4238	10.3938	10.5332	10.5606	10.5062
200029_at	13.3562	12.6433	12.9131	13.229	13.3773	13.7915	13.8337	13.5426	13.5525
200030_s_at	12.6714	11.9239	12.3131	12.4831	12.243	13.1118	13.0549	12.8588	13.206
200031_s_at	13.4578	13.4104	13.3075	13.6443	13.6371	13.3258	13.3403	13.7756	13.5298
200032_s_at	13.432	13.1574	12.8308	13.2765	13.6903	13.5996	13.6223	13.6239	13.1872
200033_at	12.2219	12.3452	12.7651	12.4968	13.1883	12.3357	12.4037	12.3778	11.9736
200034_s_at	13.0639	12.2772	12.9532	12.9544	13.1556	13.5252	13.3275	13.4428	13.0743
200035_at	9.75135	9.24372	9.09796	8.45152	8.83721	9.24372	9.54287	9.41192	9.5571
200036_s_at	12.5822	12.1938	12.093	12.4159	12.9319	13.0061	13.0853	12.9315	12.7051
200037_s_at	11.3192	10.8338	11.5331	11.6826	10.9769	11.7309	11.7155	11.9386	11.4056
200038_s_at	13.3186	12.7277	13.237	13.4239	13.4459	13.5192	13.4525	13.3818	13.4949
200039_s_at	11.6514	10.8517	11.3737	11.7017	10.8632	11.8599	11.7236	12.1932	11.9435
200040_at	10.6955	10.4573	10.9831	11.0629	10.86	11.1661	11.3016	11.0491	10.9175
200041_s_at	12.0121	11.9828	9.08657	9.57223	8.58234	11.3657	11.3585	12.0272	11.5902
200042_at	9.94093	9.42055	9.55346	10.0053	9.48061	10.3262	10.3425	10.6249	10.0053
200043_at	11.1701	11.8008	11.8651	12.1888	11.7063	11.6977	11.6624	12.2124	12.0637
200044_at	10.7473	9.91021	10.7875	11.0658	10.7382	10.9894	11.0835	10.9238	11.2119
200045_at	9.43561	9.76003	9.3408	9.76003	8.65577	10.3797	10.3135	10.4949	9.76003
200046_at	11.0169	11.4175	11.095	11.8114	11.1676	10.492	10.3585	11.1863	11.706
200047_s_at	11.5393	11.1433	11.5562	11.7823	11.4639	11.4591	11.3759	11.2952	11.525
200048_s_at	11.4009	12.0907	12.2019	11.6429	11.7572	12.741	12.8254	12.5804	12.4872
200049_at	8.25066	8.22547	7.93808	8.38613	7.73539	8.73546	8.89675	8.56501	8.24879
200050_at	10.2628	9.87438	10.4396	11.0107	10.6252	10.9286	10.7458	10.1663	9.8034
200051_at	8.74056	8.48607	7.64934	8.10308	7.73684	8.54937	8.68039	8.44144	8.35031
200052_s_at	10.7739	11.0631	11.2222	10.855	10.4509	11.7649	11.8132	11.8488	11.3962
200053_at	9.63968	9.41566	9.44817	9.54686	9.54843	9.75358	9.59821	10.1984	10.2792
200054_at	8.40997	7.26709	8.2014	7.63671	7.7528	8.13344	8.26248	8.8133	7.88253
200055_at	10.969	10.7947	8.77249	10.164	9.53939	10.6598	10.5922	10.1796	11.6717
200056_s_at	8.40335	7.92003	8.55746	8.92167	8.6588	8.02087	8.25568	8.55746	8.85862
200057_s_at	12.0771	12.3595	11.6422	12.2386	11.8834	12.2386	12.2413	12.4673	12.4577
200058_s_at	10.6513	10.5019	11.0298	11.0127	10.5679	11.272	11.4436	10.4247	10.1264
200059_s_at	12.4238	12.3023	12.7202	12.7674	12.4679	12.6014	12.5972	12.5596	12.8741
200060_s_at	11.4616	10.5815	10.9808	10.5069	10.3334	10.6096	10.817	10.9023	10.7245
200061_s_at	13.6721	13.5602	13.644	13.2643	13.6951	13.9531	14.0373	13.8628	13.5245
200062_s_at	13.6141	13.1011	13.2427	13.5144	13.5628	13.571	13.683	13.4435	13.3085
200063_s_at	13.1887	12.8032	12.8078	13.0967	13.121	13.6269	13.7262	13.9084	13.3226
200064_at	12.7472	12.7209	11.8914	12.2969	11.786	12.9425	12.9196	13.2581	12.2585
200065_s_at	12.3365	12.4632	11.064	11.3592	11.5994	12.1134	12.0581	12.1213	11.9495
200066_at	9.95047	9.78933	10.0801	9.82198	9.78269	10.5085	10.585	10.9083	10.5013
200067_x_at	10.6098	11.064	11.2891	11.3621	11.1977	11.3532	11.3916	10.9215	10.8571
200068_s_at	11.8601	12.2867	11.4329	12.0185	11.9062	11.3424	11.4685	12.8168	12.1922
200069_at	8.24612	7.64268	9.03166	9.36826	9.0486	8.5836	8.55241	8.46432	8.57339
200070_at	8.02714	8.42666	7.98741	8.37186	8.66003	7.59058	7.85851	7.87159	7.79648
200071_at	9.89174	9.75577	10.2973	9.86524	10.1833	10.4781	10.4852	10.1552	10.0081
200072_s_at	11.1656	11.0855	11.7412	11.7646	11.0771	11.8786	11.809	11.8635	11.1848
200073_s_at	11.2913	10.7953	11.7508	11.4929	11.4796	11.2043	11.2435	10.6544	11.5772
200074_s_at	12.4908	11.4702	12.1428	12.4874	12.7157	13.3393	13.4154	12.6578	12.9731
200075_s_at	10.8364	10.3401	10.2648	10.7874	10.2567	10.2234	10.5332	10.4506	10.2636
200076_s_at	9.3121	8.50401	8.51772	8.53719	8.32775	8.93876	8.96442	9.32387	8.92608
200077_s_at	12.7453	12.7754	13.2924	13.1156	13.0603	13.296	13.3401	13.399	12.9465
200078_s_at	10.6083	10.6954	10.2258	10.0614	9.86593	11.2649	11.1749	11.0742	11.1489
200079_s_at	11.6924	10.2204	10.658	10.9294	10.3055	11.4677	11.5502	11.5936	11.0442
200080_s_at	12.451	13.1101	13.6069	13.6961	13.6271	12.8951	12.9614	12.8915	12.4679
200081_s_at	13.3276	12.8335	13.1943	13.322	13.5596	13.7894	13.5647	13.4267	13.6572
200082_s_at	13.0798	12.4043	13.002	12.9892	13.1362	13.4556	13.3747	13.3184	13.2583
200083_at	10.0433	8.98506	10.0081	10.1554	10.0081	9.88852	10.0098	10.2368	9.97312
200084_at	10.4949	10.5005	10.0927	10.6684	10.7229	10.6684	10.803	11.1103	10.9971
200085_s_at	12.351	11.6413	11.5287	12.0122	11.539	12.4815	12.4481	12.3088	12.1738
200086_s_at	12.1043	11.0028	11.334	11.7854	11.9243	12.0589	12.2779	11.8695	11.693
200087_s_at	11.2271	11.6057	11.6179	11.4431	11.8093	11.3498	11.2345	11.21	11.0518
200088_x_at	13.671	13.2136	13.2047	13.3747	13.7227	13.9483	13.9589	13.6928	13.7479
200089_s_at	12.9183	11.5395	12.4781	12.3941	12.9036	13.1317	13.0966	13.019	12.9036
200090_at	9.79094	10.2585	11.5005	10.6919	11.0643	10.8468	10.8117	10.0861	10.705
200091_s_at	12.5911	12.0984	12.7277	12.2613	13.2881	12.8727	13.1449	12.9796	12.5696
200092_s_at	13.2285	12.8468	13.59	13.077	13.4792	13.6526	13.8249	13.3814	13.4384
200093_s_at	11.1668	11.2177	11.8149	11.6813	11.622	12.1883	12.2702	12.324	12.2528
200094_s_at	11.9593	12.1484	11.7182	11.6117	12.2008	13.0791	13.0727	12.2291	12.5128
200095_x_at	13.5153	13.2347	13.6339	13.7527	13.6106	13.8952	13.8304	13.7258	13.7948
200096_s_at	11.6852	11.9492	11.2589	11.6084	12.0673	12.2432	12.3818	12.6078	12.0464
200097_s_at	11.0737	11.0287	11.5663	11.3349	11.4515	11.2649	11.2913	11.2755	11.0855
200098_s_at	10.4014	10.057	10.6566	10.472	10.4736	10.7608	10.9104	10.9789	10.4714
200099_s_at	13.6768	13.3349	13.821	13.6436	14.0063	13.9112	13.8683	13.8332	13.8448
200593_s_at	10.347	10.2936	10.4818	10.6419	10.1826	11.1575	10.8928	10.5149	10.3984
200594_x_at	11.9238	11.6732	11.6922	12.0859	11.7432	12.0567	12.086	12.0455	11.7364
200595_s_at	10.2825	10.2267	10.6998	10.369	10.7757	11.1878	11.2507	10.4496	10.1557
200596_s_at	11.2505	10.6449	10.6393	9.45036	10.1312	11.1576	11.5127	10.6219	9.53311
200597_at	8.03251	6.96288	8.46071	8.38166	8.45591	8.26838	8.38062	8.07194	7.96734
200598_s_at	10.1432	10.2806	10.2203	9.44464	11.4021	11.3387	11.1793	11.2323	10.2441
200599_s_at	12.3574	12.6018	12.0838	12.5121	12.5613	12.6072	12.6075	11.6438	12.0115
200600_at	11.0782	10.0253	11.814	10.7771	10.8498	10.9763	11.17	10.6854	10.7267
200601_at	11.0585	9.97509	9.01046	8.88214	8.33269	9.77057	9.95525	9.71526	10.7109
200602_at	8.98732	9.20662	10.2397	10.9499	10.964	9.85511	10.2456	9.30426	9.82682
200603_at	11.0662	11.2226	11.5572	11.7638	12.4952	11.3733	11.6255	10.4907	10.702
200604_s_at	9.68215	9.36326	7.90857	8.49883	8.6568	9.85591	9.30356	10.1399	9.76003
200605_s_at	10.9488	11.0903	11.3595	11.4648	12.0204	10.9267	10.8383	10.9393	10.8696
200606_at	12.1529	11.3104	13.8313	13.2045	12.7835	11.8652	11.8652	9.41258	9.24628
200607_s_at	10.049	8.67912	9.01333	7.77521	8.61027	10.2542	10.1072	11.3462	9.05641
200608_s_at	10.6822	9.84655	10.7004	10.7329	10.6861	11.02	11.1685	10.7002	10.3154
200609_s_at	11.5823	11.1895	10.424	11.3489	11.3179	10.4827	10.5756	11.3161	10.8343
200610_s_at	11.7792	11.1793	11.3458	11.9453	11.6345	12.0799	12.2331	11.9597	11.8261
200611_s_at	11.1189	11.014	9.77946	9.98577	9.81599	10.1245	10.1245	10.0821	10.3796
200612_s_at	8.12729	8.99046	6.55545	7.53161	8.18305	9.82508	9.72352	9.4359	9.57612
200613_at	12.0946	11.2039	9.37096	9.31835	8.46121	11.574	11.481	11.7169	11.0088
200614_at	12.4134	12.4134	12.0887	11.9828	12.4134	12.6276	12.6447	12.4137	12.045
200615_s_at	8.56381	8.30623	6.32626	6.95911	8.03134	10.1129	9.75748	9.37056	9.42574
200616_s_at	10.0524	9.52791	10.0315	10.078	10.6391	8.73656	8.65265	10.031	9.98291
200617_at	9.578	9.46079	7.11229	7.41233	7.10111	8.5169	8.84236	9.34184	8.74803
200618_at	10.9104	10.7177	10.0642	10.6695	10.478	10.4607	10.8348	10.8253	10.4339
200619_at	10.0952	10.0078	9.8484	9.88165	9.61094	10.2429	10.4725	10.2288	10.0374
200620_at	11.2729	12.1794	11.3572	12.1138	12.4377	10.8001	10.7074	11.2818	11.8925
200621_at	10.6496	10.8605	9.16027	9.73391	9.79913	10.5653	10.4993	11.1851	10.9633
200622_x_at	8.93802	9.17647	8.59395	8.45176	8.2267	8.57942	8.55223	9.45475	9.14821
200623_s_at	8.9845	8.97178	7.89422	7.9323	8.61338	8.12685	8.11493	8.62316	8.93683
200624_s_at	10.0751	10.3696	10.6044	10.6959	10.5138	11.2578	11.4107	11.1242	10.6706
200625_s_at	11.0022	10.9871	10.8525	11.2306	10.9555	11.0394	11.1231	10.7991	11.0724
200626_s_at	10.58	10.9978	11.2913	11.343	11.3898	11.6309	11.641	11.0733	11.1238
200627_at	12.5464	11.5852	12.637	12.5464	12.287	12.765	12.8366	12.5729	12.4776
200628_s_at	11.8066	10.3846	9.91965	9.65571	8.15035	10.2821	10.0966	9.9878	9.01599
200629_at	13.0049	11.2881	11.8319	10.9849	9.61641	10.5747	10.6819	10.5728	9.57165
200630_x_at	11.9186	10.961	12.4092	12.4695	11.9803	11.8457	11.1878	13.113	13.1627
200631_s_at	11.6057	10.6078	12.0007	12.1817	11.4408	11.9069	11.8884	12.3268	12.7505
200632_s_at	12.3678	10.2363	13.7984	13.7743	12.0975	9.45318	10.312	10.2735	9.09692
200633_at	13.5634	13.72	13.6653	13.5171	13.5982	13.784	13.7436	14.1077	13.7796
200634_at	12.3416	11.3976	10.006	9.76278	9.22509	12.3034	12.3504	12.1499	13.2205
200635_s_at	9.65388	8.22906	10.1133	9.14402	8.61338	8.46446	8.81303	8.35896	6.83101
200636_s_at	10.8866	9.59286	11.6121	11.385	10.6409	9.83979	10.2402	9.62583	8.7924
200637_s_at	9.00617	7.62205	8.31831	7.87634	6.94226	8.14074	8.33205	7.54333	6.35693
200638_s_at	11.8079	11.3441	12.4382	11.7399	11.5903	11.8011	11.5313	11.1704	11.6791
200639_s_at	12.0457	11.884	12.1251	11.9453	11.8917	11.656	11.9419	11.4047	11.5783
200640_at	12.4489	12.122	12.3369	12.1032	11.7226	11.6904	11.7989	11.9258	11.665
200641_s_at	11.369	10.7694	11.518	10.3455	10.5635	11.9322	11.0445	11.5102	11.8597
200642_at	11.6918	11.5428	11.8886	12.4189	12.0749	12.5812	12.5894	12.4788	12.8058
200643_at	9.98811	10.8376	7.81654	8.78091	9.18343	9.40677	9.90498	9.59312	8.70293
200644_at	10.4249	11.2343	9.56438	10.2699	9.90973	9.43471	9.54419	9.52805	10.1088
200645_at	11.0904	11.5875	10.8991	10.9951	11.293	11.0964	11.0687	11.1882	11.7589
200646_s_at	8.39252	8.96779	4.55106	5.28511	4.85426	7.73792	7.82323	7.92136	7.85509
200647_x_at	12.7876	11.0152	10.7644	11.3555	10.9124	12.4567	12.4844	12.4868	12.027
200648_s_at	9.06002	11.3604	8.75563	9.76485	10.6712	8.29841	7.98671	4.7179	8.93537
200649_at	9.26105	10.1693	6.50733	6.99199	6.19107	8.25516	8.38039	8.35863	8.63326
200650_s_at	13.7528	13.074	13.1376	13.7715	12.7725	13.3744	13.3744	13.8466	13.3602
200651_at	12.9526	12.5337	12.0208	12.7765	12.9991	13.5169	13.4799	13.932	13.222
200652_at	10.8072	11.7778	11.2103	11.027	11.3522	11.3487	11.3111	11.7658	11.9595
200653_s_at	11.4217	11.5545	11.9778	11.9005	11.4217	10.7156	10.8882	11.4154	11.3361
200654_at	12.0428	12.6252	11.5486	11.7728	11.3532	11.8383	11.8504	11.0959	11.963
200655_s_at	11.238	11.4499	12.5218	12.6539	11.4569	10.6989	10.5388	11.706	11.5624
200656_s_at	11.5813	11.5114	10.0174	10.2085	10.0726	11.1077	11.4033	9.99887	10.5975
200657_at	12.1919	12.4708	12.3365	13.0423	12.6306	12.9681	12.9469	13.1423	12.8631
200658_s_at	10.7574	9.55432	9.71101	9.80655	9.37775	11.9029	11.8961	11.54	10.9557
200659_s_at	9.49286	8.65771	8.18252	8.47633	8.28346	9.39301	9.2553	9.51126	9.58376
200660_at	12.2572	12.3775	12.6791	11.8632	11.3313	12.3146	12.4356	11.7102	12.2572
200661_at	10.3467	11.1702	9.40255	9.65876	9.44562	10.4633	10.4852	9.09538	10.7678
200662_s_at	11.6589	11.1105	11.709	11.769	11.5592	12.2179	12.2153	12.0181	11.769
200663_at	12.1238	12.844	11.4896	12.2237	12.7356	12.2855	12.3707	11.7437	12.7209
200664_s_at	9.71536	9.06702	8.96056	8.70726	8.2225	8.73875	8.69644	9.00619	9.27217
200665_s_at	9.30839	10.67	9.47017	10.6805	11.2138	3.72924	4.46211	3.79665	3.83635
200666_s_at	10.8278	9.93602	10.3381	10.0015	9.84422	9.17013	9.24311	9.6745	9.65642
200667_at	10.4544	10.6528	10.9831	10.6806	10.6555	9.80588	9.73885	9.70876	9.92642
200668_s_at	11.6997	11.9145	11.8988	11.4122	11.4209	11.5604	11.5496	11.198	11.556
200669_s_at	10.5359	10.6694	10.5359	10.0988	10.3887	10.674	10.5359	10.5359	10.8403
200670_at	8.54092	11.3447	8.20298	9.03404	11.2953	10.1908	10.3544	9.36941	8.262
200671_s_at	7.03926	6.81726	5.42596	5.09809	6.17541	7.54996	7.15011	6.85955	6.55363
200672_x_at	8.1775	8.37395	7.3274	6.96193	7.89668	8.50512	8.00263	7.70254	8.35621
200673_at	11.6436	11.7593	12.1702	12.0601	12.6357	12.1645	12.0991	11.9101	11.825
200674_s_at	13.557	12.9762	13.5761	13.7414	13.5915	13.8438	13.8532	13.6357	13.902
200675_at	11.1242	11.5875	10.5795	11.0939	11.9358	10.3807	10.4693	9.76563	10.2365
200676_s_at	7.31187	7.15914	7.09178	7.40365	6.68556	6.75007	6.69227	7.51496	7.94221
200677_at	12.0535	11.9917	10.3665	11.9198	11.7825	10.8311	10.7198	11.3936	11.0163
200678_x_at	10.1766	11.4537	10.3499	10.5433	10.1266	9.80634	9.89375	9.77399	9.98669
200679_x_at	11.1356	10.7734	10.789	11.1667	11.4805	11.7369	11.7062	11.5261	11.7321
200680_x_at	12.7634	12.245	12.8137	13.1431	12.8866	12.8367	12.8137	12.7128	12.8615
200681_at	10.7411	11.0994	12.0623	11.4909	10.5151	11.8679	11.7888	11.9236	11.2796
200682_s_at	11.0571	10.659	10.7127	10.6113	10.7227	11.624	11.709	11.2765	10.9968
200683_s_at	9.88582	9.46699	9.53281	9.21449	9.19473	9.14032	9.18094	10.6429	9.71981
200684_s_at	8.64342	7.87681	7.77826	7.9702	7.59328	8.12073	8.01542	9.31519	9.37374
200685_at	7.17626	6.51126	8.26248	9.58031	9.20283	8.78167	8.93944	7.77319	7.58891
200686_s_at	9.87126	9.90384	11.0957	10.8896	10.9529	10.893	11.0078	10.216	10.0909
200687_s_at	10.4263	9.32505	9.23736	9.15515	8.64415	10.1431	10.3473	10.3817	8.89675
200688_at	6.6295	5.58929	6.5153	6.0156	6.0156	6.9221	6.83881	6.12903	6.33656
200689_x_at	13.3226	12.8328	12.841	13.2554	13.3662	13.5386	13.5037	13.3439	13.5304
200690_at	7.51612	6.50921	7.93989	7.77567	7.47858	8.98514	9.20223	8.8339	8.67947
200691_s_at	11.0216	10.3046	10.958	11.253	10.7458	12.069	11.9019	11.688	11.4943
200692_s_at	10.1488	9.77721	9.95869	10.179	9.91227	11.8228	11.5908	11.1889	10.7587
200693_at	11.6842	11.7462	12.7865	12.2773	12.1126	12.8087	12.7646	12.5092	12.4544
200694_s_at	9.61429	10.1279	9.64742	9.88367	9.74302	9.57549	9.83853	9.93681	9.53186
200695_at	9.72774	9.6528	6.71606	7.45071	6.31717	9.4896	9.43619	9.5643	9.58538
200696_s_at	9.71897	10.6238	11.0313	11.0535	11.6039	7.3873	7.22254	8.60063	9.90868
200697_at	10.6459	10.4436	10.8812	10.5223	10.2028	7.62764	7.69194	5.86581	9.91777
200698_at	10.0724	10.9984	10.0515	9.70761	9.9009	10.1242	10.0188	10.8822	10.55
200699_at	10.3986	11.0025	9.65637	10.0824	10.1381	9.96348	10.02	10.2617	10.6963
200700_s_at	11.2527	12.0039	10.7177	10.5391	10.6396	10.7612	10.5777	11.9492	11.2783
200701_at	10.8291	11.9322	11.4133	12.3464	11.961	9.70846	9.5777	10.22	11.8813
200702_s_at	8.5358	8.26487	9.02047	7.56648	8.80305	8.13515	8.35624	8.71225	9.00086
200703_at	11.636	11.4799	12.436	12.1343	11.6335	11.7829	11.9524	12.1478	11.8871
200704_at	11.5246	10.954	10.7774	11.0593	11.2095	10.4019	10.6123	10.778	12.0264
200705_s_at	12.668	11.797	11.8576	12.3177	12.549	12.8156	12.7571	12.7183	12.9245
200706_s_at	11.0906	10.2309	10.2365	9.02458	10.5724	10.4468	10.4126	10.5683	11.7209
200707_at	9.80348	9.83096	4.7153	5.76765	6.42178	8.82398	8.82398	8.82398	9.33673
200708_at	10.6558	9.31707	9.89076	10.2745	10.3614	11.384	11.4786	11.404	11.0538
200709_at	11.5985	10.9131	9.15739	9.58031	8.97942	11.0389	10.848	10.8814	10.9497
200710_at	10.4619	10.113	9.38102	9.43735	9.97456	9.48551	9.77412	10.5681	9.99138
200711_s_at	9.36121	9.44914	9.97246	10.2151	10.3535	9.70135	9.58505	10.7991	10.451
200712_s_at	9.20398	8.73805	8.52869	8.45243	7.74156	9.0745	8.96948	9.61445	9.60681
200713_s_at	11.6352	11.0889	11.0377	11.2501	10.4586	10.2449	10.1129	10.7683	11.4271
200714_x_at	9.72457	10.2083	8.96343	9.09621	9.12951	9.09617	9.06151	9.11439	9.54748
200715_x_at	11.8153	11.3617	11.2486	11.5961	12.1476	12.7182	12.6363	12.7013	12.7395
200716_x_at	13.523	13.3023	13.226	13.7435	13.7085	13.7484	13.7108	13.7613	13.7294
200717_x_at	13.759	13.3698	13.7073	13.7056	13.8994	14.0287	14.0894	13.9204	13.7302
200718_s_at	12.2728	12.1382	12.7036	12.9325	12.8036	12.773	12.8228	12.8793	12.8124
200719_at	7.44334	7.59209	8.42822	8.42195	8.33626	7.32505	7.3755	8.56373	8.32134
200720_s_at	8.25621	8.20602	7.60987	7.91576	7.27117	9.14833	9.11922	9.56611	8.90786
200721_s_at	8.40358	8.417	8.41924	7.68007	7.81223	8.30467	8.63349	8.32686	8.70065
200722_s_at	8.77111	9.01693	6.93241	8.10403	7.67627	10.6556	10.3743	10.6516	9.22446
200723_s_at	10.6708	10.8365	9.79599	10.7913	10.5152	12.1859	11.932	11.6307	11.0899
200724_at	5.87972	5.8243	5.75885	5.44772	5.10148	5.84791	5.48277	5.86564	6.32963
200725_x_at	13.0332	13.3272	12.8007	13.5317	13.6751	13.6328	13.6029	13.6181	13.4225
200726_at	11.541	11.1195	11.4494	11.6661	11.0519	12.0946	11.9479	12.1863	11.1872
200727_s_at	8.44726	8.07342	7.99483	7.49241	7.2336	9.82515	8.85962	10.3166	9.08778
200728_at	11.3384	11.3277	11.7655	11.4333	11.4771	11.6641	11.6174	11.4437	10.9944
200729_s_at	9.70808	9.95591	10.5254	9.8697	10.5138	10.887	10.7848	10.6583	10.1904
200730_s_at	10.473	10.6521	8.41858	9.51874	8.6333	12.4249	12.0843	10.7993	11.4756
200731_s_at	10.5251	10.7055	8.50619	9.06851	8.98859	11.7283	11.6249	10.8524	10.8113
200732_s_at	11.8125	12.2292	9.86781	10.7558	10.5476	12.6298	12.5239	11.6248	11.9436
200733_s_at	9.57558	9.58422	8.65562	9.19891	9.43127	11.2756	11.3242	9.70456	9.69011
200734_s_at	9.66181	8.64379	8.5766	9.21485	8.43927	9.92383	9.9175	10.1967	11.1535
200735_x_at	13.1406	12.2898	13.1003	12.8771	13.2148	13.3811	13.4901	13.1406	13.2125
200736_s_at	12.3204	11.8936	10.7568	12.4097	11.7011	11.7011	11.6232	11.6509	11.133
200737_at	11.3538	10.2757	10.462	12.2159	10.3849	11.3332	11.2971	11.339	10.8397
200738_s_at	12.8935	12.5374	12.561	13.792	12.5374	13.0523	13.0849	13.0923	12.78
200739_s_at	9.51265	9.49088	8.60326	8.91047	8.10098	8.65289	8.55831	10.1207	9.86538
200740_s_at	11.4138	11.1563	10.4965	11.254	10.5956	9.88548	10.1009	11.6539	11.5413
200741_s_at	13.4803	13.623	13.8998	13.7487	13.919	13.7039	13.7517	13.5081	13.436
200742_s_at	9.06946	10.0245	7.776	8.53107	8.75588	7.59266	7.59963	8.1929	8.60636
200743_s_at	9.76722	10.7557	8.75474	9.27006	9.70569	8.94716	9.27006	8.91363	9.38304
200744_s_at	10.6673	10.6128	9.58872	10.2699	9.11916	9.39036	9.27973	10.9571	9.96221
200745_s_at	11.3894	11.0332	10.2724	10.0896	10.4161	9.30158	9.41472	11.2406	9.9589
200746_s_at	11.3436	11.2598	10.0833	10.7594	10.0458	9.50753	9.46578	11.2192	10.2287
200747_s_at	9.19304	9.558	9.0991	8.88978	9.28427	8.08336	8.43559	8.62651	8.71007
200748_s_at	13.6806	13.076	12.6053	13.4735	13.5241	14.0618	14.1367	13.6434	14.2807
200749_at	10.0772	8.4765	9.89494	9.99611	9.86277	9.8105	10.032	10.4969	9.97208
200750_s_at	12.4695	11.1319	12.2146	11.8139	11.3664	13.289	13.3334	13.2131	12.4943
200751_s_at	10.2148	10.4512	10.299	10.1966	11.025	11.6254	11.5892	11.536	11.0634
200752_s_at	10.2361	9.74161	8.55341	8.49468	7.6559	7.39554	7.42842	7.47522	7.43881
200753_x_at	10.0479	9.82684	10.1457	9.69992	9.38027	10.6007	10.47	10.533	10.8198
200754_x_at	12.0265	11.7038	12.3235	12.1397	11.5036	11.9129	11.8942	12.273	12.1439
200755_s_at	10.3003	9.688	7.53558	8.55548	8.83126	9.61795	9.60702	10.7321	10.7011
200756_x_at	9.31418	9.08267	5.881	7.32163	7.73684	9.23973	9.0103	10.6632	10.1965
200757_s_at	10.7138	10.2095	8.67821	9.69301	9.65684	9.78368	9.77031	10.5266	11.3717
200758_s_at	9.79901	9.44025	9.84281	9.59655	9.42774	9.82699	9.8834	9.39567	9.23834
200759_x_at	9.64958	9.54281	10.2727	10.1786	9.9187	9.5073	9.64958	9.28351	9.15228
200760_s_at	10.9014	10.115	10.2676	10.1062	10.7972	10.8033	10.6628	11.5069	11.0258
200761_s_at	11.073	10.4141	10.1078	11.0382	11.2815	10.9523	11.0247	11.3022	11.1188
200762_at	7.91185	9.37107	8.84504	9.87677	10.7086	9.32813	9.46506	9.61233	9.58052
200763_s_at	14.0612	13.629	13.9741	14.0412	14.0174	14.0458	14.1164	13.8509	13.7535
200764_s_at	10.1041	9.97246	9.50855	9.75449	9.48914	10.099	10.2351	10.3184	9.56605
200765_x_at	11.1265	10.9667	10.89	11.076	10.7387	10.8443	10.7909	11.3205	10.9512
200766_at	8.50041	9.54458	7.50821	8.19246	7.61389	7.15569	7.2858	7.06124	8.33193
200767_s_at	7.76335	7.42897	8.15249	6.57218	7.47858	7.68975	7.80857	7.61563	7.19228
200768_s_at	11.0298	10.9749	11.0647	11.2727	11.2637	11.2945	11.3635	10.8574	10.8301
200769_s_at	8.59235	8.68873	7.16736	7.35016	6.59793	9.77797	9.05821	9.12734	10.1093
200770_s_at	8.57038	9.67281	7.73776	9.23329	8.65187	9.63836	9.66548	9.08683	8.43463
200771_at	9.59754	9.65953	9.03658	10.7182	10.5392	10.7515	10.865	10.1122	9.6778
200772_x_at	12.5875	12.2282	13.2589	13.3909	13.353	12.4228	12.1049	12.7656	12.6037
200773_x_at	12.8283	12.7844	12.91	13.3331	13.2765	12.5949	12.3879	12.8334	12.6314
200774_at	11.1364	11.4018	12.1543	11.3706	11.7681	11.2851	11.4958	11.2978	11.0594
200775_s_at	12.3874	12.2386	12.7423	12.7777	12.4738	12.7868	12.701	12.4143	12.7707
200776_s_at	11.0178	10.7423	8.76999	9.27709	9.1107	11.9358	11.8429	11.8665	10.5437
200777_s_at	12.2098	11.6363	10.1563	11.0788	10.8898	12.1555	12.3151	12.124	10.964
200778_s_at	10.4834	11.1371	8.58557	9.02176	9.53478	10.5535	10.2865	11.4732	10.3415
200779_at	11.7179	11.1558	11.167	11.4851	10.9737	12.3067	12.3529	11.2162	11.9639
200780_x_at	13.6339	13.2231	12.4088	13.4485	12.8756	13.5882	13.6177	13.3927	13.4165
200781_s_at	13.9843	13.284	13.6487	13.6718	13.7797	13.7077	13.6912	13.9157	13.8435
200782_at	11.2077	11.9021	12.0712	10.9368	11.7731	10.873	10.9412	11.1226	11.9992
200783_s_at	8.69789	8.65587	9.81604	10.0437	8.59094	8.91418	8.95046	9.50149	9.52162
200784_s_at	7.56317	8.06346	7.6869	7.07207	6.75345	7.21176	7.17958	7.35841	7.30519
200785_s_at	6.11777	6.51185	7.01515	5.80496	6.60623	5.32452	5.90865	5.69585	6.11777
200786_at	11.697	11.2193	11.4967	11.4193	10.9569	12.2649	12.317	12.4532	12.4382
200787_s_at	8.04594	8.7929	8.28913	7.24943	7.67627	8.9237	9.06013	8.89743	8.1376
200788_s_at	9.36185	10.1871	10.8737	9.94469	10.2138	9.53683	9.64708	9.46324	8.83721
200789_at	9.60334	9.34361	9.35265	9.71315	9.71377	10.0408	9.91083	10.3015	9.51146
200790_at	10.782	11.8197	9.65915	10.7562	10.6283	11.126	11.0735	11.4201	12.4025
200791_s_at	11.6531	11.2791	11.4094	11.4994	11.0795	10.8229	11.1937	11.8435	10.4604
200792_at	11.9628	10.9126	11.8216	12.1367	11.4072	12.5956	12.7152	12.4535	12.6733
200793_s_at	9.77002	9.71641	8.49743	9.60883	9.24548	10.149	10.0029	9.86259	9.96031
200794_x_at	11.2289	11.6083	11.5666	11.8521	11.7388	11.3409	11.0986	11.334	11.8475
200795_at	7.92664	9.3173	9.40823	9.27511	12.1835	4.28315	4.447	3.33538	4.91817
200796_s_at	5.81495	7.94056	5.15329	4.87743	4.54276	7.499	6.72061	7.92801	6.45167
200797_s_at	11.9579	12.925	12.5301	11.9132	12.7428	11.6256	11.7966	11.3414	10.7694
200798_x_at	10.0762	11.9711	11.1243	9.87187	11.4882	10.8652	10.802	10.6164	10.0391
200799_at	12.0501	12.4647	12.7329	13.2228	12.365	9.3564	9.50806	12.2632	11.7671
200800_s_at	11.1684	11.6322	11.7918	12.2183	11.2398	7.79646	7.83628	11.1684	10.2632
200801_x_at	14.1179	14.0324	13.8646	13.5344	13.3368	13.7618	13.8359	14.0324	14.1304
200802_at	10.3071	9.8288	10.0409	10.5477	9.70516	11.6041	11.6501	10.9436	10.4043
200803_s_at	11.4911	11.8949	10.573	10.5679	10.756	11.8457	11.6448	11.759	12.0706
200804_at	11.5312	11.7733	11.875	12.0208	12.0218	11.4719	11.3246	11.3509	11.9883
200805_at	10.0003	10.3433	9.30339	9.85813	9.82595	9.79626	9.56963	10.2421	10.0065
200806_s_at	11.657	11.3414	9.36458	9.99616	10.2126	12.6046	12.5982	13.1124	12.7228
200807_s_at	13.0932	12.5685	11.8886	12.6938	12.3315	13.3397	13.4317	13.6383	13.5139
200808_s_at	9.77809	9.44606	5.64373	6.77883	6.77483	8.97122	9.26233	8.59131	8.23098
200809_x_at	13.5639	13.1128	12.9666	13.0125	13.5711	13.8337	13.8743	13.6681	13.7715
200810_s_at	8.59563	9.53937	10.5463	10.4756	11.0823	8.295	8.43466	10.5105	10.2218
200811_at	7.77421	9.22259	9.80534	9.68093	10.3608	7.78375	7.67654	9.96407	9.71405
200812_at	10.9463	10.3844	10.4248	10.8081	10.1711	11.859	11.9856	11.9515	11.2839
200813_s_at	8.85113	7.90053	8.54166	8.07715	8.45338	8.55653	8.45338	9.41267	8.1749
200814_at	11.5589	11.7437	10.9383	12.0919	11.299	10.6083	10.6529	10.452	10.8255
200815_s_at	10.0136	9.45881	10.2263	9.51751	8.87144	9.92944	10.0671	10.0661	9.69421
200816_s_at	9.20884	7.94016	10.0522	9.71522	10.1021	8.99342	9.37118	9.83339	9.18311
200817_x_at	13.5979	13.3304	13.5865	13.808	13.6896	13.9929	14.1273	13.9489	13.8895
200818_at	11.3709	11.0914	10.9826	12.1258	11.4433	12.1298	12.3093	12.2533	12.2525
200819_s_at	13.0706	13.3284	13.5111	13.5833	13.673	14.1105	14.16	14.0298	13.766
200820_at	10.6194	10.3893	10.315	10.6363	10.6194	10.726	10.6482	10.9026	10.8514
200821_at	8.26251	9.40171	10.7022	11.0812	10.9506	9.0164	9.12843	9.73013	9.3234
200822_x_at	12.9626	11.4933	12.1093	11.8317	11.4873	12.2324	12.4164	12.094	12.8233
200823_x_at	13.0475	11.9774	12.5666	12.7897	12.9322	13.4741	13.3249	13.2065	13.3609
200824_at	11.5473	12.3424	12.1367	12.0008	11.9527	6.34929	5.93499	8.69764	11.5408
200825_s_at	9.81737	10.3825	8.45034	8.5307	8.56022	9.42644	9.73299	9.42644	8.97647
200826_at	12.2893	11.6174	12.0071	12.574	12.3069	12.9004	12.8683	12.9198	12.9604
200827_at	10.0157	9.0742	7.92158	9.36296	8.25611	8.76072	9.0856	8.83034	8.49088
200828_s_at	10.6556	10.6857	10.6904	10.5959	10.0792	11.5365	11.2297	11.7513	11.2165
200829_x_at	10.4554	10.2206	10.8196	10.7471	10.2852	10.8409	10.7747	11.0839	11.1643
200830_at	11.3607	10.6014	11.2331	10.8912	10.279	10.9413	10.911	11.5091	10.811
200831_s_at	9.99839	8.85624	9.67929	8.49218	6.76164	10.775	10.8207	10.3215	10.6839
200832_s_at	11.4015	9.73692	12.7667	11.3041	9.87924	11.2084	11.2927	11.1828	11.5743
200833_s_at	11.1693	11.1648	11.709	11.8723	11.9269	11.4245	11.4216	11.1009	11.3699
200834_s_at	13.7745	13.1126	13.4965	13.6986	13.4253	13.7569	13.7896	13.7763	13.7802
200835_s_at	6.44519	5.33543	8.5735	6.25379	8.08386	6.49512	6.2556	6.55246	7.81861
200836_s_at	8.64602	8.08576	8.3228	8.02859	7.65096	8.61377	8.69747	8.11157	8.4383
200837_at	10.6701	10.6069	10.3184	11.1254	10.7163	10.8563	10.8524	11.2779	10.8809
200838_at	11.7377	11.4213	10.9424	10.5768	11.8862	8.79854	8.6908	8.09655	8.73447
200839_s_at	12.4179	12.0995	12.2362	11.8019	12.74	9.47117	9.40697	8.40297	9.52813
200840_at	12.7964	9.67532	12.459	12.5345	11.7378	12.9366	12.7112	12.9898	12.5914
200841_s_at	7.66577	6.90745	6.66465	5.18858	5.11745	10.1581	9.50333	9.68894	9.00086
200842_s_at	10.2287	9.33803	9.98495	8.8182	9.53617	11.7387	11.7064	11.1356	10.893
200843_s_at	9.66433	9.67811	9.42107	9.8806	9.07288	10.9422	11.2234	10.4005	10.0867
200844_s_at	11.7743	11.4236	12.3058	11.7887	11.0951	13.0821	12.9005	13.0067	13.397
200845_s_at	11.0402	10.8726	11.9747	11.2786	10.9338	12.0162	11.9932	12.4075	12.4301
200846_s_at	11.0458	11.0806	9.87863	9.79791	9.91492	10.7537	10.5679	10.7997	10.8069
200847_s_at	9.39673	10.8786	11.1119	10.8593	12.1089	9.95494	10.1484	10.4405	10.8431
200848_at	8.93603	9.01902	9.0857	9.3826	9.50635	9.39154	9.70809	9.20611	9.9765
200849_s_at	9.57652	9.74638	9.5885	10.2316	10.1172	9.74269	10.1746	9.78804	10.0006
200850_s_at	10.6817	11.0449	10.5903	11.0956	10.9696	11.8188	12.0565	11.9763	11.0956
200851_s_at	10.8589	10.1848	10.5953	10.6333	10.7053	10.632	10.7197	10.7336	10.1942
200852_x_at	10.0044	9.96039	9.22474	9.62637	8.98586	9.30326	9.46099	9.74817	9.85009
200853_at	11.816	11.4836	11.7239	11.6935	11.3781	12.0244	12.1839	12.1817	12.1212
200854_at	7.86198	7.90108	8.05175	8.43451	8.21472	8.50706	8.67723	8.56701	7.72307
200855_at	6.73137	6.43947	6.75411	7.06075	6.76172	7.30969	7.31392	7.47833	6.45872
200856_x_at	5.87244	5.71633	6.79335	6.99318	6.66169	7.07741	7.30009	7.21236	6.21727
200857_s_at	8.21182	7.88093	8.42314	7.97635	8.07094	8.67188	8.70025	8.80734	7.33627
200858_s_at	12.3037	11.5838	12.5376	12.5311	13.1038	13.205	13.1481	12.276	12.4796
200859_x_at	10.9151	9.40789	8.91149	9.43877	8.87567	9.8537	10.3015	9.74827	10.3686
200860_s_at	10.7541	9.84396	10.3345	10.6347	9.82246	10.9315	11.1875	10.8552	9.79536
200861_at	8.45475	7.95242	6.34029	5.90261	5.83883	8.17881	8.29109	8.53705	7.75373
200862_at	10.3984	9.57661	11.4119	10.944	9.58187	9.73921	9.86931	9.58483	10.0804
200863_s_at	11.6812	11.2968	11.2968	11.0836	10.93	11.2903	11.2546	11.3976	11.4717
200864_s_at	8.97533	8.19552	9.36844	9.19475	9.25165	7.71256	8.11729	8.31124	8.55184
200865_at	3.6144	3.53515	3.82901	3.60705	3.45818	3.76348	3.59407	4.10753	3.84625
200866_s_at	11.1079	11.7247	10.0545	10.122	11.1099	10.8224	10.806	10.1981	10.7288
200867_at	9.37808	8.50076	9.12772	9.42134	8.65882	9.07882	9.22361	9.07882	8.82665
200868_s_at	9.2717	8.4936	7.81172	8.93688	7.68081	8.9727	8.7006	9.43219	8.57721
200869_at	13.86	13.1048	12.9419	13.0026	13.2825	13.7941	13.7724	13.6422	13.3233
200870_at	11.8207	10.8469	10.8276	10.196	10.7639	12.2416	12.2148	12.1474	11.7852
200871_s_at	11.8734	12.6653	12.073	11.8241	12.4168	11.3713	11.6225	10.9985	11.5936
200872_at	12.811	12.2153	14.0054	13.3131	12.2882	11.75	11.8459	12.5019	13.14
200873_s_at	11.7026	11.0387	11.4742	11.5762	11.1997	12.4919	12.5474	12.4594	11.8615
200874_s_at	8.51919	7.13505	8.3228	8.16309	7.75114	8.96163	8.76977	8.69965	8.76348
200875_s_at	10.6547	9.37741	10.9001	11.1132	9.9058	10.6979	10.7654	11.2747	10.3959
200876_s_at	11.8453	11.0188	11.7041	11.9065	11.885	12.3358	12.4058	12.0816	12.4017
200877_at	11.978	11.3582	11.7922	11.4806	11.0447	12.743	12.7272	12.524	12.1834
200878_at	11.4434	11.2333	10.9158	11.4311	12.4258	10.5791	10.7925	10.5785	10.5048
200879_s_at	5.83435	5.89791	4.9149	4.11631	4.75964	6.39476	5.7246	6.60988	5.7246
200880_at	10.0433	10.1486	10.149	10.0325	10.1623	10.0004	10.149	10.8122	11.0511
200881_s_at	11.8454	11.9057	11.5916	11.4908	10.9829	11.9057	12.0918	12.5126	12.1091
200882_s_at	10.52	10.6059	11.6175	10.4338	10.2652	11.0863	11.2756	11.9545	10.8068
200883_at	10.2009	9.11677	9.31332	10.1488	10.2624	10.3432	10.4275	11.1552	10.5958
200884_at	9.66284	8.62697	8.25821	10.2076	7.96731	10.0155	10.2342	9.65352	10.2648
200885_at	10.678	10.166	8.93617	10.3698	10.1039	10.4715	10.3302	9.43443	10.5231
200886_s_at	12.299	11.2105	12.2133	12.1042	11.5602	12.4843	12.6978	12.5619	12.186
200887_s_at	11.5953	11.7682	11.8804	11.7791	11.0645	9.13508	9.23027	10.3074	9.67538
200888_s_at	12.4563	11.8127	12.5176	12.229	12.8651	12.7944	12.8131	12.8039	12.6998
200889_s_at	9.03532	9.46233	8.84714	9.1501	9.46089	10.6708	10.7169	10.7077	10.2288
200890_s_at	8.19879	9.22896	8.37658	8.02639	8.82537	9.33682	9.04532	10.124	9.13474
200891_s_at	11.2804	11.8901	11.8704	11.6199	12.1753	11.6662	11.7594	12.1089	11.3946
200892_s_at	10.3639	10.188	10.4374	10.7124	10.4973	10.4745	10.4025	11.1685	10.4973
200893_at	11.5199	11.1843	12.1169	12.1235	11.7616	11.3611	11.332	12.0586	11.5896
200894_s_at	10.0905	8.21028	7.56648	7.40425	7.22171	9.10574	9.45831	9.35159	9.07601
200895_s_at	10.8762	9.62652	9.07851	8.55375	8.67661	9.46913	9.6305	9.53246	9.68057
200896_x_at	11.6627	11.6627	11.8074	10.9433	10.3744	11.7529	11.993	11.4731	12.0278
200897_s_at	10.1418	10.5442	11.7135	10.969	11.8063	10.6202	10.8601	10.6623	10.8878
200898_s_at	8.60142	8.89899	8.99288	8.47154	8.16944	9.28457	9.03861	8.80389	7.77326
200899_s_at	9.06211	9.10386	9.92008	10.023	10.0794	9.50345	9.65935	8.87296	8.32026
200900_s_at	9.89789	8.79851	8.9971	7.31931	9.64825	10.0662	9.73523	10.5634	10.4893
200901_s_at	10.7515	10.1355	9.29998	9.43638	9.19612	10.2981	10.2113	10.6872	10.6725
200902_at	10.0458	10.4069	10.5576	10.6431	10.9428	11.3666	11.3169	10.7411	10.7945
200903_s_at	11.0021	9.53226	9.07606	10.6144	9.48905	10.0021	10.2175	9.83891	10.7851
200904_at	9.9506	10.6331	10.2726	10.822	10.6906	7.48922	7.79802	7.53276	6.90101
200905_x_at	12.5221	12.8464	12.822	11.926	12.6388	9.52279	9.57356	9.65419	9.78747
200906_s_at	7.94886	7.44227	11.243	8.65915	10.7755	8.36679	8.26206	8.54246	8.03512
200907_s_at	10.2557	10.1526	11.4424	10.1919	11.2544	10.398	10.6419	10.303	10.3883
200908_s_at	5.13496	5.18242	5.02572	4.59382	4.88794	5.48739	4.95369	9.22098	7.49301
200909_s_at	13.3219	12.7149	12.5161	13.2059	13.3211	13.2594	13.212	12.9128	13.0489
200910_at	11.234	11.1185	11.7843	11.1155	10.6688	12.3311	12.4305	12.1331	11.9031
200911_s_at	7.97326	9.22393	9.5135	9.58843	11.1925	7.70147	7.62762	9.22393	9.45616
200912_s_at	12.6448	12.4159	13.0696	13.0292	13.1359	12.4042	12.4206	11.6303	12.1502
200913_at	10.074	9.31335	9.44817	9.13949	8.50555	9.98339	10.1739	9.29749	9.54654
200914_x_at	9.37191	8.88662	10.8826	9.49242	10.5476	10.2288	10.804	9.62608	9.85522
200915_x_at	11.0464	10.9682	12.0173	11.819	11.2816	11.5588	11.8429	11.5323	11.5225
200916_at	11.7238	11.6622	12.9603	12.1025	11.4299	11.8333	11.8531	10.8642	11.627
200917_s_at	7.07457	7.07457	3.85624	4.2229	4.08858	7.99231	7.22542	7.99691	7.62378
200918_s_at	10.2689	10.6804	8.06358	7.40983	9.10127	9.87329	10.0188	10.2966	9.5814
200919_at	11.2169	10.7822	10.0882	10.7458	10.2113	9.76501	9.94861	9.55666	10.1296
200920_s_at	10.9048	11.5589	11.1522	10.4409	11.5503	11.4973	11.5802	9.51104	9.70828
200921_s_at	10.4069	11.0373	12.2049	11.711	12.2735	11.2207	11.4518	9.23625	10.3047
200922_at	9.05215	9.22152	6.32746	6.11278	6.79912	7.80506	7.66125	8.43682	9.0958
200923_at	12.2575	12.2006	9.77799	10.064	10.0577	11.0431	10.9732	9.50836	9.11569
200924_s_at	10.7836	9.13825	8.15277	8.81745	8.38184	11.8095	11.8029	11.0383	10.8738
200925_at	12.3107	12.0881	12.3505	12.9489	12.4644	12.8042	12.7985	12.2817	12.8892
200926_at	13.7137	13.457	13.3517	13.5629	13.7878	13.9431	13.9589	13.835	13.8597
200927_s_at	9.38732	9.43826	10.3315	10.0018	9.65995	9.65995	9.36638	9.58783	10.0258
200928_s_at	3.66778	3.60997	4.57066	4.86519	4.35439	3.51639	3.75464	3.75464	3.46034
200929_at	11.4453	11.7822	10.7313	11.4142	11.1276	10.4692	10.2266	11.5342	11.4492
200930_s_at	4.18843	4.01438	3.85624	4.99667	4.0614	4.1807	4.15885	3.8793	4.15885
200931_s_at	9.91499	9.50964	11.154	10.77	11.0506	10.7066	10.7078	10.1284	11.116
200932_s_at	9.66186	9.26533	10.2145	10.0164	9.91048	10.0176	10.0511	10.2349	10.5317
200933_x_at	13.7859	13.7189	13.6357	14.0646	13.9697	13.8701	13.8503	14.0577	13.8502
200934_at	11.4569	11.2982	12.0735	12.2499	11.3024	11.3348	11.4564	11.9572	11.274
200935_at	9.37201	8.87235	5.36407	5.66116	4.73269	7.94803	7.72021	7.67357	8.32383
200936_at	13.5819	12.9572	12.6009	13.1141	13.2636	13.9405	13.9129	13.5121	13.5884
200937_s_at	12.5274	11.7932	12.2482	12.5811	12.8832	13.2624	13.2863	12.7668	12.6413
200938_s_at	4.68461	4.8007	4.37506	4.43558	3.84098	4.68461	4.68461	5.18493	5.44844
200939_s_at	4.21972	4.20332	4.18292	4.19583	3.91498	4.18292	4.40627	3.9576	3.83716
200940_s_at	8.05876	8.36093	8.48862	10.1047	9.90315	7.87135	8.14451	6.90418	7.60564
200941_at	9.24997	9.62512	9.72371	10.6588	10.2523	9.01239	8.98897	9.85755	10.2035
200942_s_at	11.3538	10.5442	11.2103	11.2116	11.0093	11.2103	11.199	11.5292	11.341
200943_at	11.6895	11.5126	12.0771	12.3131	12.1017	11.7269	11.6584	11.7106	11.7912
200944_s_at	11.9233	11.9421	12.3355	12.6241	12.1553	11.9455	11.9089	12.3152	12.029
200945_s_at	11.0335	11.4288	10.8715	10.544	11.0518	11.5663	11.6131	10.3561	10.358
200946_x_at	8.80488	8.07511	9.21221	9.11164	9.22177	9.11164	8.88416	9.37259	9.29423
200947_s_at	9.41995	8.41139	10.0714	10.0558	10.1281	9.53991	9.20604	9.47898	9.38913
200948_at	10.5631	9.88574	7.87434	7.49021	7.05937	10.3109	10.5768	10.0446	10.3174
200949_x_at	13.3758	13.2035	13.3542	13.4642	13.5347	13.6214	13.7565	13.4642	13.1947
200950_at	10.6791	10.0518	11.0576	10.7976	10.4144	10.7922	10.5628	10.8613	11.291
200951_s_at	5.05175	6.97834	4.70103	4.64081	5.4411	3.88912	4.44702	4.16156	4.76383
200952_s_at	3.96351	5.04803	3.85301	3.43117	3.89139	3.59591	3.7855	3.83734	4.28955
200953_s_at	6.75084	9.41455	8.57083	7.66272	9.56039	4.18241	3.68014	3.93986	4.39218
200954_at	10.688	10.0696	8.411	8.53603	8.31418	9.8292	9.80756	9.80756	10.3361
200955_at	10.2873	9.87262	10.1395	10.265	9.68507	10.9932	10.9727	11.0471	10.2462
200956_s_at	9.88856	8.33214	9.46851	8.87681	8.67977	10.7314	10.7805	10.5256	9.45481
200957_s_at	10.1997	8.75296	9.71949	9.88785	8.81971	10.4459	10.7924	10.5727	9.94786
200958_s_at	10.0871	11.3136	10.1575	10.553	11.3947	10.9873	11.0329	11.2235	10.7074
200959_at	10.1053	10.0161	10.5993	10.6615	10.5106	11.0513	10.884	10.8357	10.9042
200960_x_at	11.5181	11.8197	11.1441	11.5562	11.4965	11.9258	12.1177	11.893	12.3906
200961_at	9.32941	8.77433	9.36844	9.55308	9.57941	9.57651	9.54791	9.93592	9.42991
200962_at	6.94072	7.00796	6.55083	7.56648	6.59367	7.33453	7.17902	8.60754	7.62437
200963_x_at	13.2837	12.9983	13.0754	13.125	13.4991	13.6319	13.638	13.5086	13.4932
200964_at	11.5944	11.8371	8.62707	8.98122	8.12902	10.8271	11.4197	10.3011	10.5607
200965_s_at	10.6111	11.7522	12.4712	10.1176	11.026	10.3896	10.6421	8.67646	10.6503
200966_x_at	13.5108	12.1288	12.3568	13.4716	12.152	12.5632	12.5058	12.7094	13.3631
200967_at	12.9298	12.5521	12.0558	11.9061	12.6095	12.7249	12.6212	12.2706	12.6564
200968_s_at	12.5028	12.1892	11.1362	11.1777	11.8925	12.091	11.9014	11.6821	11.9037
200969_at	9.84213	10.4688	10.9669	9.78232	10.6077	7.9323	7.96041	9.05684	9.12437
200970_s_at	9.31263	9.85186	10.2902	9.16651	9.72428	7.87473	8.08024	8.96939	8.94137
200971_s_at	11.4803	11.8711	11.8949	11.025	11.0941	11.3433	11.4621	11.2624	11.3355
200972_at	10.6891	11.5458	11.0151	11.1894	11.2191	11.005	11.1595	9.05419	11.7667
200973_s_at	9.54252	10.4436	9.54555	9.91202	9.92889	10.1522	9.91202	8.44159	11.4142
200974_at	8.19957	9.72298	8.94023	9.51016	11.425	6.23063	6.87077	7.27061	7.94308
200975_at	10.6823	10.4059	11.021	11.2339	10.8126	11.0186	11.0186	11.7928	11.7134
200976_s_at	9.61204	10.3388	10.1552	10.6415	10.2386	10.036	10.1499	10.6022	10.2218
200977_s_at	9.81712	10.4918	10.236	10.4028	10.2426	10.5058	10.467	11.1837	10.3401
200978_at	10.8976	10.7143	11.0102	11.7343	10.6252	11.674	11.677	11.8585	11.8881
200979_at	7.21242	7.167	7.52158	8.15745	8.10412	9.64318	9.76685	8.43764	8.9531
200980_s_at	9.95163	10.2493	9.93189	10.3637	10.4853	12.0753	11.9793	11.2137	11.3024
200981_x_at	12.9349	12.5804	11.7647	12.7777	12.17	12.9167	13.0257	12.773	12.7889
200982_s_at	7.30453	9.16054	6.92275	7.45409	8.65937	8.99388	8.46507	7.97011	9.50892
200983_x_at	12.9921	12.1207	9.18522	11.145	11.6246	12.2259	12.2023	12.2474	12.456
200984_s_at	12.175	10.8783	9.0223	10.5849	11.0919	11.0919	11.0919	11.2715	12.1163
200985_s_at	12.5925	11.4183	9.6211	11.2168	11.7209	11.4312	11.2602	11.5703	12.2811
200986_at	9.67146	9.00865	9.854	8.17116	11.0311	5.90001	6.24081	5.05077	5.5252
200987_x_at	9.40723	8.65613	8.16239	8.31909	7.42963	10.1031	9.90568	10.4961	9.99237
200988_s_at	7.60975	6.50191	6.42111	6.45194	6.25178	7.81997	7.96049	8.04927	7.53686
200989_at	11.9953	12.3307	12.4317	12.1686	12.367	11.699	11.773	12.3683	11.7048
200990_at	11.2844	10.3943	8.44896	8.88408	7.71928	10.1344	10.3804	9.94794	10.4169
200991_s_at	10.1115	9.48279	9.18893	9.31621	9.12546	9.94695	9.86191	10.0223	10.1745
200992_at	10.4814	10.5082	9.50154	9.78989	10.1066	11.6069	11.6882	10.762	10.7305
200993_at	10.4645	10.1682	9.56378	9.64851	10.0554	11.371	11.6179	10.6115	10.7277
200994_at	9.77899	9.72687	8.88527	9.31048	9.81216	10.6274	11.0836	10.3421	10.2449
200995_at	8.68014	7.7503	7.83098	8.29549	8.565	9.71782	9.93439	9.17669	9.42913
200996_at	10.9143	10.8384	11.6249	11.2657	11.3293	11.4882	11.469	11.4926	11.2111
200997_at	10.676	10.2914	10.2624	10.264	9.97343	10.5771	10.578	10.8767	10.5273
200998_s_at	10.1398	10.181	9.51598	9.16651	8.88999	9.67725	9.85608	10.1487	9.5964
200999_s_at	10.2304	10.7784	11.2656	11.1964	10.8302	9.72919	10.0964	10.2942	10.8271
201000_at	10.5922	9.6984	9.8005	9.73931	8.96775	10.82	10.8045	10.4515	9.81644
201001_s_at	9.9916	9.2211	9.26545	8.66354	8.44115	9.80763	9.69268	9.84823	9.25044
201002_s_at	10.3049	9.90468	9.90721	9.79162	9.50659	10.0152	9.89847	9.97294	9.682
201003_x_at	9.5824	9.66193	9.06961	9.83551	8.61699	9.93263	10.1107	10.286	9.45164
201004_at	11.3893	13.2297	10.5197	11.7832	12.559	11.877	11.877	12.3627	11.7677
201005_at	12.7363	12.0415	13.6912	12.8716	13.0984	10.9741	10.7256	10.1332	11.863
201006_at	5.86174	5.18602	5.88648	5.88648	5.42442	5.88648	6.13149	6.10643	6.27885
201007_at	10.0568	10.2679	10.5214	10.9033	10.7474	11.0556	10.918	10.7278	10.8327
201008_s_at	8.35406	10.414	8.20062	8.21071	9.84771	9.50001	9.01204	9.69386	5.68217
201009_s_at	9.21917	11.5588	9.47782	10.1343	11.4019	9.81127	9.69769	9.74423	6.72345
201010_s_at	9.25622	11.3105	10.673	12.1081	12.2327	10.0634	9.97326	9.53527	6.87008
201011_at	11.1059	10.9792	11.137	10.805	10.5711	10.1275	9.90047	10.2936	10.5423
201012_at	12.4872	11.5426	13.2939	12.4658	12.8004	12.283	12.115	12.0275	12.1343
201013_s_at	11.1184	9.47055	10.1893	10.3601	9.57926	11.6115	11.5262	11.6038	11.6815
201014_s_at	10.7375	9.07721	8.90335	9.34608	8.05856	11.3656	11.1643	11.5341	10.8173
201015_s_at	11.0472	10.0683	11.575	10.341	9.66213	9.3686	9.51477	9.27699	9.33879
201016_at	8.13904	6.96639	9.03166	9.0699	9.3273	10.2677	10.1858	8.87394	9.03166
201017_at	9.46885	8.40904	9.20015	9.56723	9.36844	9.53154	9.49495	9.44845	8.39939
201018_at	9.27813	7.46503	8.99077	9.87374	9.28846	10.2587	10.0363	9.06881	9.32195
201019_s_at	10.7107	9.92227	10.8187	10.6104	10.9104	11.6435	11.9795	10.7395	10.5107
201020_at	9.53001	9.38597	10.4821	9.57331	9.78212	9.46233	9.17313	9.35581	9.49705
201021_s_at	10.8802	10.5894	11.5521	11.1944	11.1137	11.3269	11.3903	11.4998	11.5016
201022_s_at	12.5326	11.9193	13.1475	12.7709	12.6285	12.0653	12.1258	12.8379	12.9005
201023_at	9.53759	10.446	10.5629	9.36038	10.4061	10.3006	10.4061	10.8959	10.4821
201024_x_at	9.61202	9.44751	11.1285	9.74463	10.7015	11.0591	11.0856	9.86944	10.2857
201025_at	6.78967	6.63045	7.08651	6.93355	6.29568	8.18101	8.4694	7.57573	7.71492
201026_at	6.16223	5.31493	7.23353	5.76765	6.61078	7.33533	6.81923	7.08562	8.26872
201027_s_at	9.11973	8.85894	8.5021	8.39346	8.05799	9.95381	10.2896	9.19195	8.93163
201028_s_at	9.94146	10.3652	8.72176	10.2445	9.67246	9.71315	9.77697	9.27109	10.4183
201029_s_at	11.6895	11.9259	11.3782	12.4216	11.6533	11.0148	11.1252	10.5052	11.6996
201030_x_at	13.1603	10.5445	10.5203	10.8803	11.6813	13.8018	13.9067	13.5525	13.722
201031_s_at	10.6187	10.6518	12.479	12.37	12.3515	11.8342	11.362	11.4456	11.7928
201032_at	10.2969	9.27654	10.5674	11.6962	9.67532	9.07079	9.22363	9.96927	9.54915
201033_x_at	13.7917	13.3552	13.5066	13.664	13.6121	13.8996	14.0325	13.8401	13.7669
201034_at	10.533	10.8258	9.09796	10.7598	11.2917	10.0321	10.1189	9.18674	10.1394
201035_s_at	8.34764	8.78879	8.92209	9.31472	9.09312	9.09312	9.09312	9.56082	9.57132
201036_s_at	8.44523	9.30551	10.5086	10.0937	9.84337	8.82954	8.99243	9.40516	10.0326
201037_at	11.0087	9.20002	10.8101	10.7778	9.77045	10.6528	10.8463	10.3585	10.7664
201038_s_at	8.7633	6.94723	7.48525	8.60681	8.60681	8.60681	8.9417	9.5012	9.20697
201039_s_at	10.5836	8.51451	8.3163	7.44717	7.94345	10.3502	10.3255	9.64787	10.2167
201040_at	9.55459	9.48658	7.64861	7.58727	7.99483	8.49485	8.41741	8.49485	10.0704
201041_s_at	11.9526	12.5412	8.82912	9.33904	13.0125	10.7033	10.8925	11.2737	11.7917
201042_at	10.9705	10.0545	6.98111	6.73773	10.0296	5.61576	5.27372	6.90266	6.92237
201043_s_at	8.38406	7.04187	7.16033	8.0271	7.80965	9.39737	8.83865	9.51455	9.33879
201044_x_at	8.09293	8.77768	4.70411	5.07472	7.35642	7.65602	7.12858	8.70419	7.98484
201045_s_at	6.50691	6.25017	5.57131	5.7094	5.41118	6.52639	5.88398	7.0386	6.26686
201046_s_at	11.0388	9.53421	9.66933	9.53155	9.04101	10.0528	10.3531	10.0557	10.2045
201047_x_at	9.74072	10.5694	10.7391	10.578	10.8429	10.6304	10.7731	9.96316	10.022
201048_x_at	6.44796	7.23008	6.45786	5.69324	5.80891	8.14339	7.64514	7.95308	7.39815
201049_s_at	13.9386	13.808	13.7364	14.097	13.9146	14.1606	14.3032	13.9959	14.0428
201050_at	9.10525	10.0248	7.8703	6.8798	7.49925	8.09567	8.36391	7.90227	9.15452
201051_at	10.9685	9.51162	9.59166	10.0446	10.2106	10.8528	10.8642	11.5058	11.074
201052_s_at	10.2479	9.09977	7.32958	8.19451	7.29782	8.86031	8.89968	9.32666	8.45237
201053_s_at	9.10678	8.17473	9.55915	9.76658	9.34522	8.16978	8.34763	8.31458	8.03544
201054_at	9.67841	9.59478	10.3966	10.6126	10.8067	10.1908	10.1905	10.9893	10.7531
201055_s_at	8.27599	8.49663	8.59899	8.67625	8.49663	8.32194	8.05838	8.78119	9.45406
201056_at	7.9789	8.24012	7.57423	8.10464	7.54314	7.7767	7.77832	7.77832	7.20106
201057_s_at	9.9703	10.2915	10.1521	10.0427	10.0548	9.09245	9.22874	8.79086	8.59446
201058_s_at	7.30054	8.34329	6.65182	6.46517	7.47793	7.00969	6.84132	7.10278	9.87224
201059_at	10.5891	10.9798	10.702	10.0947	10.6335	10.028	10.1127	10.7753	10.7428
201060_x_at	8.81521	10.1873	11.1417	10.6727	10.6761	10.3865	10.4404	10.8365	10.8973
201061_s_at	9.27637	10.6505	11.8444	11.326	11.529	10.252	10.2298	11.0787	10.9686
201062_at	3.25342	3.31798	3.89304	3.84453	3.67959	3.1371	3.35088	3.76461	3.42005
201063_at	10.8451	10.2731	9.62808	10.5243	11.1055	11.3392	11.4814	9.86828	11.562
201064_s_at	10.5366	9.14511	9.40922	9.69078	9.67476	11.133	11.1907	9.9711	10.0451
201065_s_at	9.74816	9.17616	9.78631	9.86809	10.3006	9.74816	9.77049	9.86721	9.22051
201066_at	10.9772	9.51993	9.30984	10.3002	9.65953	11.7681	11.7421	11.0298	11.6079
201067_at	7.77153	7.91344	8.43696	8.09933	8.14361	7.69609	7.87468	9.42581	8.61889
201068_s_at	11.0878	11.0805	11.4318	11.41	11.0732	11.818	11.6737	12.2859	11.8197
201069_at	7.23734	10.1881	7.29327	8.06594	10.8414	5.20379	4.54033	5.13479	7.29327
201070_x_at	9.26105	9.19153	8.01296	6.96384	7.92912	9.07579	8.79396	10.4121	8.5258
201071_x_at	11.244	11.55	11.0492	11.5234	11.786	11.4124	11.3923	11.6735	11.1133
201072_s_at	8.04411	6.76483	9.8057	8.48802	8.97942	8.29774	8.02143	8.59485	8.0223
201073_s_at	8.56183	7.71816	7.87893	7.61137	7.20474	9.39393	9.64456	9.40684	8.39135
201074_at	9.39887	8.64441	9.63348	10.1804	9.27053	9.8879	10.1759	9.81664	9.63348
201075_s_at	8.84941	8.10298	8.55939	9.31417	8.02103	9.73353	9.84621	9.641	8.89156
201076_at	9.1862	8.45495	8.86623	9.4041	9.20028	8.59898	8.76523	9.56804	10.3186
201077_s_at	11.3081	10.3001	10.8075	11.3979	11.0061	11.6132	11.824	12.0602	12.0528
201078_at	10.3786	11.1496	10.8908	11.1602	11.4482	10.8389	10.8031	10.707	11.1299
201079_at	10.331	11.038	9.11158	8.91965	9.2569	9.69184	9.69726	9.13591	9.02405
201080_at	8.24576	7.66596	7.8179	7.73356	7.8836	7.8516	8.15468	7.7421	7.30633
201081_s_at	6.74487	6.34023	6.66293	6.04293	5.74234	7.02374	6.90557	7.09326	7.12477
201082_s_at	8.47344	8.46541	5.99623	5.64946	5.12256	8.27444	8.92083	7.76585	7.53502
201083_s_at	6.56166	6.58278	7.16367	6.30117	7.48167	7.37136	7.42054	7.38174	6.22519
201084_s_at	10.2816	10.5859	10.8938	10.8753	11.087	10.3688	10.7027	10.5453	10.2786
201085_s_at	8.77727	8.28811	9.67638	8.03442	9.85667	8.74449	8.89102	8.23198	8.67441
201086_x_at	10.5185	10.7798	10.9893	11.2379	11.0605	10.4527	10.66	10.1682	9.72763
201087_at	9.59789	8.45796	7.23488	8.37258	8.14151	8.10489	8.25953	8.3198	7.66948
201088_at	10.7084	9.99316	10.7666	10.6534	10.6612	11.1505	11.4855	10.9726	11.2464
201089_at	9.09973	9.51856	9.98486	9.63992	9.41083	8.71071	8.78824	9.3625	9.91297
201090_x_at	13.3673	12.9656	13.2396	13.299	12.6858	13.5513	13.4881	13.6074	13.8448
201091_s_at	9.41721	8.86563	9.58883	9.2633	8.84935	10.9441	10.9472	10.3609	9.74509
201092_at	11.4544	11.3295	11.33	11.9031	11.2734	12.189	12.2166	11.898	11.3168
201093_x_at	10.8413	10.561	10.2551	10.4664	10.5961	11.676	11.6326	11.8764	11.7241
201094_at	13.5608	13.2706	13.4174	13.8032	13.6455	13.63	13.6336	13.6663	13.63
201095_at	9.36286	9.73975	9.22474	8.91304	9.09362	9.44245	9.51718	10.1068	10.5979
201096_s_at	11.024	11.259	9.95933	10.5083	10.8607	10.5315	10.4432	11.1798	11.8256
201097_s_at	12.0103	12.124	11.3429	11.8204	11.982	11.1288	11.2641	12.1318	12.0115
201098_at	11.0976	11.6299	11.0436	10.7913	10.7155	10.7629	10.8578	11.7449	10.4975
201099_at	8.99012	9.78237	9.27803	9.33904	9.87647	9.32271	9.30867	9.2461	9.12918
201100_s_at	10.6344	11.1825	11.1707	11.0687	11.3179	11.0445	11.2778	10.6379	9.958
201101_s_at	7.84924	8.07768	9.78631	8.14628	9.81217	9.11144	8.68672	10.3964	9.18188
201102_s_at	9.25921	8.49103	7.63585	7.8185	7.30125	7.83836	7.95928	8.3239	7.59117
201103_x_at	9.96844	10.8093	12.3271	11.5715	11.5248	11.4754	11.4399	10.442	10.4742
201104_x_at	9.30516	9.90873	10.9298	10.0093	9.90639	10.9075	10.9614	10.1431	9.71171
201105_at	11.3641	11.5534	11.5395	12.512	12.2455	12.4748	12.4071	11.8296	13.0117
201106_at	11.1503	11	10.0735	11.79	11.1896	11.969	12.0257	11.5605	12.3471
201107_s_at	4.52404	4.66747	3.85624	4.27089	3.38181	4.96122	4.21738	4.52404	4.73488
201108_s_at	6.2798	8.29296	5.70452	6.6983	7.06563	6.89434	6.80852	7.39396	7.60226
201109_s_at	6.92761	8.92725	6.81471	7.43608	9.63809	7.67862	7.47905	7.45917	8.64577
201110_s_at	6.64717	8.69713	7.83327	7.92134	10.9569	7.685	7.72325	6.87088	8.63105
201111_at	10.0654	7.67981	9.84238	9.95464	8.99834	10.1284	10.0437	10.0993	10.6884
201112_s_at	11.7444	10.2651	10.9464	11.7395	10.0224	12.2833	12.2143	12.3918	11.7441
201113_at	11.621	10.3823	9.76556	10.5771	10.0179	11.436	11.549	11.8598	11.5427
201114_x_at	11.8286	10.9046	11.4687	12.0945	10.9538	11.8286	11.8286	12.5103	12.4387
201115_at	9.82985	8.71837	8.84167	8.75738	7.28731	10.3337	10.4621	10.5862	10.1035
201116_s_at	9.39579	6.73988	8.57118	6.11025	8.90336	4.94994	4.50801	6.65562	7.83063
201117_s_at	8.3057	5.25424	8.38214	5.89633	8.58302	3.05221	3.26578	4.72993	5.83561
201118_at	9.6205	11.1563	8.4359	9.84291	9.2993	9.96429	9.96526	10.0779	11.0543
201119_s_at	11.8855	11.1743	11.7737	12.4586	12.0559	11.3531	11.3293	12.0452	12.7834
201120_s_at	8.75572	9.90044	8.69973	9.12002	9.77273	10.189	10.0624	11.1939	10.8868
201121_s_at	10.4441	11.422	11.1069	11.7445	11.6611	11.3443	11.3648	11.9597	11.556
201122_x_at	8.50169	7.79802	9.46443	9.41299	9.41198	10.4864	9.62098	11.3899	11.3826
201123_s_at	9.605	8.30288	9.55982	9.84793	10.5901	12.0495	11.1401	12.5931	13.2185
201124_at	6.83396	5.47791	6.72723	7.60347	7.51722	6.30999	6.05805	6.68347	6.68347
201125_s_at	11.2591	9.50298	10.5243	10.3611	10.304	10.4354	10.4378	10.4016	10.5218
201126_s_at	8.61848	9.36481	8.23183	8.36041	8.28004	7.77173	8.13148	7.97613	7.86478
201127_s_at	7.91738	7.94223	8.12534	7.85346	7.33642	9.33111	9.00533	8.96018	8.90986
201128_s_at	9.89022	9.73068	10.7059	10.3075	10.1205	11.7114	11.6267	10.8917	11.6171
201129_at	8.7871	8.91986	9.78418	9.8869	10.1792	9.11164	9.12088	10.2437	9.70662
201130_s_at	8.23668	6.34352	5.57059	4.35338	3.99174	4.16452	3.91214	3.93986	4.17809
201131_s_at	11.9805	10.7766	12.3123	11.9478	11.6549	4.12378	3.89106	3.86187	3.75618
201132_at	9.81906	10.2235	10.5779	10.9294	11.2546	10.4044	10.3118	10.5178	10.3032
201133_s_at	9.01364	9.76528	9.53754	9.84596	10.2046	8.8044	8.99647	8.92572	8.40395
201134_x_at	12.5978	12.5984	12.4296	12.7672	12.5558	13.1771	13.3288	12.9917	13.4737
201135_at	11.2134	10.6931	10.9756	10.6156	10.6382	11.5687	11.6097	11.8709	11.5086
201136_at	11.5372	11.7241	11.8772	11.667	11.667	11.3627	11.4528	12.0776	12.035
201137_s_at	12.2418	11.3569	10.5903	10.742	11.8783	5.8332	4.86459	5.79254	5.65294
201138_s_at	9.53866	8.73707	8.3228	8.58741	9.53866	10.4844	10.675	10.5727	9.53866
201139_s_at	9.24997	8.39982	8.13426	9.39051	9.39051	10.0712	10.3195	10.01	9.53869
201140_s_at	9.07818	9.22772	7.80589	8.07943	7.53676	8.83104	8.99433	8.70018	9.40296
201141_at	9.10974	10.4686	11.8874	12.7139	11.6939	7.10744	7.1499	7.42066	10.3808
201142_at	8.79162	8.22108	9.33063	9.50469	8.55828	8.92738	8.80834	9.87732	9.01183
201143_s_at	9.02985	8.08288	10.145	9.97531	9.11968	9.35406	9.31876	10.2778	9.05068
201144_s_at	10.5867	10.087	10.3327	10.4483	9.52851	10.8367	10.6924	11.5729	10.4795
201145_at	10.2124	10.2818	10.7364	10.2712	9.90233	11.4204	11.5013	11.5119	10.9373
201146_at	9.80729	10.4693	10.5995	11.3004	11.2077	10.8357	10.6574	10.4437	10.0783
201147_s_at	7.07374	8.01088	7.99136	7.03539	8.23185	8.6027	8.43097	9.43256	7.18933
201148_s_at	7.55637	8.2722	8.58392	8.17824	8.73537	8.16978	8.02376	8.99922	8.18525
201149_s_at	6.87465	7.28549	7.47657	6.06838	8.5169	8.6101	8.06235	9.1745	7.76318
201150_s_at	7.3373	8.59235	9.47715	8.81948	10.9808	7.46776	7.88686	8.87302	6.70299
201151_s_at	7.73509	7.48498	8.87568	7.70756	8.84958	8.74933	8.87379	8.37944	6.82269
201152_s_at	10.4296	10.1198	11.5216	10.7307	11.2821	9.86475	10.0027	10.2609	9.13043
201153_s_at	10.2955	10.0712	11.4268	11.0306	11.2969	10.3368	10.4147	9.76985	10.0311
201154_x_at	13.4743	12.4871	12.654	12.5963	12.975	13.6061	13.677	13.6074	13.2762
201155_s_at	9.73421	9.10772	9.98995	9.76978	8.76551	8.89689	9.20123	9.28035	8.88621
201156_s_at	8.69928	9.15313	7.46594	7.9654	7.57723	9.28396	9.08151	9.08186	9.74884
201157_s_at	9.7243	8.90313	8.76496	9.25725	8.65943	10.4862	10.5081	10.2342	9.78719
201158_at	7.8001	7.16889	8.43381	8.23732	7.59615	7.43679	7.59615	7.54224	7.27717
201159_s_at	6.49963	5.71485	5.44177	5.84945	4.86939	6.34819	6.52146	6.68435	5.7623
201160_s_at	12.2131	10.9341	12.5216	11.8891	12.2708	12.3639	12.5323	11.4687	11.5857
201161_s_at	12.258	10.7089	11.7371	10.8901	11.563	12.191	12.0445	11.4108	11.6746
201162_at	10.1115	11.0247	10.4293	11.9836	13.0834	9.29792	9.21096	10.6255	11.8552
201163_s_at	9.74378	11.0327	10.4523	11.5829	13.0105	9.5274	10.0433	10.5199	10.7461
201164_s_at	9.99124	9.47972	10.4836	10.2507	9.92287	10.4986	10.6603	9.99087	9.14766
201165_s_at	9.61513	8.66034	10.2643	9.96084	10.1559	9.5738	9.35184	9.06339	9.51341
201166_s_at	10.8069	10.2954	11.2415	11.3332	11.2636	11.0613	10.9862	10.384	10.8696
201167_x_at	7.96368	6.9469	3.88264	4.67335	4.11203	7.32123	6.6519	7.11575	7.35713
201168_x_at	9.85548	9.1129	6.98664	7.7315	6.75663	8.57679	8.79216	8.29048	8.70222
201169_s_at	8.25778	8.50029	6.33031	7.52699	6.39766	8.04832	7.82357	7.30855	7.06263
201170_s_at	10.8184	11.0188	11.0537	11.6392	11.418	9.94449	10.3237	9.16818	9.61516
201171_at	4.65457	4.93685	5.61841	5.08929	5.69521	6.00007	5.71604	8.23551	8.63425
201172_x_at	11.3177	11.5542	11.049	11.2452	11.6166	11.606	11.5664	12.3073	11.9821
201173_x_at	10.5968	9.55796	9.86423	10.0483	9.6969	10.2247	10.2258	10.8747	10.7225
201174_s_at	9.24473	9.14033	9.54124	9.39797	9.92749	9.1906	9.14906	9.51805	9.17067
201175_at	10.1902	9.09409	9.82562	9.7849	9.81347	10.79	10.7919	10.9935	10.8487
201176_s_at	10.6469	10.0758	9.7501	9.19351	9.95939	9.93561	10.0484	10.6327	9.2568
201177_s_at	10.1667	9.26672	10.588	10.7329	10.3581	11.0653	11.2173	10.5374	10.0688
201178_at	9.99195	9.63496	9.84075	9.95464	9.62829	10.1365	10.2379	10.2069	10.0025
201179_s_at	8.71377	8.66425	8.9178	8.83251	8.41016	9.65864	9.6763	9.33219	9.17592
201180_s_at	11.2837	11.0215	11.7145	11.5993	10.9527	11.6825	11.6001	11.2437	11.5589
201181_at	7.76546	7.12248	7.92651	8.77918	8.0608	7.88973	7.92651	8.33962	7.86076
201182_s_at	7.89533	7.06292	8.3412	6.83008	8.37443	7.89533	7.67292	7.89533	9.04819
201183_s_at	9.68606	8.68318	8.72176	7.22944	8.18715	9.63228	9.97755	8.73535	8.32254
201184_s_at	9.73828	9.28891	9.67878	9.45641	9.11916	9.72065	9.56049	9.20526	9.17505
201185_at	10.6897	8.96485	8.06594	9.75636	10.4305	7.38528	7.78616	8.66234	9.80517
201186_at	9.45223	10.0396	8.36803	8.82744	9.71286	8.49516	8.52282	9.43568	9.31383
201187_s_at	5.64826	5.43738	4.86162	4.83409	4.61978	5.5797	5.22162	6.29803	5.73085
201188_s_at	10.4393	10.0738	8.29361	9.25779	7.75781	8.7691	8.97411	8.17474	7.58295
201189_s_at	11.3746	11.1475	10.1439	11.1291	9.43934	9.64683	9.88904	9.33319	9.09345
201190_s_at	8.66058	9.03889	9.84545	9.53016	9.71923	8.82579	8.90534	9.50115	8.84979
201191_at	7.87943	8.14451	8.4359	8.49536	8.25772	7.71072	8.06837	8.13075	7.1479
201192_s_at	8.79787	8.63945	8.58694	8.76846	8.12407	8.58819	8.58819	9.26904	8.37974
201193_at	11.072	11.8093	9.93773	11.3203	11.1857	11.775	11.6592	11.9609	11.428
201194_at	10.1151	11.2346	10.5003	10.7868	10.963	9.17053	9.14206	9.535	9.34564
201195_s_at	12.561	9.90294	8.59324	8.96603	8.79987	12.632	12.8391	11.8839	11.9096
201196_s_at	9.42718	8.66732	9.03166	8.52035	8.71663	10.0399	10.0212	10.206	9.8455
201197_at	9.87168	9.15006	9.95545	9.58183	9.84529	9.67485	9.79534	9.44442	9.46142
201198_s_at	9.44842	9.27979	8.4359	8.45953	8.48862	9.69353	9.75531	10.5439	9.37166
201199_s_at	10.2948	10.3091	9.96225	10.1526	9.80115	10.4273	10.3382	11.4312	10.4486
201200_at	10.6867	11.2008	11.7335	10.9442	10.9442	10.6033	10.7607	10.6412	11.9864
201201_at	12.908	13.1804	13.7349	13.6842	12.9718	12.2929	12.4819	12.0309	12.2064
201202_at	11.5824	11.3822	12.2375	12.4923	11.0192	11.4687	11.7271	12.3468	11.4541
201203_s_at	7.54346	7.7445	4.9976	5.5803	6.61177	6.64309	6.65515	6.99261	5.90913
201204_s_at	9.96606	10.9123	9.1626	9.87931	9.93491	8.27648	8.68617	8.43342	7.67189
201205_at	5.70676	6.04536	5.62592	5.1541	5.00827	5.43028	5.448	5.89329	5.59839
201206_s_at	8.77774	9.24086	7.95949	8.37759	8.76258	7.23773	7.49685	7.46503	6.52115
201207_at	9.84795	9.79563	9.36919	9.39281	8.81252	9.5457	9.65672	9.69126	9.05068
201208_s_at	8.2285	7.48754	6.98108	6.46517	5.75016	7.90637	7.85239	8.39981	7.17329
201209_at	10.2642	10.6401	11.1285	11.7127	11.0217	11.0005	11.1884	10.9238	10.5943
201210_at	11.5398	11.5882	12.4213	11.9093	12.2056	11.5095	11.3709	11.4772	10.5765
201211_s_at	8.02098	8.26965	7.46108	6.82197	6.72598	9.02571	8.27029	9.50222	7.85916
201212_at	9.64792	10.5193	9.25627	10.0338	10.5251	8.1472	8.18892	8.99296	9.00757
201213_at	6.95678	6.76563	6.44207	6.76563	6.43411	6.8577	6.6583	6.91172	6.76563
201214_s_at	9.0432	9.03678	8.3228	9.39868	9.28762	8.46359	8.53687	9.24437	8.65898
201215_at	10.9737	11.1729	12.4853	11.8497	11.9384	12.0362	12.0051	12.4627	11.6407
201216_at	11.0196	10.9477	10.1163	11.1773	11.214	11.3828	11.3048	10.8619	11.3259
201217_x_at	13.5155	13.0585	12.9871	13.3323	13.5987	13.7735	13.806	13.5354	13.7279
201218_at	10.7591	10.3294	10.0528	10.7408	11.3095	10.766	10.8056	9.54035	10.2784
201219_at	8.6405	7.83494	7.83902	8.76846	8.39059	8.67544	8.78561	8.77152	8.42253
201220_x_at	12.0973	11.3407	10.9297	11.2121	11.4256	11.3508	11.5001	10.8504	10.5095
201221_s_at	9.87807	9.52705	9.69694	9.64156	8.87694	9.50509	9.61381	9.9128	9.81895
201222_s_at	8.97525	8.41117	11.2403	11.2403	11.1065	12.0592	11.9673	11.452	11.1512
201223_s_at	9.30987	9.54914	10.821	10.2592	9.94847	10.7239	10.8465	10.4783	10.2744
201224_s_at	9.79392	9.05051	8.64172	8.31861	8.12585	9.16191	9.14939	10.5285	9.28559
201225_s_at	10.5098	10.0653	10.7744	11.0923	10.8302	9.93303	9.88041	10.5098	10.6134
201226_at	10.3844	10.391	9.97646	10.3687	10.3233	10.8163	10.6808	10.9231	11.2106
201227_s_at	10.5767	10.519	10.6091	10.6822	10.7763	11.0855	11.4324	11.0631	11.4303
201228_s_at	6.19793	5.90216	6.43293	6.02076	5.16875	6.88327	6.88604	6.68658	6.66501
201229_s_at	7.76377	7.11804	7.75439	7.54874	7.30365	7.89246	8.356	8.14896	7.40896
201230_s_at	7.63025	7.21282	8.4844	8.84484	8.00973	8.00921	8.16118	8.31432	8.20071
201231_s_at	13.3582	11.9303	12.767	13.9154	11.9479	13.0492	12.9839	13.3253	13.3948
201232_s_at	10.135	9.72257	9.45716	9.45641	9.66991	9.8928	9.91236	10.7645	9.44381
201233_at	8.17374	7.75491	7.24098	7.1611	7.65868	8.21973	8.24587	8.81902	7.69859
201234_at	9.64661	9.66602	7.51467	8.12621	8.13484	10.1907	10.1031	9.28797	10.3643
201235_s_at	5.92906	9.0901	6.59349	5.54585	7.39188	6.89128	6.91221	6.85337	6.30961
201236_s_at	7.24085	10.6096	7.97884	8.22387	9.4441	8.37897	8.57551	6.56861	6.57007
201237_at	8.99553	8.73353	9.86423	10.1093	10.3166	9.33168	8.99121	9.27732	9.38929
201238_s_at	10.0067	9.97446	10.4615	10.2929	10.8328	11.0039	10.9417	10.6239	10.5482
201239_s_at	10.8456	12.1787	10.6197	10.4685	11.4027	11.4413	11.4525	11.7818	11.6841
201240_s_at	11.5011	12.1124	11.6474	11.2918	11.9573	11.4666	11.4379	11.4509	12.155
201241_at	10.7793	10.5414	10.5793	10.6854	10.2475	11.5895	11.5833	11.5772	11.0184
201242_s_at	11.0168	13.057	12.0571	10.3827	11.4542	11.5794	11.8095	12.0444	10.6493
201243_s_at	10.6961	12.2235	12.4756	11.7728	11.677	10.5548	10.5097	11.5099	10.9723
201244_s_at	9.36935	9.12601	9.82966	9.7361	9.27831	9.65219	9.80337	9.7414	9.37168
201245_s_at	9.19963	8.53084	8.42778	8.96562	8.37921	8.61802	8.58151	9.64368	9.55198
201246_s_at	7.46671	6.49207	5.75885	6.08267	5.57433	6.80311	6.8185	7.68296	7.55374
201247_at	8.36201	7.78025	7.66495	7.65043	6.85819	8.26039	8.42625	7.48311	8.07369
201248_s_at	7.8078	6.92563	7.57622	6.7574	6.26324	7.68607	7.81474	7.28499	7.90138
201249_at	5.73178	3.81922	6.67142	7.3059	4.17302	4.18873	4.19488	4.10013	4.23964
201250_s_at	10.4213	7.56648	10.5951	11.6747	9.22664	7.63072	8.00709	8.48236	8.42659
201251_at	13.2028	11.8745	8.44807	8.86834	7.51315	12.1956	12.3513	12.0107	12.0618
201252_at	9.7804	9.58802	8.92209	9.87506	9.26594	10.2838	10.1593	10.5344	10.277
201253_s_at	10.202	9.37835	10.203	9.81327	10.5259	9.92984	9.89965	9.92984	10.5889
201254_x_at	13.5168	13.3403	13.4971	13.698	13.7357	13.9902	13.8412	13.7707	13.9645
201255_x_at	10.4817	10.4799	9.3815	10.0117	8.97608	10.0117	10.4485	10.3125	9.29379
201256_at	10.5965	10.3422	10.1552	10.3409	10.5121	10.8062	10.8225	10.5965	11.4669
201257_x_at	13.8041	13.6582	13.8312	13.732	13.901	13.8838	13.8427	13.9723	13.8923
201258_at	13.0466	12.2849	12.5986	12.8133	13.1148	13.508	13.5437	13.0431	12.8488
201259_s_at	9.2932	9.93215	9.93554	9.86756	9.59624	10.2783	9.97182	10.1853	10.0374
201260_s_at	9.00526	9.49492	10.5168	10.5485	10.5358	9.97023	9.97023	9.258	9.37922
201261_x_at	7.25601	8.05548	7.75666	8.99081	9.00336	5.21061	5.74706	6.28041	6.90487
201262_s_at	5.57028	6.58776	4.68174	5.16459	5.06947	5.47743	5.00223	5.50667	5.43379
201263_at	10.3665	9.15037	10.9411	9.9735	9.6071	11.7604	12.0476	11.2041	11.3941
201264_at	10.1452	10.1972	7.93459	8.06594	7.45978	10.2652	10.0836	10.1005	10.6838
201265_at	4.19627	4.34955	4.34908	4.30937	3.68611	4.67849	4.34167	4.34908	4.40448
201266_at	11.034	9.67399	8.56206	9.9202	10.0012	11.3773	11.2402	12.8709	12.0578
201267_s_at	9.88237	9.60744	9.61293	9.70844	9.5419	10.5918	10.5032	10.7292	11.6701
201268_at	12.7928	11.8866	11.7724	11.9509	12.0181	12.7259	12.9268	12.4953	12.8518
201269_s_at	5.05077	5.09213	4.98456	4.64003	4.47788	5.27849	5.05077	5.13239	5.21672
201270_x_at	8.74045	8.67651	9.34711	9.20345	8.50206	8.2364	8.47588	9.13521	8.80661
201271_s_at	9.984	9.37522	8.91392	9.81979	8.80327	8.26925	8.36695	8.54636	9.50646
201272_at	10.016	9.1836	9.13879	8.93346	9.22443	11.8177	11.3832	13.138	12.2492
201273_s_at	11.3952	12.0943	12.0283	12.4173	12.2682	12.3331	12.4901	12.3609	11.7713
201274_at	11.1533	11.0802	10.5212	10.979	10.1503	12.027	12.0745	11.9759	11.4956
201275_at	10.1354	9.84977	11.6394	10.3687	9.92352	11.3934	11.283	10.6721	11.6057
201276_at	8.5769	8.31779	8.2605	7.95646	7.82497	8.1766	8.2605	8.0488	8.73724
201277_s_at	11.8811	11.7529	11.9765	12.1415	11.451	12.0105	11.9882	12.7105	12.2644
201278_at	6.44024	8.10824	6.99354	7.31931	8.54764	8.37974	8.47111	9.18246	9.51706
201279_s_at	7.2115	8.40549	6.50383	6.4698	7.92457	9.15108	8.95624	9.08998	9.55148
201280_s_at	6.94676	8.61969	6.47165	6.2487	8.78018	8.59328	8.8473	9.76118	8.90112
201281_at	10.2626	9.47759	8.84061	9.05112	8.2158	9.95134	9.91683	10.4277	10.1471
201282_at	9.55909	8.91977	6.96623	7.12936	6.20573	8.86502	8.83631	9.38798	8.76853
201283_s_at	6.25144	5.93849	5.31797	4.70935	4.84555	5.65911	5.43775	4.87522	5.16061
201284_s_at	9.63464	8.2893	8.07391	8.84715	7.89668	8.85425	9.08863	9.65823	9.21443
201285_at	10.1693	9.33002	8.76496	9.93537	9.87825	10.0391	10.152	9.86674	9.29602
201286_at	10.4325	10.6201	12.4306	11.3486	10.887	8.87477	9.01287	9.09649	8.18546
201287_s_at	10.7124	11.1257	11.8338	10.8366	10.2813	9.55743	9.78371	9.49718	8.98006
201288_at	10.029	10.2617	9.29153	9.25522	9.98018	6.08819	6.32764	5.39531	5.90146
201289_at	8.31193	11.0361	8.11539	9.33058	12.5398	11.4345	11.5774	10.9131	10.9989
201290_at	12.0755	11.3655	11.6505	10.9929	11.8598	11.9534	11.9719	12.3114	12.5377
201291_s_at	10.1501	9.23593	11.4797	10.0639	9.80541	11.5636	11.6758	11.3279	11.0694
201292_at	9.19465	8.84935	10.2698	10.5782	8.89681	10.7479	10.8905	10.3972	10.6599
201293_x_at	13.8626	13.539	13.734	13.8341	13.1194	14.1286	14.1436	14.0824	14.1803
201294_s_at	9.0101	7.57263	7.06194	6.51529	9.68021	6.21582	6.10509	7.44493	7.22313
201295_s_at	6.46361	5.18834	5.33898	4.77439	6.22682	4.70656	4.29335	6.05947	4.83346
201296_s_at	10.0566	9.66171	10.3825	10.8365	11.2528	9.07255	9.03904	8.99253	9.33434
201297_s_at	6.60064	7.10278	7.10569	7.35285	7.17958	7.00971	6.97011	7.704	6.74645
201298_s_at	9.33904	9.87519	9.29871	9.33904	9.08581	9.19956	9.07955	10.1903	9.40664
201299_s_at	7.75846	8.04237	7.78076	7.46048	8.27706	7.79695	7.48214	8.71657	7.26247
201300_s_at	10.1247	9.45174	11.4642	11.2899	11.4251	10.2188	10.1923	9.70398	8.54763
201301_s_at	9.36908	11.4522	10.2777	10.8932	10.7507	10.0732	10.0333	9.99839	9.62201
201302_at	8.63291	11.5085	10.3191	10.5158	11.027	9.40081	9.50155	9.45321	9.34097
201303_at	10.9535	10.9504	10.5703	10.7479	9.91828	11.5618	11.5948	11.2356	10.8672
201304_at	8.03283	7.72173	8.60355	9.83236	10.0588	9.11973	9.12002	8.782	9.35997
201305_x_at	11.9141	11.3272	12.2929	11.4606	11.6626	11.7563	11.9188	11.7297	11.8717
201306_s_at	12.6712	12.0754	12.579	12.567	11.9537	12.6563	12.7141	12.6417	12.8587
201307_at	8.88014	8.62601	8.53948	9.5963	9.75724	9.1508	9.34753	8.62648	9.92246
201308_s_at	5.64745	4.6743	4.15284	4.33175	5.0821	6.91047	6.19728	6.32066	6.24409
201309_x_at	6.22042	7.07251	5.12731	6.40178	5.81805	7.89533	7.80866	6.104	7.1413
201310_s_at	8.46627	9.67015	9.31234	10.1592	9.48984	9.16148	9.27718	6.52192	9.0497
201311_s_at	7.19305	8.32466	8.08232	7.73481	8.60027	6.84953	6.86506	5.45514	8.97105
201312_s_at	8.3501	9.96878	9.99258	10.2316	11.0899	7.82093	8.18354	5.73888	10.1596
201313_at	8.71257	7.64297	8.35353	8.73032	6.67927	4.55992	4.41741	7.13604	5.97908
201314_at	8.54077	8.04695	7.34608	7.66589	7.48547	8.03495	8.19355	8.12168	8.11848
201315_x_at	11.8505	12.7597	10.3866	12.536	12.7173	11.7418	11.6194	12.346	11.7832
201316_at	7.81047	7.33004	8.6337	8.44586	8.04852	9.29393	9.33725	9.2686	9.72096
201317_s_at	11.4372	10.9462	11.3748	11.3623	10.6867	11.9446	12.2208	12.3635	11.9883
201318_s_at	12.0621	12.0361	12.4755	12.4343	12.5059	12.118	12.0643	11.7393	11.66
201319_at	10.2656	10.5503	10.7488	10.6505	10.7866	10.0261	9.90791	9.9467	10.0088
201320_at	8.49785	7.45136	7.8682	7.97186	7.48079	7.79857	7.88859	7.71745	8.30401
201321_s_at	8.59435	7.98403	8.25455	8.33972	8.83947	8.44144	8.9096	8.74589	7.55441
201322_at	11.7269	10.8554	10.8965	11.8236	11.2405	12.7684	12.8439	12.3698	12.5253
201323_at	9.389	7.38206	9.46667	9.09023	8.64436	10.2783	10.4101	10.7814	9.69769
201324_at	11.1011	9.97478	11.2982	10.5318	11.7626	8.33675	8.41086	10.7081	9.12753
201325_s_at	10.0316	8.86959	9.91133	9.28177	10.5608	7.40607	7.75639	9.70743	7.92951
201326_at	9.90704	9.2688	10.1689	10.0997	9.16515	10.1144	10.3735	10.8096	10.8315
201327_s_at	10.7275	9.87273	10.5955	10.5887	9.43305	11.4215	11.4269	11.5162	10.8864
201328_at	10.3036	11.557	10.9024	11.3906	11.7878	10.4103	10.5675	8.50805	10.639
201329_s_at	9.50739	11.5176	9.89883	9.90066	10.2781	10.384	10.3195	8.29079	9.91041
201330_at	10.6085	9.92408	9.88257	10.2752	9.61241	11.1742	11.0626	11.5958	10.9795
201331_s_at	9.38478	10.3542	9.41826	10.502	10.1074	9.12337	9.44545	8.75392	9.30853
201332_s_at	7.07355	7.53911	6.66595	6.52561	5.6228	7.00069	7.36114	7.37154	5.99966
201333_s_at	6.4972	6.44511	6.08996	5.9548	5.40942	7.3096	7.40244	7.71999	6.23703
201334_s_at	9.48472	9.94982	10.9371	10.2207	10.4235	10.3618	10.4118	9.99573	9.34951
201335_s_at	4.35911	4.24724	6.51331	6.0729	6.00837	5.20063	5.16901	5.3479	4.88839
201336_at	10.9093	10.8403	11.2179	11.9478	10.9808	9.93364	10.0392	11.0828	10.7553
201337_s_at	8.26666	8.2946	7.97082	8.56741	7.89802	8.91046	8.60826	10.2953	9.42574
201338_x_at	12.1142	10.8125	10.2057	11.4864	10.8914	11.5585	11.6172	11.4057	11.9031
201339_s_at	9.39479	10.6728	10.1703	10.7306	10.7763	9.46919	9.475	9.77303	10.0679
201340_s_at	8.07805	7.78415	4.86347	4.62125	5.65176	4.75342	4.67071	4.58449	4.39391
201341_at	8.44743	9.65747	7.68726	8.54964	8.69064	5.75322	5.90619	5.48934	6.35886
201342_at	9.9946	9.8544	9.44366	10.1997	9.52136	10.6007	10.674	11.1885	9.80784
201343_at	9.97427	9.55397	10.1417	10.1239	10.3725	10.078	10.109	9.72675	10.109
201344_at	6.38546	5.70693	6.92644	7.46596	7.49906	6.30374	6.35655	7.04793	6.94876
201345_s_at	10.1368	9.8351	10.0081	10.1239	9.80659	10.474	10.3464	10.8007	10.3097
201346_at	10.4032	9.4164	9.6046	9.14402	9.20435	10.4901	10.4317	10.1094	10.0768
201347_x_at	9.92214	9.65281	8.6986	9.0699	8.95245	9.39136	9.3592	10.2658	10.1732
201348_at	9.65197	9.01897	5.09384	4.22606	7.73902	3.62832	3.43106	4.50829	5.9602
201349_at	9.85387	9.89496	8.52487	8.53846	8.92608	9.80158	9.8055	8.53284	9.07456
201350_at	9.11326	9.64632	7.81315	7.95754	7.51205	8.52127	8.66353	8.62989	8.71481
201351_s_at	10.4123	10.5508	10.4496	9.73839	9.80419	11.3221	11.26	10.633	10.4496
201352_at	10.3434	10.231	10.7875	10.3059	10.6463	10.7646	10.775	10.2205	10.8504
201353_s_at	9.17682	8.06692	6.70907	6.63112	6.29849	8.09401	8.62183	7.59342	6.47864
201354_s_at	8.6015	8.23029	7.70626	8.0117	7.59897	7.93141	8.00731	8.00731	7.99101
201355_s_at	6.679	6.31968	6.31968	6.26894	6.15984	6.35899	6.31968	6.04884	6.62324
201356_at	9.38345	8.73065	8.96148	9.52851	9.08467	9.47275	9.4385	9.82765	9.5031
201357_s_at	8.0286	7.25404	6.07106	6.81859	5.87981	7.86292	7.75492	8.04303	7.14314
201358_s_at	11.4508	12.0782	10.9368	11.4458	11.5903	11.7949	11.8209	11.7268	11.3735
201359_at	10.504	11.0955	9.71936	10.4746	10.1702	10.8407	10.7335	10.6765	10.2292
201360_at	11.8671	12.1473	8.47317	9.28835	9.86152	9.13492	9.06065	9.1531	9.63286
201361_at	8.76767	8.11665	9.234	9.04264	9.20162	8.28652	8.52127	9.12224	9.25793
201362_at	8.8165	9.32317	9.2898	10.1183	9.43198	8.0529	8.20749	8.94114	8.26501
201363_s_at	8.60816	9.30716	9.37576	10.0175	9.35131	7.88351	8.0497	8.4049	8.13151
201364_s_at	8.85025	8.22498	8.34889	8.0117	8.46577	9.17167	8.80045	9.34654	9.7454
201365_at	8.63185	8.16499	8.38454	8.64766	8.68936	8.12004	7.91308	8.44144	8.61425
201366_at	9.10652	9.27401	10.1514	9.91211	10.0759	10.2771	10.4725	10.4005	9.65607
201367_s_at	6.73409	6.38475	3.47959	3.24299	3.89139	6.60239	6.21962	5.14721	3.82871
201368_at	9.92677	10.0724	10.6256	11.2285	11.5349	9.7261	9.84597	8.594	8.10022
201369_s_at	8.2609	8.4253	8.16815	8.05097	8.5169	7.26743	7.57984	6.28541	5.47657
201370_s_at	6.46034	6.45714	6.52394	7.79653	8.24739	5.44187	5.58096	7.56333	7.08935
201371_s_at	9.93954	10.2159	10.1808	10.6504	10.4252	8.80821	8.87454	10.5024	10.5673
201372_s_at	4.06508	3.5628	4.88621	5.09349	5.9903	4.05638	3.81908	4.5849	4.40182
201373_at	10.2008	9.27888	6.85228	7.47407	7.00247	8.85081	8.75553	7.97684	8.3486
201374_x_at	4.52404	4.89036	4.40578	4.41311	4.75491	5.12393	4.77817	5.07172	5.53506
201375_s_at	10.1264	10.302	11.1069	10.6088	11.1131	10.9957	10.936	10.0805	10.8123
201376_s_at	10.072	10.0804	9.92311	9.79905	9.69092	10.2419	9.96895	10.3698	10.1173
201377_at	9.89222	9.26944	9.54681	8.78487	8.09005	10.3708	10.384	10.2058	10.4251
201378_s_at	9.80877	9.75449	7.56648	7.37755	6.11661	10.4942	10.5817	10.3989	10.2489
201379_s_at	10.7257	9.69233	9.63863	10.0793	8.79654	9.02843	9.07253	9.55243	9.7977
201380_at	6.62475	6.6114	7.32735	8.17513	8.37974	9.13353	9.2439	8.92612	8.88394
201381_x_at	10.4222	10.3953	10.4374	10.7357	9.93825	11.8138	11.8512	11.8798	11.127
201382_at	5.54341	5.71894	5.75885	5.36346	5.43096	5.74608	6.08068	6.12908	5.53145
201383_s_at	7.92466	8.30911	7.38274	7.3351	7.43417	8.49583	8.47017	9.22288	7.93962
201384_s_at	9.254	9.622	9.72369	9.71011	10.2019	9.50347	9.73865	9.3682	9.33621
201385_at	11.6172	11.4467	11.1956	11.7989	11.4552	11.8165	11.6608	11.6608	11.2537
201386_s_at	10.6298	10.6298	9.85195	10.37	10.0966	10.9426	10.9662	11.3415	10.5215
201387_s_at	5.95729	6.97029	5.32712	6.2318	7.96414	5.54633	5.42862	5.72481	6.31828
201388_at	9.38826	9.20045	9.09796	8.87599	8.42274	9.4727	9.41934	9.47169	9.79643
201389_at	9.86792	8.69195	7.00077	6.88672	6.80437	9.47269	9.74086	8.20062	7.92287
201390_s_at	11.3247	11.158	10.2867	10.9032	10.2842	11.5398	11.6472	12.0722	11.5252
201391_at	11.0905	8.85557	9.41851	9.54074	8.92934	11.2672	11.2314	11.5374	10.7481
201392_s_at	8.49909	8.47914	9.24973	8.67625	9.4925	8.49909	8.59188	7.08207	7.16972
201393_s_at	9.53398	9.71166	9.56418	9.68146	9.90148	9.56418	9.71515	7.47271	9.35542
201394_s_at	8.69843	8.58592	9.09796	9.52851	9.00336	8.71948	8.91621	8.18645	7.65097
201395_at	9.9608	9.97756	10.6333	11.1469	10.5983	9.96526	9.84043	9.39289	9.45124
201396_s_at	7.79413	6.60674	8.05852	7.7602	7.22043	8.20199	8.22387	7.81797	8.04082
201397_at	9.02314	7.6742	9.40409	9.99337	7.90128	10.9272	11.0093	6.52248	10.7257
201398_s_at	11.0321	11.9402	11.0357	11.4507	11.6466	11.3357	11.1811	12.4596	11.4982
201399_s_at	9.80544	11.0125	8.74398	8.92101	9.3648	10.9685	10.516	12.4003	11.1676
201400_at	11.4454	11.1486	11.0812	11.4673	10.9061	12.2771	12.184	12.0183	12.2069
201401_s_at	7.31529	7.73121	4.97316	4.67335	5.03849	6.29769	6.29769	6.51737	5.82386
201402_at	7.34302	7.12936	6.91086	7.12936	6.82548	7.18694	7.1004	7.19948	7.38993
201403_s_at	10.8688	11.5963	11.4974	11.8513	11.2648	11.7314	11.7862	11.7225	12.7308
201404_x_at	8.23393	7.88248	7.90596	7.40569	6.90078	9.04333	7.6876	9.74887	9.11049
201405_s_at	10.303	9.95357	9.74085	10.0718	9.72026	10.8355	10.7968	11.1352	11.0004
201406_at	12.9291	12.8259	12.9054	12.9668	13.274	13.3007	13.4838	13.4637	13.4836
201407_s_at	8.90727	8.52877	9.8353	9.85932	10.255	9.6998	9.98409	9.36097	8.85276
201408_at	8.10063	7.41069	8.72667	9.29641	9.52139	8.10993	8.52563	8.46209	7.9527
201409_s_at	9.52329	9.3513	9.94081	10.1412	9.93825	9.28344	9.52329	9.52329	8.68248
201410_at	8.97052	8.12045	8.84842	9.71484	9.89026	9.30181	9.34733	9.3787	9.15551
201411_s_at	8.98872	7.60467	7.56157	6.63112	8.51252	8.6347	8.65015	9.2729	8.43007
201412_at	10.0267	11.7807	9.65915	10.1676	10.3161	9.17069	9.21427	9.42811	9.82693
201413_at	8.95626	10.0041	10.0746	10.4827	10.3991	9.4193	9.54702	9.96035	9.75146
201414_s_at	9.25323	8.95494	9.05479	9.58689	8.84958	9.2141	9.28791	9.53171	9.47809
201415_at	10.6592	8.55345	10.0038	10.2691	8.80331	8.46475	8.70793	9.72568	9.78503
201416_at	6.96273	8.84893	10.1501	11.4584	10.1134	8.65901	8.99884	6.74709	8.9764
201417_at	9.25246	10.8581	11.148	12.2152	11.2378	10.5115	10.5473	9.7458	10.832
201418_s_at	8.23915	9.16031	8.88527	9.1788	8.1996	8.38986	8.50327	7.72791	8.01161
201419_at	8.44395	7.58747	8.56016	8.41835	7.648	8.33151	8.72568	8.24268	8.32361
201420_s_at	8.53306	7.49189	7.41703	8.0117	7.60709	9.93685	9.77598	9.51746	9.36173
201421_s_at	8.3557	7.57545	7.92466	8.57832	8.01253	9.6709	9.64101	9.05476	8.79773
201422_at	11.1391	12.1923	10.816	10.5688	10.4606	11.5262	11.5483	11.233	11.384
201423_s_at	9.14252	8.6829	9.1743	9.14751	9.10063	10.0038	9.98254	9.94104	10.187
201424_s_at	7.84649	7.49348	8.90918	8.91249	9.49358	9.47999	9.81729	9.08628	9.51515
201425_at	6.88268	10.4633	9.27824	10.6951	10.2164	5.27385	5.30275	8.38373	9.10643
201426_s_at	10.8749	11.7219	10.5884	11.2607	13.146	13.1229	13.0681	11.9797	13.029
201427_s_at	5.58354	11.2706	10.0204	10.8726	11.9418	4.56998	4.64461	4.66099	4.10083
201428_at	7.86063	7.93975	7.06383	8.30076	9.20298	5.7362	5.79453	6.51632	6.57263
201429_s_at	14.0199	13.8122	13.7901	14.0412	14.1592	14.002	14.0632	13.9923	13.9359
201430_s_at	4.56576	5.49918	4.84758	5.23203	5.70387	4.26079	4.13898	3.95933	7.58413
201431_s_at	5.80103	6.31997	5.36407	6.88041	8.73569	4.95348	4.77745	4.95232	7.71216
201432_at	9.46483	10.2554	7.02488	10.3694	11.1438	10.3057	10.3057	10.3057	10.8318
201433_s_at	10.2586	9.18044	9.49802	9.99895	9.47525	11.3182	11.4589	11.0964	10.786
201434_at	9.11189	8.8901	8.65228	8.81246	8.46651	9.46006	9.54824	10.0671	9.85629
201435_s_at	8.85256	8.6455	9.11606	8.78299	8.9325	9.61759	9.33409	9.87256	9.91246
201436_at	6.27027	6.16621	7.71152	7.07391	7.5707	6.96559	7.19595	7.38678	6.63112
201437_s_at	7.48396	7.08427	8.39147	7.90401	8.33414	8.39231	8.40685	7.61307	7.8864
201438_at	9.41743	11.0138	10.0914	10.6893	12.5853	4.51714	4.60907	4.77542	4.14416
201439_at	7.94142	8.26746	6.82763	6.27707	6.2928	7.48537	7.74956	7.37154	6.64489
201440_at	9.10787	8.97093	9.18989	8.81763	8.20496	9.12864	9.28283	9.46723	9.01887
201441_at	10.9659	11.0885	10.7056	11.5951	11.1498	11.3345	11.313	11.3452	11.1104
201442_s_at	4.42234	4.3489	3.87352	3.82871	3.89139	4.42234	4.42234	4.62344	5.60831
201443_s_at	10.2928	11.1135	11.2326	11.6247	11.9069	10.9513	11.0616	10.1302	10.8053
201444_s_at	9.07405	9.91832	9.65469	9.95972	10.1963	10.0571	9.88208	9.80255	10.209
201445_at	9.43541	8.73424	9.84613	10.7778	9.88119	3.77415	3.74858	5.9945	9.45304
201446_s_at	8.24092	8.94416	9.28559	8.98772	8.97942	8.79534	8.79534	9.20592	8.48759
201447_at	6.77971	7.69701	8.20326	8.42195	8.20704	7.6781	7.55515	8.27194	6.86796
201448_at	7.8889	8.01581	9.84545	10.3146	10.0802	8.55085	8.55085	8.62535	8.04855
201449_at	6.37024	6.3356	8.2607	8.6428	8.58977	6.87949	7.03409	7.03409	6.19445
201450_s_at	7.0252	7.89846	8.87317	8.73725	8.89634	8.28981	8.6614	7.78675	7.71526
201451_x_at	4.34334	4.18412	3.89118	3.69561	4.10007	4.36036	4.6177	5.08155	5.77489
201452_at	6.70761	6.78439	6.23302	6.05725	6.12672	7.01191	6.87956	7.76846	7.40127
201453_x_at	11.4029	10.8416	10.8238	11.6019	11.3238	12.01	12.0178	12.1612	12.2155
201454_s_at	10.0748	8.9172	10.9912	9.81468	9.81468	9.58005	9.60038	9.74155	10.5084
201455_s_at	9.44459	8.7514	9.67689	9.59821	9.02706	8.81356	9.08038	9.39082	9.58707
201456_s_at	9.95403	8.94405	10.1552	9.30118	9.0827	9.97668	9.8804	9.93398	10.1282
201457_x_at	9.98887	10.2661	10.3448	10.3284	9.83837	11.7169	11.5802	12.0182	11.8621
201458_s_at	10.2	9.47215	10.5001	10.241	9.75235	10.241	10.2858	10.241	10.338
201459_at	10.9616	9.36164	9.64709	10.2719	8.88502	11.1126	11.0036	11.8797	10.9363
201460_at	9.17906	9.71488	9.03337	8.52572	8.36363	8.62966	8.70223	8.02692	8.15734
201461_s_at	6.59025	6.98553	5.83944	5.38452	5.70387	6.8087	7.09775	6.01343	6.33908
201462_at	9.86449	8.09073	8.88527	9.73275	8.71521	3.88953	3.91122	9.57119	9.5678
201463_s_at	11.4957	11.5239	10.1703	11.5303	10.8797	11.3324	11.2342	12.2278	11.4214
201464_x_at	8.50161	10.5518	10.5687	10.9492	11.2328	9.26608	9.47065	5.73787	6.84844
201465_s_at	7.02689	8.48817	8.54673	8.87519	9.11894	7.07526	7.20694	6.35988	6.32449
201466_s_at	5.70422	8.72431	8.80415	9.08606	9.76372	7.04706	7.32231	4.28514	4.60607
201467_s_at	6.8009	8.89519	7.83836	8.86564	8.011	9.70482	9.77152	10.4977	11.3371
201468_s_at	7.41566	10.3653	9.31332	9.66726	8.78874	10.1638	10.1816	11.8472	11.5835
201469_s_at	8.52606	8.70227	6.36675	6.76264	5.73495	8.7282	8.53751	8.83344	8.61889
201470_at	11.4424	11.1931	10.7302	10.4686	10.786	11.9172	12.0038	11.6002	11.7729
201471_s_at	10.1159	10.9334	9.03609	9.86321	10.1389	10.4489	10.5355	11.3056	11.9254
201472_at	10.143	10.1342	10.8614	11.2113	10.7155	10.8376	10.8768	12.2205	11.1498
201473_at	10.112	10.3665	8.12986	8.01908	9.14628	9.8101	10.0794	7.60157	7.82901
201474_s_at	10.3606	9.07558	6.30647	8.06594	6.14776	7.38658	7.55001	7.41188	7.52814
201475_x_at	9.56648	9.47822	9.10206	9.01611	8.28898	10.4442	10.4672	9.92548	9.56648
201476_s_at	8.23054	8.39043	7.43039	7.87525	6.36034	10.0873	9.94712	12.0907	9.5718
201477_s_at	10.8073	10.3912	10.8989	11.1632	10.0287	11.1141	11.1931	12.6749	11.3017
201478_s_at	10.0514	9.2952	10.0612	10.3314	9.78421	11.1695	11.3022	11.6328	10.6969
201479_at	10.5853	9.63982	10.1986	10.7198	9.99554	11.3556	11.4666	11.7276	11.4241
201480_s_at	8.78452	8.87892	8.46041	8.28079	8.2974	8.44949	8.62583	7.98563	8.14734
201481_s_at	11.4948	9.54104	7.41864	9.38272	7.81494	8.01693	8.20706	7.63771	7.48931
201482_at	8.70726	9.27196	7.13659	8.88366	7.62686	7.63365	7.77835	7.61582	7.65224
201483_s_at	9.13857	8.68918	9.06867	9.44055	9.6021	9.08049	8.8208	9.84292	10.0319
201484_at	8.69749	7.92214	7.99217	8.0814	8.58726	7.90359	8.03019	8.64243	8.62844
201485_s_at	9.89834	9.97956	10.3098	9.75803	9.97956	9.71138	9.90628	10.5772	10.5242
201486_at	9.65974	9.80662	10.765	10.343	10.4549	10.3041	10.4552	10.0004	10.433
201487_at	11.2354	10.2676	10.6238	10.3697	10.2558	11.489	11.3691	9.90074	10.7594
201488_x_at	10.5193	10.2446	11.0647	10.424	10.882	10.8461	10.8253	10.828	10.7224
201489_at	10.4333	10.0984	9.44586	9.05246	8.94753	10.8055	10.9509	10.2756	10.2462
201490_s_at	9.44634	9.14187	7.50354	7.49384	7.80261	10.782	10.6276	9.63215	9.82146
201491_at	10.2443	10.1507	10.308	10.4798	9.90242	10.7014	10.7241	11.1318	10.2097
201492_s_at	14.2704	14.0495	14.3474	14.4363	14.3877	14.3998	14.3599	14.4662	14.2869
201493_s_at	9.21354	9.43407	9.89473	9.69798	9.74964	9.69135	9.73848	9.56927	9.23694
201494_at	8.70941	9.75975	8.97619	9.77273	10.6486	9.26813	9.18267	9.60928	10.1187
201495_x_at	5.17674	5.19893	5.28716	5.93867	5.24926	5.27528	5.28716	5.38962	5.35405
201496_x_at	4.76149	4.69076	4.55588	4.46357	8.27627	4.57735	4.69076	4.52986	4.66465
201497_x_at	5.85347	6.46046	6.79631	6.29922	10.3861	5.75679	5.8119	5.38172	5.44844
201498_at	10.1635	8.85307	10.3563	9.85932	9.78607	8.78708	9.1771	9.7771	8.86615
201499_s_at	10.5202	9.57792	9.95545	9.77838	9.33099	9.72079	9.95327	9.99046	9.32255
201500_s_at	9.91934	11.0748	9.52185	10.2207	9.42229	9.01181	9.33537	10.51	9.87446
201501_s_at	8.71371	8.40223	8.80792	8.8162	9.04977	9.58998	9.84709	9.44442	9.52329
201502_s_at	11.5491	11.6163	11.5516	11.3432	11.2195	9.97482	10.3455	10.8191	9.5571
201503_at	10.5738	10.1466	11.0253	10.9416	10.4709	10.255	10.334	10.9853	11.0961
201504_s_at	8.23764	8.22387	7.52957	7.40756	7.00069	9.10286	8.93034	9.91073	9.40426
201505_at	8.63491	8.58694	7.5147	9.98086	9.34522	9.81091	10.0748	9.34522	9.34522
201506_at	10.0134	10.2382	8.8744	12.1412	9.96205	8.59505	8.67075	9.15587	11.7104
201507_at	9.19113	8.98698	8.00862	8.46441	8.00945	9.28277	9.30734	9.19701	8.97028
201508_at	9.6529	10.2802	5.93222	6.99168	7.65579	5.39465	5.46825	7.29465	11.4646
201509_at	9.1167	8.00547	8.15712	9.22623	8.22962	8.61652	8.499	8.89608	8.94964
201510_at	7.78989	8.9424	8.80601	9.73367	9.56335	7.10696	7.48237	7.22378	5.38654
201511_at	9.46515	9.19446	7.97743	8.82892	8.6734	9.20275	9.00717	9.21425	9.37759
201512_s_at	9.41333	7.76664	9.5259	8.75027	8.28468	9.86973	9.93311	9.80289	9.41333
201513_at	7.13225	7.23008	7.72051	7.16344	7.17958	7.45447	7.50606	7.77531	7.07722
201514_s_at	9.04644	9.14082	8.99705	8.1438	8.16843	9.0996	8.83017	9.86742	9.83482
201515_s_at	10.0085	10.0449	10.3249	10.0771	9.73831	10.0449	9.8633	10.6157	10.2262
201516_at	9.66225	9.04006	8.15945	8.91	8.12114	9.7596	9.86582	10.4279	10.8487
201517_at	9.59679	8.92986	9.22527	9.65183	9.63473	9.44242	9.44242	9.44242	9.55394
201518_at	9.73626	9.65366	10.1078	10.7104	10.3862	10.3929	10.5569	10.889	10.5126
201519_at	10.1973	9.11381	10.7567	10.1224	10.0185	10.1719	10.236	10.3692	10.1676
201520_s_at	9.96513	9.69288	9.70764	9.61151	9.23585	10.6969	10.7743	10.217	10.2683
201521_s_at	9.18986	8.78399	8.00125	8.06671	7.94627	9.44499	9.21846	9.70939	9.65202
201522_x_at	9.85633	9.01797	8.79368	9.37852	10.4091	6.11725	5.46802	9.75129	10.3957
201523_x_at	9.26124	8.80526	9.25916	9.52277	9.07286	10.0315	9.72838	10.6161	10.1854
201524_x_at	10.9918	10.4163	11.1932	11.2166	10.7974	11.1264	10.9809	11.5995	11.2698
201525_at	5.6553	7.23921	4.03388	4.00635	9.4342	4.95492	4.66594	4.50829	4.69715
201526_at	9.28528	8.57831	9.3796	9.88785	9.47044	9.03933	9.02013	8.7839	10.3113
201527_at	10.8671	10.8071	9.9453	10.9978	10.6861	10.8136	10.9059	11.2577	11.2668
201528_at	11.0739	10.4094	11.5621	11.0835	10.6803	10.988	11.0666	12.1569	11.727
201529_s_at	9.77035	9.01022	10.2025	9.88486	9.42344	10.0116	9.89916	11.7882	10.4642
201530_x_at	12.9399	12.1711	12.0434	12.2774	12.4251	13.4538	13.3392	13.6964	13.2265
201531_at	9.18267	11.4	9.12376	9.09832	11.3294	7.98727	8.10155	7.35205	8.00949
201532_at	11.0306	10.9942	11.0134	11.252	10.5155	11.3426	11.4615	11.9865	11.1799
201533_at	11.5756	10.2617	12.4034	12.0276	12.0385	11.2353	10.7219	10.8283	11.8795
201534_s_at	8.21062	8.07895	7.47032	8.14885	9.00336	7.94302	8.07984	8.79563	7.58413
201535_at	8.05741	8.23246	7.341	8.85193	9.47023	7.30067	7.38082	9.06512	7.98502
201536_at	8.86032	9.21711	8.51318	8.20972	8.47066	9.17029	9.49135	8.75628	8.23563
201537_s_at	7.33392	7.56014	7.06533	5.46957	5.70387	8.10712	8.07042	7.89627	7.46967
201538_s_at	6.37305	5.8992	5.6701	4.47282	4.7229	7.73684	7.31337	8.16362	7.24277
201539_s_at	4.97893	5.34511	4.58844	4.64704	6.08875	5.20861	5.29477	6.65814	7.89466
201540_at	6.3873	7.22628	6.44832	8.41136	11.2918	5.36242	5.07636	8.96469	10.9897
201541_s_at	9.37781	9.28066	9.29774	9.56261	9.59589	10.0881	9.97736	10.6015	10.47
201542_at	10.386	10.1018	10.845	10.426	10.8899	10.4332	10.589	10.9539	10.3563
201543_s_at	9.52334	9.52334	8.67821	8.35222	8.44456	9.95956	9.98169	10.7436	9.61344
201544_x_at	10.8251	10.402	11.3214	11.2951	10.9442	10.342	10.3686	10.9305	11.5227
201545_s_at	8.7072	8.75872	8.90052	9.31835	8.50576	7.25874	7.07922	8.15962	9.30597
201546_at	10.5048	10.594	9.79299	9.71684	10.3273	9.27113	9.45888	10.4222	9.05613
201547_at	3.94716	4.00063	4.02169	3.85893	3.67222	3.94716	3.94312	4.13955	3.94555
201548_s_at	8.24092	8.62885	8.99901	9.20927	8.69349	9.8546	9.878	8.85285	7.31483
201549_x_at	8.24529	8.987	8.92209	9.90817	8.95179	9.65045	9.98104	9.28046	7.02819
201550_x_at	13.9202	13.6335	13.8492	13.7897	13.7564	13.5796	13.548	13.4841	13.7474
201551_s_at	8.72747	8.98165	7.62704	7.30628	8.24436	9.54194	8.91712	9.04733	10.1561
201552_at	11.0987	11.2705	11.2997	11.4864	11.6843	11.2705	11.3095	10.8476	11.3171
201553_s_at	12.0322	12.2162	12.5325	12.3695	12.5769	12.3695	12.3866	12.1252	12.4476
201554_x_at	9.64306	9.00604	9.43575	9.13849	9.0789	9.74273	9.76192	10.348	9.53195
201555_at	10.5039	10.6193	10.6474	11.1506	9.381	10.7327	10.8206	11.2113	10.4341
201556_s_at	5.8935	5.89239	5.36407	5.45378	5.07388	5.56856	5.38826	6.11668	6.62189
201557_at	6.52765	6.80642	5.77189	5.76533	5.21771	6.15147	6.11453	6.54678	7.27864
201558_at	10.048	9.578	10.8623	10.9086	9.58996	10.5464	10.4032	10.4578	10.5818
201559_s_at	7.7513	7.38561	6.43907	5.76765	6.104	9.23506	8.04347	9.66803	8.21909
201560_at	10.7574	10.4038	11.1616	11.0593	11.4766	10.8274	10.7107	10.5054	10.3459
201561_s_at	9.60872	9.51714	9.59427	10.5146	9.15309	8.73958	9.13252	8.41025	8.96714
201562_s_at	7.26121	6.80677	6.30279	6.78138	8.28168	8.3772	8.34811	8.28905	8.57387
201563_at	9.05966	8.77479	7.98907	9.41864	9.95397	9.7093	10.0603	9.79471	9.64827
201564_s_at	10.3318	8.58068	8.935	8.7386	6.2419	9.12081	9.41395	9.99823	9.09766
201565_s_at	8.30582	9.19967	9.68313	10.6859	11.0195	7.10744	7.24443	7.9192	7.58413
201566_x_at	6.03412	6.7226	7.23488	8.53603	9.25886	5.59553	5.84641	6.54619	5.45444
201567_s_at	9.91785	9.4958	9.75944	10.1577	9.90575	9.69275	9.84878	9.08841	8.99239
201568_at	11.8398	12.021	11.7994	12.0868	11.6924	12.4134	12.4331	12.4079	12.8552
201569_s_at	9.75188	8.16812	8.56401	9.94166	9.35277	10.2767	10.268	10.129	10.5592
201570_at	9.81334	8.99968	8.87857	9.88831	9.30095	10.2069	10.3816	10.4705	10.2588
201571_s_at	8.19957	7.87071	7.27405	7.3967	7.79104	7.79646	7.46178	7.7555	8.21627
201572_x_at	9.40012	9.14146	9.17703	8.33075	8.91528	8.06773	8.40169	8.36871	8.56642
201573_s_at	9.64656	9.35112	9.94216	9.61507	8.86712	10.6158	10.7282	11.0472	10.3027
201574_at	10.4548	10.1099	10.2597	10.2597	10.5946	10.0226	10.1775	11.4063	10.0894
201575_at	10.2986	10.1751	10.4385	10.7686	10.2501	10.3544	10.4673	10.4818	9.94048
201576_s_at	8.98672	9.87231	8.34611	9.71943	9.07288	9.83633	9.8719	9.10121	9.89826
201577_at	12.2247	10.4297	11.1211	11.2001	10.0726	12.8414	12.8414	12.5642	13.0543
201578_at	8.75956	8.47083	7.56648	9.58031	9.85098	10.5508	10.7171	9.87057	9.84693
201579_at	9.22012	10.2268	11.0623	11.2156	10.3233	9.53002	9.6239	6.9149	8.95492
201580_s_at	7.62185	8.38422	8.69351	8.38166	9.5164	7.95788	8.02345	8.30522	8.28707
201581_at	7.12694	7.74974	9.34974	9.63651	10.9725	6.96802	7.11338	7.67154	7.83836
201582_at	7.87311	7.94864	7.35597	8.07329	7.85945	7.33414	7.49359	8.30532	6.51491
201583_s_at	10.0404	10.2063	8.4554	9.6022	8.92934	9.39393	9.39393	10.2152	8.59485
201584_s_at	10.9203	10.0186	10.2231	10.472	9.72782	11.2026	11.2164	10.9372	11.257
201585_s_at	10.2377	9.8081	10.5877	10.4914	9.57733	10.3117	10.0552	10.2288	10.548
201586_s_at	11.5242	10.9767	11.5069	11.5859	10.9679	11.3961	11.5174	11.4997	11.2534
201587_s_at	11.0178	10.058	10.7094	10.5215	10.222	10.4084	10.5828	11.2276	10.458
201588_at	10.9771	11.1335	11.021	11.4885	10.8472	11.1087	11.156	11.5814	11.2339
201589_at	10.5372	9.76923	10.5429	10.8372	10.4897	10.2612	10.4596	10.479	10.0356
201590_x_at	14.0352	13.6247	13.6002	13.6963	13.4189	13.1519	13.1603	13.5898	13.8149
201591_s_at	8.98055	9.44058	10.3961	10.6923	10.3916	8.67836	8.77906	8.70069	8.65163
201592_at	12.3577	11.3054	11.1758	11.7765	11.8175	12.224	12.1702	11.6826	11.8172
201593_s_at	10.8892	10.0939	9.62888	8.92551	10.149	11.2612	11.3536	11.0055	11.1571
201594_s_at	10.8364	11.0183	11.9899	11.3135	11.2025	9.44787	9.51192	9.7833	9.3706
201595_s_at	9.7206	9.09627	8.9314	9.65296	9.56079	10.3384	10.5571	9.83671	10.0944
201596_x_at	13.6964	12.5774	9.82154	12.0937	11.7751	13.0786	13.1629	13.5668	11.86
201597_at	11.8377	11.9145	11.8477	12.1591	12.1507	12.4165	12.4696	12.3253	12.1524
201598_s_at	7.45907	8.19594	7.583	7.32118	7.28444	8.054	8.3918	7.85922	7.6612
201599_at	9.72991	11.3683	10.5754	11.6119	12.0558	10.2376	10.3752	10.6771	10.6955
201600_at	12.6996	11.3633	10.9107	10.4457	11.0608	12.6678	12.6906	12.2701	12.4043
201601_x_at	12.0325	12.6747	10.6912	13.1667	13.0908	7.41096	8.25338	9.18555	10.1645
201602_s_at	8.25621	7.28285	8.53579	7.5999	8.25778	8.96532	9.15169	8.28594	6.97915
201603_at	8.81786	7.96095	9.75445	9.68177	10.1483	9.89229	9.94397	8.49485	9.15493
201604_s_at	7.81265	7.28422	8.69897	8.73725	8.79665	9.21856	9.12471	8.11969	9.06691
201605_x_at	8.25463	8.68156	7.76832	8.0117	7.4171	8.42414	8.42414	8.83029	9.11816
201606_s_at	10.4261	9.34359	9.90073	8.84567	9.49349	11.4253	11.5544	11.3031	10.8608
201607_at	7.80632	6.60817	7.66288	8.15357	7.75987	8.38029	8.53419	8.67303	8.24571
201608_s_at	9.57248	8.50397	9.5265	9.69314	8.91675	10.5402	10.5182	10.5242	10.1355
201609_x_at	10.5226	9.95093	9.84687	10.3799	8.77662	9.58658	9.52192	10.3105	9.86656
201610_at	4.60319	4.13106	3.85624	4.00711	3.80224	3.95266	4.12086	4.12086	4.69498
201611_s_at	8.39929	8.12408	8.50493	9.25266	7.84918	7.25518	7.492	8.12408	8.35016
201612_at	9.82537	10.6931	10.7609	11.5191	10.6757	11.0348	11.1008	10.4797	10.5129
201613_s_at	8.9945	9.86589	8.3925	9.58917	8.59545	7.78033	7.80509	8.37395	7.98201
201614_s_at	10.1882	8.33159	9.09796	9.16543	8.00209	10.1591	10.2133	10.5231	9.78089
201615_x_at	7.66367	7.29847	8.05521	7.04623	10.509	7.84567	7.70078	8.98899	8.96378
201616_s_at	8.78708	8.82643	7.99483	7.82723	10.0085	8.88174	8.85572	10.3997	9.28545
201617_x_at	7.08533	7.12627	6.95732	6.76941	8.5169	8.2344	8.5704	8.92948	8.71745
201618_x_at	9.76747	9.33424	8.84983	8.11776	7.94845	8.93098	8.89045	8.95338	9.64096
201619_at	10.9403	10.7818	10.1092	10.4758	10.7015	12.0077	11.8985	11.6909	11.4148
201620_at	8.86442	8.72489	8.72176	9.10446	8.87953	8.69091	8.86442	9.4682	8.27133
201621_at	9.17706	8.73146	9.54159	8.46159	9.57125	8.07276	8.46159	7.89338	7.19169
201622_at	9.73069	9.31891	8.16903	9.00615	9.41981	9.67806	9.95823	10.1173	9.99437
201623_s_at	10.6811	9.33011	10.7522	11.708	10.9723	9.58124	9.71587	9.88941	10.9873
201624_at	8.96217	7.47551	8.24643	9.3032	9.07874	7.76858	8.05988	8.03266	8.2127
201625_s_at	5.64395	6.20495	6.09876	6.051	5.92452	7.4356	7.56309	7.58496	9.27972
201626_at	7.34618	8.6593	9.00248	9.23067	9.18843	8.78572	8.96442	9.97294	10.64
201627_s_at	6.53046	7.52812	7.6958	7.94072	7.44605	8.00747	8.17645	8.79279	10.2784
201628_s_at	10.2159	10.2159	9.8744	10.3601	10.3436	9.37982	9.69924	10.9527	11.6049
201629_s_at	9.61603	9.0732	8.72841	8.82938	8.4511	10.568	10.3756	10.5298	10.1397
201630_s_at	9.36072	9.82585	9.48926	9.53673	9.50404	10.6763	10.7334	9.80494	10.1908
201631_s_at	12.1988	12.9892	10.3732	11.5912	11.4696	11.4046	11.4046	9.78441	9.74957
201632_at	9.50583	8.98866	9.95545	9.63229	9.19632	10.2778	10.307	10.4033	10.2139
201633_s_at	8.72782	7.59457	8.13314	8.33091	7.71168	9.60481	9.27838	10.0463	9.38122
201634_s_at	8.68364	7.17847	8.2248	8.79059	8.22033	9.386	9.36917	9.57891	9.20652
201635_s_at	9.94352	8.75405	9.39138	7.48561	8.10775	10.5342	10.1709	11.2778	9.72427
201636_at	9.38843	8.01163	10.0437	9.36965	9.0409	9.29838	9.26359	9.60896	9.26893
201637_s_at	11.2248	10.2075	11.0279	10.6408	10.123	11.3146	11.2133	11.5092	10.8912
201638_s_at	5.47142	4.97361	5.32353	5.499	4.91979	5.7475	5.36416	5.67977	5.80053
201639_s_at	9.61921	9.55806	8.73645	8.8819	8.55308	8.83007	9.26751	8.25778	7.87074
201640_x_at	8.80003	9.12892	7.77132	7.66147	7.15479	8.68661	8.29653	8.48859	8.66178
201641_at	10.437	10.3073	11.0657	10.3387	10.3387	10.0207	9.87101	10.4132	10.6123
201642_at	10.6354	10.1854	10.7391	11.6662	10.5016	9.99227	9.84992	9.83706	9.18964
201643_x_at	8.78708	8.80345	9.36844	9.23167	9.24628	8.61037	8.47105	8.5343	8.38409
201644_at	9.89361	10.3126	8.18259	9.09532	8.12032	9.70283	9.66608	9.60776	9.43838
201645_at	8.47877	10.0294	9.27648	10.6399	11.3969	4.60749	4.58361	4.10467	4.80328
201646_at	7.69108	8.12834	6.70925	6.66323	8.09345	7.87253	7.42268	7.47303	8.07289
201647_s_at	6.65674	6.95071	5.93241	5.95225	5.96842	7.43987	6.61043	6.7179	6.69987
201648_at	10.0607	10.8247	10.5165	10.9593	11.205	11.842	12.2228	10.4326	9.68788
201649_at	11.0773	10.3378	10.9407	10.3138	9.88263	5.20667	5.44381	5.91645	6.23264
201650_at	13.8079	12.5108	8.20062	13.9204	13.312	3.9978	4.38339	8.5505	4.7645
201651_s_at	10.3643	9.88845	10.2333	10.8163	10.4853	10.2556	10.2327	10.2452	10.2235
201652_at	9.49299	8.99871	9.8057	9.89501	9.47974	10.4648	10.6209	10.5185	10.325
201653_at	10.3518	10.6405	10.0263	10.8733	10.6793	10.9698	11.0348	10.6721	10.8614
201654_s_at	6.34922	7.1037	3.78788	4.92082	4.9639	5.73857	5.78809	5.86858	5.6148
201655_s_at	8.48167	9.74086	8.6527	9.5629	9.057	8.14476	8.29296	8.38426	7.78983
201656_at	9.81712	9.70211	9.52659	10.707	10.387	7.98968	8.477	7.46406	7.8319
201657_at	7.76063	7.99922	8.2888	8.13974	8.79121	8.34137	8.53978	8.46049	7.96947
201658_at	8.22556	8.90616	8.45064	8.73025	9.4716	8.29955	8.30303	8.64061	8.25987
201659_s_at	9.44169	10.0392	9.00312	9.25496	9.68083	9.79584	9.79401	9.92588	9.43284
201660_at	9.45304	9.05567	8.28817	9.44899	8.99591	8.90375	8.8807	8.99591	9.45823
201661_s_at	9.44699	9.04121	9.13929	9.85646	9.91492	9.14919	9.3546	9.65065	9.2568
201662_s_at	9.45377	10.2586	8.55615	9.9058	9.20381	9.9058	10.115	9.92207	10.2948
201663_s_at	10.6747	9.61183	11.0573	10.1893	8.54764	9.75846	9.65995	10.2359	10.0899
201664_at	11.3492	10.7383	12.4001	11.8089	10.4418	10.7028	10.7178	10.8391	11.3524
201665_x_at	13.8463	13.1267	13.8793	13.4322	13.6705	13.8222	13.9346	13.8222	13.9551
201666_at	13.4439	12.9722	8.88379	10.7975	11.7548	11.6941	11.742	10.7318	11.6909
201667_at	8.0389	9.76966	12.734	11.5303	12.717	3.88468	3.48524	3.61898	10.3981
201668_x_at	7.49965	8.3758	6.21654	5.53994	5.06377	8.18873	7.52667	8.31124	8.6415
201669_s_at	9.67112	10.7228	11.665	11.2792	11.2792	11.3365	11.4917	11.2961	10.9767
201670_s_at	9.02991	9.67947	10.5913	9.60811	9.81192	9.42644	9.54491	9.20292	9.31819
201671_x_at	9.29053	9.13755	9.12681	7.88318	8.48281	9.62198	9.66033	9.47838	9.66266
201672_s_at	10.6673	10.4662	10.9415	10.0979	9.98018	11.4941	11.4751	11.1334	10.9352
201673_s_at	8.87407	7.65537	7.12056	8.15216	6.5127	7.68248	8.08141	8.76186	7.71061
201674_s_at	9.51532	9.29379	8.72985	8.86595	9.45228	9.343	9.49637	8.83758	9.22474
201675_at	9.39133	9.38076	8.5516	9.613	9.86277	9.38004	9.48545	8.38486	9.7494
201676_x_at	11.569	11.4146	10.8991	11.6815	11.0063	12.1985	12.156	12.4999	12.1192
201677_at	7.86867	7.0668	7.47478	7.52417	6.49992	5.88406	6.54096	7.52736	7.43598
201678_s_at	9.63415	9.08261	9.44817	9.08549	8.37443	8.75254	8.7627	9.52274	8.3887
201679_at	6.69012	6.62474	4.66944	5.10992	4.42759	7.22291	7.04076	7.61465	6.69743
201680_x_at	10.1113	9.99857	10.483	9.86426	9.63167	9.98801	10.0199	10.2439	10.0169
201681_s_at	10.3524	9.35241	9.65242	10.8021	10.4394	8.41021	8.6057	8.84081	9.59116
201682_at	10.4133	10.0501	10.2223	10.1787	10.2007	10.843	10.8254	11.1173	10.757
201683_x_at	8.24434	8.13682	7.23488	5.79365	6.73527	7.89959	7.88728	8.81061	7.88728
201684_s_at	9.27395	9.4122	9.08438	9.41979	8.45329	9.06739	9.0546	9.52219	8.88969
201685_s_at	7.58469	7.48507	7.71634	8.53977	7.93481	6.27314	6.73667	7.43462	7.95405
201686_x_at	6.99542	7.27795	6.35542	6.25804	5.44059	8.51542	8.15017	8.73075	8.09251
201687_s_at	9.27391	9.3402	9.93761	9.59514	9.58906	9.82279	9.94247	9.52089	9.2076
201688_s_at	8.60897	9.72598	8.96998	9.49638	8.96009	10.711	10.6162	11.0312	10.1102
201689_s_at	8.16353	9.09368	9.37755	10.0437	9.52392	10.3906	10.568	10.2018	9.33686
201690_s_at	9.99894	10.5771	10.7143	11.4007	10.4202	10.8851	11.0601	11.5822	10.8095
201691_s_at	4.64135	4.34896	5.56161	6.45087	5.38686	6.21494	6.75678	6.58904	5.45402
201692_at	9.95916	8.26967	8.81584	8.55373	8.46946	10.4361	10.7802	10.2107	10.8832
201693_s_at	6.9708	8.88379	6.71049	7.19386	10.2005	7.19386	7.72148	4.75185	5.26317
201694_s_at	8.99623	10.4642	9.06592	9.37227	12.342	9.69599	9.48042	6.7609	7.56287
201695_s_at	8.99302	10.1162	9.75776	9.44834	9.11971	9.78891	10.0055	10.868	9.81088
201696_at	10.0418	9.92382	10.4829	10.7556	10.1605	9.51225	9.7482	10.0319	9.68306
201697_s_at	9.56697	9.30313	10.3084	10.2609	9.23857	10.2189	10.2802	9.7566	9.44148
201698_s_at	10.8796	10.1568	10.87	11.0355	10.6712	10.995	10.8287	11.1702	10.9477
201699_at	10.2642	9.83261	10.824	11.0812	10.8212	10.6657	10.6324	11.0162	10.7342
201700_at	9.55635	9.21942	9.03741	9.33788	9.00336	9.52572	9.52572	10.5122	10.856
201701_s_at	7.10865	7.57161	8.58532	8.10352	9.09591	9.27548	9.37142	9.28333	9.12088
201702_s_at	7.87847	7.23488	5.54448	4.67335	6.49881	7.39554	7.16149	8.29894	7.41489
201703_s_at	8.76439	8.85423	7.88292	8.06597	8.02977	7.6727	7.74687	7.87878	7.41163
201704_at	10.0641	9.50689	8.15848	9.31837	8.4696	7.80119	8.03266	7.79154	7.72841
201705_at	10.1927	9.33918	10.0019	9.81729	9.74964	10.271	10.5136	11.1066	10.4334
201706_s_at	7.51864	8.18529	7.62387	7.69846	6.85818	8.13216	8.10781	8.8433	8.23933
201707_at	7.16889	7.24632	8.67948	8.26493	7.81435	8.26925	8.24892	8.53138	7.86198
201708_s_at	7.8588	7.19328	7.00523	6.89886	6.5587	8.26833	8.53559	8.32533	8.738
201709_s_at	9.69674	8.87718	9.00708	9.51495	8.73537	9.64936	9.82953	9.73623	10.1953
201710_at	10.0192	8.13656	8.47141	8.65387	7.11182	9.81742	9.87539	9.4597	9.20819
201711_x_at	8.21612	8.75219	7.78159	7.51034	8.37443	9.98228	9.88511	9.32342	6.76705
201712_s_at	7.08078	7.44902	7.66445	7.73617	8.08131	8.3273	8.43414	7.66445	6.95886
201713_s_at	9.38942	9.39939	10.0914	9.71221	9.99008	10.5158	10.8037	9.22326	8.90096
201714_at	9.59484	8.88358	9.2915	8.96747	8.25778	10.3638	10.4629	10.2812	10.0908
201715_s_at	8.5727	8.6904	7.05108	8.17454	7.10551	8.0872	8.24361	7.99247	7.56309
201716_at	9.95191	9.54621	9.09796	9.2397	9.19024	9.72707	9.74159	10.2414	9.8123
201717_at	9.80943	9.91137	9.09686	9.39647	8.6564	9.81409	9.77121	10.4063	10.3836
201718_s_at	7.18069	5.69468	5.95384	5.45378	6.90639	9.52025	9.114	7.53795	8.13583
201719_s_at	8.70392	6.73015	8.49691	7.89937	9.61048	10.1872	10.188	7.73769	9.21837
201720_s_at	9.73167	10.4336	8.15147	8.07122	9.1626	5.92192	5.87996	5.55868	5.7651
201721_s_at	10.2935	11.1316	10.4989	9.81879	10.5717	5.25453	4.93497	4.69835	5.01943
201722_s_at	7.83839	9.61956	9.36844	9.76758	9.65553	9.26958	9.42054	9.47297	10.9154
201723_s_at	8.52407	9.80452	9.39036	8.89445	9.36171	9.18755	8.94415	9.74328	10.8643
201724_s_at	8.08614	9.39396	9.13873	9.52206	9.46972	8.70543	8.74542	9.47303	10.2928
201725_at	9.73578	8.84419	9.41188	9.40925	10.1083	11.2611	11.234	10.7654	11.123
201726_at	10.5301	10.4258	11.3835	11.2622	10.8483	10.7343	10.6783	11.6533	11.1492
201727_s_at	7.3654	7.27523	7.20339	7.39811	6.75757	8.9405	8.91546	9.0328	8.88167
201728_s_at	7.03844	5.47469	5.60108	5.43761	5.13306	6.65899	6.38122	7.81795	6.26344
201729_s_at	9.54643	9.25028	8.94384	8.84852	8.81991	9.74582	9.91832	9.69284	8.81937
201730_s_at	9.75865	10.0973	9.19359	7.75657	8.95476	10.087	10.4447	9.73445	8.97968
201731_s_at	9.41527	10.0707	10.1813	10.3038	9.61759	10.177	10.4907	10.0434	9.04493
201732_s_at	7.47408	7.20619	7.49598	6.27518	6.24807	7.24318	7.18429	7.74295	7.05552
201733_at	5.8625	5.7584	5.83294	5.47352	5.82106	5.74934	5.75365	6.48499	5.82106
201734_at	8.79634	9.45469	9.93368	9.43735	9.62798	8.01158	7.93382	8.63609	9.137
201735_s_at	9.05215	9.31536	9.7986	8.67457	8.82323	9.21653	9.21653	9.21288	9.63657
201736_s_at	9.43142	9.84641	9.63817	9.33904	8.95892	10.3427	10.3658	10.1103	10.8218
201737_s_at	8.52606	8.5343	9.59099	9.98587	10.5203	9.83444	9.91068	10.1454	9.62429
201738_at	9.23393	9.52568	10.201	10.7663	10.6335	10.3597	10.3122	9.69204	10.2054
201739_at	9.98472	11.8808	11.4535	11.3177	12.6671	12.2688	12.0871	11.8249	11.9558
201740_at	9.86853	9.59116	9.55216	10.1239	9.63275	10.9247	10.8166	10.5424	11.2698
201741_x_at	5.7364	5.42237	5.79184	5.51656	5.53372	6.25011	6.44676	7.27212	5.63437
201742_x_at	9.93663	9.80659	9.2826	9.22275	9.46329	10.7122	10.0737	11.4331	11.2197
201743_at	9.75977	9.79311	7.81936	8.22625	8.94722	4.84225	4.65351	4.74378	4.47489
201744_s_at	8.12479	10.9503	9.47365	10.2465	12.7939	2.94221	2.82514	5.53592	10.3143
201745_at	9.52052	9.42179	10.311	9.8331	10.0672	10.6128	10.7471	9.81886	9.3866
201746_at	8.80248	7.72019	6.08996	6.47254	4.95551	7.72019	7.80459	8.80574	8.42991
201747_s_at	7.20156	6.75453	6.77457	6.98823	6.65799	8.08273	7.60644	7.82375	7.16123
201748_s_at	8.1968	8.08695	8.90005	8.88817	8.48331	8.35572	8.35572	8.35572	7.99833
201749_at	7.91267	7.58228	6.97999	8.4252	7.73684	7.62437	7.60984	7.39012	7.92909
201750_s_at	7.00194	6.96009	5.27084	6.3268	5.59439	7.20234	7.4813	7.21334	7.40124
201751_at	10.7428	9.90968	10.4533	10.1254	10.1817	10.334	10.3632	9.73231	9.3846
201752_s_at	10.0617	10.0647	8.19176	9.56554	10.4465	9.66083	9.63518	9.11005	9.30853
201753_s_at	9.66221	10.4851	8.07616	9.9626	10.5399	9.58324	9.83144	8.7867	9.13023
201754_at	12.1079	12.0053	12.2202	12.514	12.3322	12.5879	12.6747	11.7398	12.2751
201755_at	9.20615	7.96556	8.07045	8.73801	6.6371	8.49085	8.49085	9.21378	8.57122
201756_at	9.03403	8.56972	9.28559	10.5082	9.56277	8.91363	8.87995	9.81344	9.52742
201757_at	11.1206	10.7227	11.8652	12.0118	11.2373	12.0862	12.2091	11.9926	12.3536
201758_at	10.0518	9.86977	9.03166	9.9799	9.5939	9.15749	9.10175	10.3781	10.2315
201759_at	6.55624	5.98339	6.21369	5.76765	5.97	5.77108	6.11777	6.31529	6.20976
201760_s_at	9.7969	9.49669	11.2416	10.7591	10.5035	9.66234	9.84602	10.9692	10.3507
201761_at	11.1629	10.9909	10.7596	10.8345	10.7274	12.3534	12.4295	11.1741	11.3342
201762_s_at	12.0479	11.9837	12.0441	12.2504	11.3037	10.9177	11.1121	11.4322	11.0517
201763_s_at	8.9675	8.74726	8.3657	8.44402	7.57846	9.32681	9.43063	9.37569	8.1084
201764_at	10.0936	10.2992	10.7176	10.0776	9.41179	10.237	10.1502	11.0684	11.4561
201765_s_at	10.3092	10.1299	8.72409	9.01294	9.21493	8.95933	8.80253	9.164	10.3297
201766_at	4.97756	5.24669	4.74035	5.07332	4.23679	5.3539	5.14948	5.63437	6.10703
201767_s_at	8.58822	7.45051	8.37197	8.29656	7.98836	9.53514	9.7515	9.53053	8.9706
201768_s_at	8.85245	8.97641	7.67788	7.88582	7.62444	9.29609	9.16041	9.61779	8.4127
201769_at	10.2518	10.2518	10.4519	10.8449	10.9428	10.6113	10.4519	10.2833	9.77041
201770_at	10.0387	9.05004	8.53948	9.14402	8.51712	10.151	10.266	10.6944	10.5245
201771_at	9.16036	9.34429	9.03166	8.25239	8.15276	9.88748	9.81389	9.98569	10.1987
201772_at	8.61297	9.33601	9.01312	9.12248	9.33601	10.9298	11.0173	10.3055	8.77086
201773_at	10.0771	9.26804	10.0858	10.8014	9.93317	10.9438	10.7799	10.0518	9.69498
201774_s_at	9.90675	7.71218	7.85129	6.23682	6.83709	9.36286	9.58294	9.63763	9.55236
201775_s_at	7.43158	8.46227	7.24815	7.11851	6.25853	8.37056	8.04214	8.44155	7.49617
201776_s_at	7.12331	8.41805	8.13314	8.26665	8.0159	8.46658	8.38406	7.95666	7.76469
201777_s_at	6.57229	6.99316	6.35289	6.63112	6.73134	7.45494	7.10047	7.66928	6.48416
201778_s_at	9.47316	10.157	9.64181	10.3687	10.3144	9.35112	9.42672	9.32911	9.43228
201779_s_at	10.3975	10.0659	10.7284	10.0913	10.378	10.0051	9.71497	9.63347	10.0781
201780_s_at	9.48264	9.16052	10.1313	9.98073	10.11	8.91082	9.19998	8.67225	9.04755
201781_s_at	7.79104	7.79104	6.79335	7.4348	7.79104	7.7186	7.77278	8.98671	9.15302
201782_s_at	8.70425	9.01022	8.17035	8.36225	8.8759	8.5879	8.52205	9.28268	9.70937
201783_s_at	8.80834	9.55006	8.62682	8.16566	8.82493	8.88595	9.12328	8.49275	8.61354
201784_s_at	10.5826	10.5866	10.0044	10.7141	10.791	11.015	11.0606	11.4175	11.004
201785_at	10.5233	11.1182	9.09873	8.20793	9.7755	5.6659	5.6194	5.23343	5.69869
201786_s_at	11.7144	12.1483	12.2533	11.6421	11.1466	11.6061	11.7184	11.4647	10.5335
201787_at	8.23462	8.83678	6.26176	10.3105	10.2224	8.58226	8.70477	8.54263	9.24175
201788_at	10.0283	9.66165	9.55752	9.73213	10.1782	9.78996	10.0254	9.57967	8.96116
201789_at	3.24976	3.20945	3.93029	3.41425	3.34849	3.34849	3.18129	3.4009	3.37596
201790_s_at	7.66777	8.02373	7.45603	6.72201	6.41363	9.28277	9.32362	8.99091	9.73624
201791_s_at	7.70459	8.19737	8.12035	7.42753	6.74553	8.7043	9.04006	8.63925	9.73252
201792_at	7.68995	9.45641	8.58694	8.38968	10.974	6.2502	6.06057	6.30993	6.49745
201793_x_at	5.70693	5.70693	5.2461	4.67329	4.86675	6.3019	6.17201	6.10814	5.07182
201794_s_at	8.71157	9.28167	8.6337	8.70726	7.69223	8.55527	8.92105	7.88013	7.67618
201795_at	9.95001	9.89999	10.2025	10.2379	10.192	10.6017	11.0553	9.62765	10.1996
201796_s_at	6.93287	6.57553	6.4679	5.82146	5.10596	7.70924	7.48506	7.7914	6.99369
201797_s_at	8.5599	7.59921	6.83788	7.15478	6.34839	9.09591	9.35377	8.68583	8.06601
201798_s_at	11.1178	10.5313	11.2144	11.4312	11.1295	11.0502	11.1111	11.2181	10.4445
201799_s_at	8.16923	8.30196	7.20607	7.70687	7.67497	8.90134	8.88286	8.89125	7.9662
201800_s_at	9.02087	9.31924	8.57663	9.27313	9.20781	9.63345	9.7258	9.51482	8.87222
201801_s_at	7.14652	8.84755	3.92532	4.56847	4.35415	8.19857	7.82139	8.50327	8.84784
201802_at	7.60157	8.40167	6.57737	6.81998	6.50611	7.54764	7.56804	7.71003	8.38454
201803_at	9.90091	9.76055	10.0771	10.1014	9.87692	10.1579	10.1489	9.98564	10.0991
201804_x_at	9.43721	9.10145	9.50701	10.6167	10.0394	10.0266	10.0508	10.2448	10.5673
201805_at	8.90566	9.43141	8.66601	8.8685	8.79006	9.91998	9.7996	10.4534	10.0359
201806_s_at	7.63089	6.84293	5.38837	5.52981	4.73606	6.56933	6.61113	7.01024	6.58712
201807_at	10.668	10.7163	11.1607	10.9897	10.8895	11.7737	11.7193	11.4826	10.7439
201808_s_at	5.89933	6.03288	5.64165	5.74654	5.57823	6.52989	6.06207	6.03288	6.26826
201809_s_at	8.35302	8.59425	6.96537	7.59897	7.99483	7.54047	7.71546	6.87848	7.84135
201810_s_at	7.99157	7.16982	6.85728	8.04727	9.92949	8.82398	9.07625	9.26207	10.1615
201811_x_at	8.74343	8.4809	7.4413	9.35711	10.7289	10.1453	10.3329	10.5215	11.5382
201812_s_at	11.7905	11.1443	11.7655	11.4232	11.8735	12.4816	12.5417	12.0231	12.2351
201813_s_at	8.95928	7.7374	7.85248	9.17309	8.44658	8.16657	8.31933	8.2158	7.6422
201814_at	8.95476	7.53465	8.22612	9.72234	8.92934	7.97864	7.99848	7.48034	8.40734
201815_s_at	6.97475	6.66465	5.88778	5.76765	5.50912	6.65971	6.73738	6.78711	6.58016
201816_s_at	9.57045	8.90563	10.1039	10.8459	9.83218	9.33288	9.56194	10.2893	9.94719
201817_at	9.41973	8.40936	9.04775	9.86068	9.24966	9.23655	9.25994	9.69507	8.79607
201818_at	9.80718	10.7577	10.0914	9.5715	9.52309	9.12197	9.3986	8.35051	10.1071
201819_at	6.81059	7.71156	5.84482	6.04293	5.70387	9.12402	9.36588	8.74301	9.0944
201820_at	12.0567	6.37246	13.4238	13.211	12.594	5.56028	5.00358	5.46984	4.91396
201821_s_at	9.09228	9.63496	9.22078	9.09115	9.65882	11.2195	11.4888	10.9966	10.5094
201822_at	4.85232	4.51784	4.34908	4.75315	4.86939	6.17726	6.36441	6.18855	5.55958
201823_s_at	6.94213	7.19597	7.3134	7.0542	7.47858	9.02894	8.88814	8.87302	8.05004
201824_at	6.95875	7.492	8.3228	8.14878	8.43511	8.44813	8.32447	7.84291	7.74982
201825_s_at	9.54371	9.93817	8.46263	8.6746	8.90346	9.72323	9.68006	11.5426	9.29296
201826_s_at	7.19022	7.68953	6.79335	7.13948	7.24243	7.08704	7.00617	9.15182	7.30285
201827_at	9.05913	8.31057	9.02533	9.52851	9.17888	8.11013	8.28967	8.49569	7.65685
201828_x_at	9.35066	9.7381	9.54555	9.90648	9.51039	10.1915	10.1084	10.8316	11.0588
201829_at	9.42809	9.88679	11.1559	10.3847	11.4499	8.30191	8.95966	8.17469	7.99042
201830_s_at	9.26762	10.4015	11.0933	10.553	11.3285	9.18975	9.17861	7.46548	8.64528
201831_s_at	8.49284	8.96056	7.3945	6.2086	7.52364	8.57932	8.39844	9.02514	8.13541
201832_s_at	10.0289	10.3746	9.78631	9.62406	10.2607	9.59573	9.48806	9.7671	9.36688
201833_at	9.81218	9.42868	10.1361	10.0574	9.9912	10.2967	10.3164	9.79477	10.167
201834_at	7.53552	7.90272	7.24194	7.87755	7.47858	7.47858	7.47858	7.18957	6.84584
201835_s_at	6.97884	7.47257	5.12086	5.8724	5.88072	7.46503	7.33847	7.64546	6.66718
201836_s_at	5.96616	6.00208	7.10278	6.74403	7.19764	6.59345	6.49988	6.7932	6.09527
201837_s_at	9.32811	9.10801	9.27323	9.01611	9.02182	9.70863	9.9197	9.45133	9.27323
201838_s_at	5.25463	5.11946	5.77449	5.76765	6.24714	5.9158	5.96092	5.87415	5.61235
201839_s_at	11.5106	11.9799	7.85208	10.6053	11.5518	3.78897	3.85698	4.12731	5.44075
201840_at	10.9178	10.8458	11.1445	11.3934	10.7382	10.5533	10.5693	10.7875	11.1748
201841_s_at	11.9363	10.5467	13.1989	11.8869	12.1182	12.6511	12.5044	12.2089	12.59
201842_s_at	11.2536	8.27571	7.91904	11.0457	10.4078	11.4524	11.4067	12.9333	11.6682
201843_s_at	8.95123	4.92445	5.92504	8.8407	8.60353	9.73203	9.80673	10.7358	9.79685
201844_s_at	9.55332	9.31001	9.36844	9.01085	9.12667	9.36844	9.55128	9.55457	9.36844
201845_s_at	9.08076	9.1584	10.4834	10.7284	9.97904	9.41074	9.41074	8.79432	9.10343
201846_s_at	9.81379	9.68269	9.47811	9.13968	9.00113	9.37776	9.4995	9.68581	8.70726
201847_at	9.35495	10.2618	9.96684	10.3886	10.1601	10.0003	9.89917	10.1735	10.0741
201848_s_at	9.85491	5.92775	8.4726	9.24009	7.60775	8.95391	9.08768	9.07077	8.32677
201849_at	11.5034	7.492	10.4262	11.1484	9.7352	10.0996	10.4202	10.3284	9.84473
201850_at	10.9039	10.3046	10.1078	9.99348	8.98979	10.3866	10.3299	9.35406	9.81297
201851_at	9.12844	8.5042	8.99676	8.59341	7.89755	8.95352	8.95141	9.20178	8.681
201852_x_at	9.90772	11.8868	10.0583	11.5193	12.4726	4.35269	3.4189	7.4513	10.1776
201853_s_at	10.6824	9.60249	9.70222	10.7258	8.67701	9.07299	9.59818	9.56007	10.0029
201854_s_at	9.65232	8.72854	8.54776	8.65613	8.28967	9.37329	9.49135	9.90885	8.67255
201855_s_at	8.48436	7.81554	9.11758	8.63462	9.33059	8.53819	8.53819	7.76065	8.28229
201856_s_at	7.73209	6.78288	7.71887	7.31931	7.17958	8.6559	8.4484	9.01105	7.81954
201857_at	10.0675	9.54707	10.3899	10.5258	10.5383	10.6601	10.6709	10.3519	10.431
201858_s_at	11.4365	11.5676	9.1457	9.14402	11.5929	9.08596	8.99451	10.4688	10.5128
201859_at	11.6713	11.9497	10.8525	10.5342	12.1569	10.0135	10.069	10.5333	11.1864
201860_s_at	9.3505	7.2958	9.1342	10.1927	11.8071	6.39031	6.55707	3.91331	3.66254
201861_s_at	10.2163	9.05171	10.4428	8.62935	10.208	9.6806	9.56377	9.27767	9.46176
201862_s_at	10.4459	10.2552	10.1287	9.208	9.7702	9.67183	9.98574	9.06089	9.27334
201863_at	10.3166	9.37512	9.88235	9.59821	9.6131	9.74466	9.71704	10.0119	9.79774
201864_at	8.96512	9.21491	8.4359	8.5727	8.05559	7.95146	8.07785	8.86532	8.4024
201865_x_at	10.8207	9.75813	11.1285	10.7675	9.89011	11.2798	11.2473	10.8207	10.7832
201866_s_at	8.86547	7.80747	8.93166	8.16309	7.27864	8.91613	8.83039	9.08648	9.17655
201867_s_at	8.40586	6.45646	5.75885	5.14079	6.89337	8.78347	8.58211	8.39689	6.36111
201868_s_at	8.03266	6.17984	5.32235	4.67335	5.54548	7.75624	8.14636	8.00131	5.75677
201869_s_at	8.04828	6.91169	6.95931	6.40166	7.17222	8.63198	9.05472	8.05419	7.6317
201870_at	9.29982	8.17152	7.20703	8.69168	7.6111	8.98576	8.88798	9.26751	9.90166
201871_s_at	9.44542	8.85802	9.09712	9.58462	9.47233	9.04845	9.00523	9.20686	10.2802
201872_s_at	9.88397	8.35913	9.4914	8.99832	8.30589	9.06791	8.97186	10.4604	9.63869
201873_s_at	9.21593	7.62869	9.50175	8.81149	8.62603	8.6801	8.52424	9.37139	8.9092
201874_at	9.00129	10.5566	9.07124	8.25621	8.11512	10.0865	9.87306	9.78682	9.48094
201875_s_at	8.27396	9.72161	9.36931	8.0512	8.52978	9.31096	9.54212	8.65404	8.50244
201876_at	11.1911	11.0963	9.57492	9.63616	10.2839	11.8829	12.1146	11.3493	11.477
201877_s_at	8.84407	8.8446	9.91965	10.4456	10.2005	8.13731	8.42847	8.45216	8.84407
201878_at	8.14214	7.76511	7.29405	6.85693	7.35862	7.91207	7.96947	8.46295	7.55834
201879_at	9.17351	8.94149	7.59642	7.73172	7.92901	8.64496	8.73008	8.97731	6.9508
201880_at	8.96298	8.7199	8.18978	8.67882	8.95476	8.7199	8.77993	9.13323	7.34504
201881_s_at	8.34472	8.2904	8.0274	7.93162	7.40786	8.51626	8.48291	8.78989	8.01767
201882_x_at	6.2984	6.12036	5.75885	6.04293	5.83615	6.15595	5.6031	6.61977	6.43966
201883_s_at	8.79785	8.21372	9.39464	9.85815	9.71692	8.45615	7.7723	10.9662	11.0456
201884_at	5.019	12.4535	7.90189	9.99337	11.0244	4.59088	3.95996	4.87438	4.69076
201885_s_at	10.6507	10.3103	11.0661	11.0744	11.3414	10.7178	10.8506	10.5755	11.4212
201886_at	7.53225	8.09385	7.65452	8.36117	7.61389	6.94403	7.14126	7.60446	7.69781
201887_at	8.89119	9.84056	10.4832	10.1291	10.2617	8.315	8.56178	9.35488	9.20161
201888_s_at	6.37422	7.29224	8.01391	6.89846	7.33454	7.19165	7.19921	7.5302	7.32632
201889_at	9.72938	9.17696	8.67821	10.3491	10.7763	8.82232	9.05198	8.86355	9.41216
201890_at	11.032	9.8806	10.7745	11.2874	10.1855	9.64614	9.73881	11.1924	11.1969
201891_s_at	13.5378	13.5477	13.9477	13.7098	13.9248	12.9375	13.0921	12.9217	12.9509
201892_s_at	11.9677	10.4033	10.797	11.5892	11.1257	11.6549	11.7277	11.9545	11.9674
201893_x_at	8.48544	11.2621	8.40297	10.2675	13.0652	5.8583	5.00978	7.30679	9.4851
201894_s_at	9.59395	10.1227	9.63682	9.81774	10.1581	9.87403	9.70789	10.3551	9.95108
201895_at	9.02175	9.60564	7.31131	8.01451	7.89113	8.63906	8.78739	9.24707	8.56811
201896_s_at	7.13554	5.90724	7.62769	8.39358	6.104	9.18504	9.17179	8.91378	9.09627
201897_s_at	11.1007	9.9606	11.6061	11.8243	10.2514	11.5231	11.4077	12.4308	12.0153
201898_s_at	9.1399	9.90501	9.4178	9.53674	9.81956	10.4029	10.3255	10.8504	10.5948
201899_s_at	9.7161	10.2523	10.5583	10.6806	10.7396	9.90645	9.91795	10.7025	10.3843
201900_s_at	9.76208	11.0351	9.44674	11.1995	10.2142	9.48756	9.50788	9.90885	10.0914
201901_s_at	11.4699	10.9028	10.9666	10.5569	10.4405	10.7809	11.0415	10.7138	10.3662
201902_s_at	6.06496	5.82889	5.71754	5.32339	4.86939	6.30832	6.26343	6.58929	6.23135
201903_at	11.1279	10.5367	9.59427	11.0241	9.04951	11.5588	11.5858	11.193	11.9429
201904_s_at	8.6963	6.71504	9.31332	9.8122	8.37443	8.09055	8.12523	7.55203	8.33184
201905_s_at	7.43941	5.7475	6.91179	6.86331	6.6395	6.79937	6.73428	7.18154	6.98355
201906_s_at	9.52879	7.67296	9.13064	10.0987	8.85902	8.18015	8.41492	7.09108	8.37142
201907_x_at	7.93321	7.54423	6.06171	6.04293	5.67902	6.68792	6.64645	6.77756	6.68658
201908_at	8.93502	9.1496	10.0746	9.29058	8.75408	7.22319	7.61424	8.14837	8.12572
201909_at	5.43738	5.0628	4.7831	5.43738	5.70387	5.52259	5.43738	5.54658	5.43738
201910_at	8.11796	8.32389	6.77102	8.03895	8.81002	8.04909	8.1527	7.60157	9.24472
201911_s_at	8.51832	8.01942	5.74853	6.55222	7.99483	8.71234	9.06016	7.61777	8.86736
201912_s_at	10.205	9.09736	8.7278	9.05603	8.82445	10.4732	10.6052	10.83	10.1532
201913_s_at	10.0659	9.27808	9.11576	9.07603	8.54851	10.3268	10.5045	10.3696	9.79374
201914_s_at	7.58766	8.07307	8.82384	7.31171	8.93743	9.19462	8.93995	8.22646	8.62844
201915_at	6.08671	5.94201	6.57898	6.57898	7.25915	6.98635	7.06383	6.33227	6.20653
201916_s_at	8.78527	9.36507	9.19215	9.34078	9.65785	9.81783	10.1092	8.80474	9.24079
201917_s_at	9.86352	8.30669	10.782	9.80103	10.3727	9.74399	9.53474	9.63285	9.95999
201918_at	10.2691	8.35858	10.8997	9.78768	10.5584	9.61535	9.68952	10.0308	9.19321
201919_at	10.0033	8.99637	10.2953	10.3354	9.99321	9.98634	10.1291	10.0539	9.80677
201920_at	11.0959	10.8994	10.3486	9.99106	9.64921	10.5141	10.5481	10.4831	10.3521
201921_at	10.4002	10.5111	11.1522	11.0016	11.0939	10.651	10.7215	10.3836	10.7435
201922_at	11.5553	11.0525	11.0507	11.6105	11.7395	12.2481	12.3023	12.387	12.1691
201923_at	11.0973	12.1057	10.6032	11.2254	11.8018	12.5957	12.585	11.8232	11.7726
201924_at	10.3257	9.622	10.8252	10.6551	11.0118	9.63685	9.81102	9.19977	9.73136
201925_s_at	10.422	11.6442	9.10441	9.09838	11.9094	11.9925	11.878	10.894	11.1165
201926_s_at	11.3627	12.9123	9.09495	8.67344	11.4979	12.8224	12.8788	12.0822	11.9604
201927_s_at	7.50324	7.25965	7.83192	7.3803	8.53129	7.36015	7.53825	8.1136	7.20183
201928_at	8.81849	8.59822	8.96922	9.64851	9.40458	8.36183	8.36388	9.21513	8.58425
201929_s_at	7.82031	8.62749	8.07673	8.78939	8.34631	7.58654	7.92245	8.38086	7.40124
201930_at	10.9804	11.0821	10.6853	11.1894	10.0571	11.1252	11.2208	11.5043	11.1252
201931_at	10.9126	9.99945	10.8577	10.2126	10.1794	11.7198	11.6175	11.0528	11.179
201932_at	8.65652	8.42813	7.92459	8.09951	7.93308	8.20685	8.36643	8.34767	7.66336
201933_at	9.73903	8.62704	8.86124	8.42273	7.88698	8.56716	8.72669	8.42651	8.53845
201934_at	10.338	9.70828	10.6003	11.0128	10.6903	10.4647	10.5932	10.2511	10.4096
201935_s_at	7.73659	8.28321	8.44225	8.38166	8.60546	7.65711	7.7581	7.93864	7.85456
201936_s_at	7.21344	7.76186	7.96878	7.63976	8.31754	7.36836	7.68121	7.57335	7.27015
201937_s_at	8.97242	8.56871	7.01984	7.96034	7.68288	7.57599	7.62159	8.13383	7.62159
201938_at	11.5895	11.1883	11.8609	11.6146	11.9213	11.6432	11.6432	12.0875	11.5819
201939_at	11.0522	10.8366	9.62395	10.1912	9.475	12.1297	12.1925	9.99662	8.41116
201940_at	7.43896	9.83334	8.09775	9.08011	9.61724	8.58998	8.65797	8.20579	7.65097
201941_at	8.33273	10.3491	8.7998	10.018	10.6069	8.95129	8.95978	8.80281	8.3738
201942_s_at	5.4522	8.54514	5.67594	6.57653	5.91572	7.9391	7.53416	7.67286	5.93537
201943_s_at	7.11093	9.84213	6.87338	8.54519	8.7408	8.99357	8.91348	8.13464	8.14054
201944_at	10.5517	11.6821	10.3785	10.8394	11.0397	11.2722	11.2233	10.5826	11.4165
201945_at	8.77408	8.55061	6.48148	5.66832	5.70387	7.55459	7.55419	7.45624	6.93833
201946_s_at	10.3787	9.37643	9.16546	8.77432	9.0424	11.7145	11.5805	12.1509	10.8233
201947_s_at	11.9364	11.093	11.6072	11.3848	11.1361	12.7596	12.7408	12.785	11.8425
201948_at	8.86594	8.10898	9.19359	9.1991	8.81157	9.49313	9.76393	9.47662	9.18287
201949_x_at	10.3906	10.2716	10.5976	10.3671	10.3399	9.82279	9.78834	9.8672	10.6815
201950_x_at	10.2528	10.2735	8.66349	9.01505	9.17205	9.72134	9.72134	10.3048	10.9232
201951_at	6.70228	6.86918	6.57761	9.28103	8.95061	5.93526	6.07653	6.75556	7.57633
201952_at	8.34742	8.55293	8.33549	11.3848	10.3622	7.01191	6.93145	8.55293	9.30568
201953_at	11.0335	10.7123	11.558	10.904	10.7331	10.3746	10.3488	11.0102	10.6105
201954_at	11.1642	10.9213	10.2625	10.4578	10.584	10.6373	10.5006	10.3489	10.397
201955_at	10.5493	10.713	10.5336	10.361	10.5352	10.7648	10.7929	10.583	10.2497
201956_s_at	8.9885	9.44541	9.82138	9.63234	9.0094	9.65857	9.70287	9.91145	9.6385
201957_at	6.81009	8.87828	7.52919	8.9858	9.47565	7.15257	7.09811	7.15865	6.75775
201958_s_at	4.35353	4.47306	3.90632	4.38866	4.3739	4.3739	4.3739	4.65172	4.37599
201959_s_at	9.07407	8.78663	10.4989	9.12998	9.58793	8.99392	9.25895	8.78655	8.1524
201960_s_at	9.53595	8.95214	11.5813	10.575	10.7263	9.20667	9.22056	8.39917	9.13901
201961_s_at	6.96682	6.48498	5.95169	6.6919	5.83681	8.80436	8.80512	7.92268	6.96876
201962_s_at	6.85941	6.44953	5.60423	6.49386	5.72516	7.89533	8.2206	7.11555	7.20079
201963_at	7.53493	8.43686	8.49867	8.58338	9.73536	8.96474	9.22362	3.55614	6.58099
201964_at	7.94236	8.89732	9.23855	8.50688	8.60013	7.9746	8.06479	7.26498	7.81929
201965_s_at	7.58382	8.46092	8.70386	7.87948	8.00707	7.87948	7.91319	7.23488	6.78538
201966_at	10.2282	9.94863	10.6141	9.97126	9.74285	11.1422	11.1023	11.1618	11.0929
201967_at	8.26522	8.50656	9.41928	10.0035	9.58284	8.62227	8.75509	7.89668	7.71335
201968_s_at	10.5434	10.0503	9.23004	10.4499	9.71933	11.0449	11.0698	10.6892	10.1915
201969_at	7.98571	7.56714	8.49932	9.37578	8.27677	7.74633	7.83619	8.84845	9.32111
201970_s_at	10.6136	10.0039	10.992	11.3009	10.4603	10.6742	10.7151	11.1328	10.76
201971_s_at	8.98281	7.87673	6.94229	5.75107	5.6986	8.9756	8.81316	10.3288	8.70861
201972_at	11.1807	10.3849	11.6348	11.1816	10.872	10.496	10.6419	11.5177	11.0145
201973_s_at	11.2322	11.3474	11.5111	11.1891	11.1025	11.8284	11.961	11.3217	11.1472
201974_s_at	5.54294	5.65019	5.29016	5.29941	5.0851	5.52385	5.64109	5.52385	5.52385
201975_at	9.25472	8.76378	10.294	9.13754	9.63227	9.02899	9.22629	8.80764	7.93124
201976_s_at	9.13827	9.65371	9.8241	9.27709	9.37929	10.1349	10.2593	10.2399	10.415
201977_s_at	6.69363	6.63951	6.69973	6.92572	7.1782	7.47704	7.4842	7.84465	7.42617
201978_s_at	8.25839	8.59107	8.40556	8.70398	8.26174	8.81449	8.62673	9.08768	8.60948
201979_s_at	7.81099	7.88419	5.75984	6.53682	6.29375	8.45692	8.35626	8.57228	8.56171
201980_s_at	8.52942	8.86621	10.0014	9.26926	9.64421	9.32786	9.43063	8.7587	9.64086
201981_at	6.64717	6.28154	4.43504	4.68258	7.65272	7.99797	8.1302	6.25162	7.04097
201982_s_at	5.78785	5.98269	3.89816	5.08929	4.55531	6.95316	7.01139	6.23017	6.39533
201983_s_at	11.5288	9.15546	10.4272	9.13089	8.92227	9.80212	10.2278	11.9418	9.07332
201984_s_at	8.75853	7.24545	9.00425	9.17904	7.62622	8.33655	8.35155	10.0227	8.07652
201985_at	8.53854	8.35869	8.05408	8.16309	7.96097	8.93798	9.11235	9.16	8.46783
201986_at	9.49469	9.01078	9.23205	9.01078	9.54281	9.01078	9.20561	8.47096	7.36285
201987_at	10.5525	9.66943	10.7493	10.6072	11.2473	10.1746	10.1825	9.10343	9.41907
201988_s_at	7.6877	7.89659	7.0704	6.46517	7.40786	8.39981	8.047	10.0352	8.46722
201989_s_at	9.55586	9.43257	9.34145	8.58062	9.82836	9.42227	9.389	10.3084	9.76722
201990_s_at	7.69341	8.04685	8.31089	7.54656	9.14987	8.49663	8.4359	9.56843	7.67548
201991_s_at	11.035	11.135	10.9814	9.47728	10.8099	11.8234	11.8781	11.0592	10.5054
201992_s_at	7.71182	7.71182	6.83274	6.09157	6.30809	8.51893	8.35583	8.23767	7.85109
201993_x_at	10.1254	10.1665	10.4983	10.5274	10.7384	10.6091	10.8075	10.4482	10.4727
201994_at	12.3371	12.7154	12.4598	12.428	12.6319	12.8187	12.6741	13.1341	12.6153
201995_at	9.4445	9.56505	9.19682	10.4951	8.98187	8.68906	8.88154	7.71045	8.88018
201996_s_at	8.8077	7.59141	9.16402	8.13047	8.47241	7.83836	8.04157	8.11437	5.65085
201997_s_at	9.1996	8.92437	9.79819	10.085	9.11869	8.50079	8.77059	8.01225	7.97408
201998_at	7.73939	10.5435	6.75843	10.3586	10.5132	8.6101	8.72366	5.7285	7.04319
201999_s_at	11.7464	11.7334	11.7687	11.8526	11.7515	10.5134	10.5539	11.462	11.5918
202000_at	7.80968	7.44861	8.12143	8.84529	8.26551	8.6589	8.64295	9.29225	9.15863
202001_s_at	10.7324	9.98166	11.0754	11.415	11.1305	11.7009	11.744	11.6498	11.1187
202002_at	6.48058	6.49275	6.44499	6.59718	6.46906	6.49275	6.15974	7.21452	7.00246
202003_s_at	9.84953	9.19166	8.27398	6.68803	8.32089	10.5092	10.5501	11.0168	10.2843
202004_x_at	10.2661	10.3967	10.9781	10.3146	10.0626	10.318	10.1063	10.8667	11.0693
202005_at	9.85064	9.57001	9.98081	8.79724	9.00589	7.93866	8.04438	6.47363	6.34652
202006_at	10.2205	9.1718	10.2208	10.007	10.105	10.007	10.007	10.007	9.01509
202007_at	6.65545	8.04728	6.21132	7.68226	9.93409	3.26394	3.39077	3.69553	3.51135
202008_s_at	5.75322	7.19714	5.11946	5.11946	6.63944	4.75	4.36933	4.52463	5.01763
202009_at	8.38945	8.04228	7.7755	8.12188	7.77079	8.12188	7.99734	8.16889	8.55944
202010_s_at	8.56673	9.0699	9.07493	9.16377	8.73376	8.88527	8.8601	9.27185	8.89772
202011_at	10.2118	9.97472	10.7964	10.6317	10.9664	9.70893	9.84056	10.6393	9.65328
202012_s_at	9.35042	9.5441	9.48219	9.45641	9.30723	9.29196	9.0266	9.14239	9.63555
202013_s_at	8.0019	7.50617	8.16215	7.61879	7.39202	8.53461	8.43159	8.51846	8.60114
202014_at	7.52618	8.40028	5.12266	7.12707	5.70387	7.12707	7.50068	7.09282	6.50943
202015_x_at	3.17571	3.17571	4.12989	3.25051	3.61729	3.09594	3.02678	3.21572	3.12309
202016_at	10.8432	10.0965	8.59027	10.6917	9.69918	9.50865	9.26542	9.91301	11.0741
202017_at	7.5883	9.53068	4.39271	6.42209	5.55613	7.77268	7.85658	9.59742	9.77367
202018_s_at	5.5356	5.48234	6.36857	7.25188	11.2181	4.77728	4.56565	4.70046	5.16061
202019_s_at	5.93942	5.63006	5.75844	6.23022	5.5853	8.32087	7.64297	10.5615	7.93914
202020_s_at	8.54139	8.89433	9.15985	10.253	9.7679	10.4693	10.5713	11.8817	10.9483
202021_x_at	11.8518	12.3206	12.2363	12.119	12.3818	12.7747	12.6951	11.6306	11.9057
202022_at	7.37723	6.42192	7.98475	8.29959	6.02574	7.97163	7.99814	8.43763	8.17745
202023_at	10.6906	9.5135	11.2049	10.9186	9.47538	9.81836	9.91948	9.56828	9.70991
202024_at	9.94306	8.72934	7.03916	7.19856	6.78743	10.2535	10.2947	9.36229	9.63987
202025_x_at	8.90835	8.40138	7.65529	8.54107	8.17367	7.87228	7.93255	8.5265	8.65614
202026_at	9.45389	8.22381	9.81163	9.90949	10.5888	10.0321	10.1432	10.198	9.97212
202027_at	8.95621	8.46629	7.83875	8.56012	8.02119	7.98727	8.18698	8.42087	8.20769
202028_s_at	8.83622	8.65175	8.87351	7.77832	8.10277	9.24556	8.5328	11.6351	11.1257
202029_x_at	13.044	12.3618	12.5416	12.5094	12.9623	13.2054	13.2902	12.8441	12.9198
202030_at	8.01234	7.84743	6.87791	6.66837	6.57556	8.21878	8.34487	8.05857	8.05765
202031_s_at	9.30074	9.02159	9.50887	9.21917	8.89104	9.53599	9.57603	10.2336	9.79877
202032_s_at	8.10803	8.36032	8.30421	7.96678	7.87613	7.88764	8.02457	7.65017	7.37926
202033_s_at	9.27431	9.07821	9.57928	9.55626	9.61155	10.3417	10.4749	9.50565	9.29863
202034_x_at	7.0102	6.86241	8.63495	8.43254	8.8885	9.05942	9.11119	7.37397	7.84273
202035_s_at	7.8927	5.16944	6.14036	4.38467	8.66378	4.2139	4.08666	4.62514	4.87193
202036_s_at	9.69832	6.49419	7.64417	4.32269	9.54303	4.6521	4.49571	4.92603	4.54276
202037_s_at	10.5581	8.33124	10.0081	6.77883	11.5182	4.40808	4.02435	4.67576	4.44602
202038_at	9.98912	9.17919	10.4208	9.91384	10.3702	9.99368	9.99368	10.4945	9.62461
202039_at	8.46422	8.1107	6.34774	6.54065	5.24109	7.58265	7.94041	7.43365	6.5822
202040_s_at	9.92114	9.07603	9.55639	8.1535	9.03646	9.0182	9.19006	8.74375	8.64796
202041_s_at	9.28359	9.21733	9.4347	9.89131	9.14032	9.95963	9.95582	9.7387	11.2702
202042_at	9.27235	9.11547	9.46326	9.43735	9.18844	10.3262	10.4315	10.2716	9.86464
202043_s_at	9.95658	9.28226	9.37399	9.82522	9.91998	10.6842	10.7897	10.3276	9.95658
202044_at	7.73882	7.11005	5.60548	6.22415	5.72451	7.44861	7.32391	6.99633	6.97211
202045_s_at	7.48598	6.77371	6.97735	6.89563	6.30868	7.08942	7.38129	6.51911	7.02996
202046_s_at	5.93086	5.09215	4.30474	3.93445	3.61636	5.65392	5.79335	5.38176	4.67925
202047_s_at	6.48992	6.39568	7.76897	7.69323	7.18161	7.62174	7.83239	8.16533	7.99865
202048_s_at	7.57985	7.58976	9.46065	9.5842	8.60543	7.98225	8.37829	8.86757	8.97179
202049_s_at	8.52378	7.7543	8.49819	8.46159	7.78474	8.90816	8.98217	8.45043	7.51286
202050_s_at	8.1426	7.67464	7.63112	8.17367	8.07832	8.49917	8.45674	8.2158	8.0653
202051_s_at	8.12926	7.80981	8.06594	8.87694	8.89368	8.81119	9.0536	8.4916	8.22642
202052_s_at	8.77002	8.46225	9.76699	9.15437	10.5037	6.82524	7.12248	8.07164	10.287
202053_s_at	8.42316	8.83319	9.56417	9.24907	8.48624	9.4636	9.35382	10.3016	10.255
202054_s_at	8.57458	9.42364	10.3249	10.2788	9.71057	9.56502	9.63564	9.71057	10.1389
202055_at	9.12999	8.34553	9.5166	8.75951	8.20183	8.98138	8.87302	8.99482	8.03266
202056_at	8.66509	7.64728	9.11034	8.50882	7.97133	8.15218	8.04981	8.20443	7.61962
202057_at	7.00818	5.48049	7.91833	7.36242	6.61154	5.80613	5.71985	6.67854	6.43771
202058_s_at	8.41624	7.50567	7.36715	6.67317	6.27403	8.72421	8.59235	9.06335	8.34837
202059_s_at	9.25272	8.74959	8.53948	8.42195	7.56702	8.83736	8.90187	9.19584	8.99096
202060_at	7.99129	8.50384	8.68878	9.12125	8.63889	8.92111	9.10276	8.72971	8.91638
202061_s_at	8.22871	10.8228	8.86669	9.54534	9.60231	7.67234	7.87752	8.59011	8.47365
202062_s_at	6.97269	9.04641	6.20624	7.09271	6.89092	6.95623	6.6896	7.42302	6.82199
202063_s_at	3.84779	5.37274	3.85624	4.22606	4.21129	4.00919	3.95824	4.03857	4.04106
202064_s_at	6.7912	8.28995	7.09957	7.59439	6.6178	7.22762	6.91499	7.44493	7.22985
202065_s_at	8.0716	7.96755	6.65916	5.69204	6.2843	7.57776	7.80331	8.13257	7.22652
202066_at	8.85933	9.04376	9.42333	9.15737	9.18343	8.7325	9.0007	8.60281	8.77307
202067_s_at	8.00071	7.5339	7.05698	6.50819	7.17958	8.75642	8.74425	6.71837	8.33778
202068_s_at	10.5739	10.4099	10.7023	11.2542	11.3244	10.3854	10.5049	9.28867	10.8138
202069_s_at	8.57143	8.23361	9.45385	8.67761	8.34218	9.54791	9.38741	9.54545	9.14291
202070_s_at	8.08169	7.72548	8.20062	7.97923	7.33694	8.45753	8.34678	8.97387	8.40995
202071_at	12.7253	11.432	11.3609	12.328	10.4128	9.39631	9.67313	8.26972	8.87402
202072_at	9.07882	8.11323	9.7698	9.45641	8.76551	9.07882	8.29502	8.88958	9.61976
202073_at	7.67733	7.66856	9.47444	8.79124	9.67532	7.8141	8.05856	5.23343	8.03333
202074_s_at	9.61488	9.31371	10.2489	9.33904	9.52819	9.30402	9.35811	6.95148	8.96865
202075_s_at	8.64356	8.71948	6.29215	5.88258	7.73975	4.84273	5.24172	5.41359	6.8064
202076_at	10.16	10.103	10.9861	11.3719	10.774	10.8929	10.7819	9.7471	9.24323
202077_at	12.5138	11.0898	11.7303	11.8019	11.5288	12.3137	12.3044	12.2836	12.8102
202078_at	9.71964	8.94107	9.96685	9.51673	9.19163	10.5732	10.4816	10.8702	10.5082
202079_s_at	7.19574	7.02053	8.13314	8.09287	7.21055	7.03728	7.32831	5.55379	6.49596
202080_s_at	8.11244	8.18621	9.19359	9.3973	8.75562	8.28666	8.26873	7.51496	7.80416
202081_at	11.3223	11.2571	11.0615	10.5437	11.1141	11.8876	11.9611	9.66455	10.1472
202082_s_at	8.79432	7.95295	7.53363	6.70298	8.14518	7.8086	7.98182	7.85328	7.08475
202083_s_at	7.62236	7.85368	6.38274	6.59993	7.58814	7.55459	7.69639	7.45475	6.88309
202084_s_at	10.023	9.85842	8.47264	9.17375	9.86107	9.59259	10.0403	9.29645	9.03487
202085_at	10.5699	9.97374	11.4684	10.6951	10.7301	9.98485	10.1848	9.31206	7.91473
202086_at	9.07228	11.705	12.1865	10.8685	10.6405	4.98827	4.47867	5.14721	5.22575
202087_s_at	10.1933	11.0903	10.0563	8.88408	9.55638	10.1302	10.0797	10.0771	10.3636
202088_at	11.6659	11.0243	11.609	11.5191	11.2086	10.949	10.9407	10.8656	11.5169
202089_s_at	9.58093	8.93306	8.98656	8.62637	8.87387	9.42291	9.30245	8.83969	9.39678
202090_s_at	10.1011	10.247	11.0253	11.4517	11.4129	11.8913	11.8499	11.167	11.546
202091_at	4.18846	3.92788	4.20708	3.8661	3.6144	4.67785	4.25778	5.71759	5.82822
202092_s_at	9.28842	8.15242	8.87045	8.45343	8.76143	8.89435	8.74931	9.41531	9.30772
202093_s_at	8.43136	8.21886	8.25778	8.25778	7.88679	8.30442	8.35767	8.1365	8.25778
202094_at	8.25778	6.04536	7.17827	6.98506	5.43919	8.43042	8.51191	8.99658	9.45869
202095_s_at	10.2033	7.99493	9.24044	9.47362	6.79912	10.1581	10.2079	10.5836	10.7964
202096_s_at	11.1486	10.1491	10.8374	11.4166	10.8707	11.1401	11.076	10.3235	11.3152
202097_at	9.41425	9.21101	9.69957	10.3782	9.4795	10.2836	10.3692	10.0649	9.42557
202098_s_at	8.33146	9.04006	7.88731	8.61313	8.62811	8.08898	7.96656	8.25592	8.6022
202099_s_at	7.34726	6.64076	6.03661	6.05348	5.52036	6.85395	6.64076	6.64076	6.73749
202100_at	9.80085	9.78378	10.1561	9.54498	9.37139	8.84051	8.76615	9.19945	9.06643
202101_s_at	7.63788	7.75599	7.79941	7.16743	7.51496	7.479	7.44677	7.69796	7.10045
202102_s_at	9.35651	8.85816	10.6638	9.81089	9.28534	9.38005	9.64846	8.54334	8.67601
202103_at	7.06496	6.23453	7.22804	6.6582	6.33958	7.07457	7.18736	7.05903	6.99088
202104_s_at	9.30635	8.37781	8.38214	8.94005	8.39006	8.24077	8.39006	7.69341	6.96273
202105_at	9.67233	9.63486	8.84646	9.74519	10.1878	9.88692	9.9336	9.6851	9.85243
202106_at	9.09993	9.05908	9.03166	8.71745	9.00464	7.96501	8.22547	8.39056	8.24625
202107_s_at	11.7262	10.164	11.3032	11.3578	9.78816	10.5674	10.8055	11.4657	10.9393
202108_at	8.53066	8.7873	8.06594	8.51953	7.97656	8.51953	8.68137	8.51953	8.8936
202109_at	10.1119	10.8104	7.49654	7.90947	7.54733	10.2868	10.2821	9.7783	10.1889
202110_at	11.4257	11.6652	11.5768	12.6708	12.089	12.5126	12.4816	12.5857	12.7925
202111_at	8.64468	8.08082	4.56937	5.58936	5.39335	8.567	8.85513	8.39386	8.21261
202112_at	7.80769	9.04609	8.31899	8.70726	10.3938	5.70191	5.98955	5.50892	5.45308
202113_s_at	9.04765	9.05709	9.49216	9.35348	9.42169	11.1439	11.0823	9.78141	9.77219
202114_at	8.76857	8.83561	8.9377	8.98174	8.97942	9.95394	9.91707	8.98174	8.98174
202115_s_at	8.49473	7.5565	7.36084	7.57736	6.53954	8.14734	8.39826	8.60764	8.14136
202116_at	8.7649	8.59834	8.61579	9.1824	8.92371	9.0633	8.94828	9.2266	8.97585
202117_at	10.3971	10.6872	11.1777	10.7515	11.0975	9.89056	9.8187	10.2299	10.2906
202118_s_at	8.43468	9.00272	7.25767	6.76582	7.61242	9.13071	9.0433	9.11135	8.32703
202119_s_at	9.35657	9.95996	10.5683	10.8718	10.6496	9.79172	9.76501	9.75429	9.28986
202120_x_at	10.4496	10.4108	10.0253	9.707	9.3072	10.9056	10.838	10.4901	11.0247
202121_s_at	10.3134	10.5037	9.59036	10.4901	10.1731	9.21773	9.44673	10.0596	10.5597
202122_s_at	9.71706	9.46475	10.0232	7.89937	8.81553	10.4779	10.7993	9.87896	9.76968
202123_s_at	8.96666	8.96696	9.09312	8.53168	9.18679	9.20742	9.32512	8.16123	9.30446
202124_s_at	8.0036	8.0036	6.3631	6.92782	7.39048	8.25869	8.26315	8.73175	7.42772
202125_s_at	7.69959	7.89235	7.26622	9.23329	9.09954	8.08605	8.16978	8.17423	8.65783
202126_at	8.92873	9.24468	9.50236	9.81257	9.81996	9.20667	9.22064	9.12834	8.89045
202127_at	7.21438	7.45793	8.64221	9.14371	8.87694	8.39536	8.65671	7.2657	6.78849
202128_at	7.91904	8.65622	8.10286	8.82091	7.85008	7.47317	7.83816	7.36186	7.70199
202129_s_at	8.02917	8.11736	8.54151	7.75185	6.84919	8.15861	8.11736	8.36757	7.9384
202130_at	10.2682	9.97463	11.1545	11.3671	10.3106	9.55495	9.44195	9.30492	9.48711
202131_s_at	7.47618	7.60651	9.16026	7.65994	7.99721	7.60651	7.73651	7.33696	7.27201
202132_at	8.46896	7.67243	9.03259	7.61996	8.83272	7.77408	7.68116	7.29429	7.80831
202133_at	10.5242	8.4578	11.243	11.1542	11.3471	9.79192	9.98435	9.27569	9.85647
202134_s_at	9.14005	7.44011	7.33342	6.90926	6.43283	8.58629	8.79135	7.41388	7.47116
202135_s_at	8.87118	8.80269	8.5343	8.67087	8.64415	8.24455	8.29224	8.5343	8.59308
202136_at	10.0354	9.87683	10.55	9.59836	10.1343	9.16985	9.34606	9.07852	9.20592
202137_s_at	6.52237	6.17931	6.80783	6.46517	6.5731	6.76817	7.00544	6.74786	6.68919
202138_x_at	10.0632	8.4687	9.16316	9.33904	8.34791	11.2413	11.1574	11.4142	11.2037
202139_at	9.71571	9.36723	8.75321	10.0429	9.33227	8.70593	8.50248	9.99451	10.4222
202140_s_at	8.98309	8.07072	8.15355	8.25269	7.63083	8.55874	8.62263	8.48862	8.29646
202141_s_at	9.69711	9.50709	8.97334	9.91909	9.86261	10.0711	10.1113	10.5099	10.0918
202142_at	8.64363	8.37455	7.65507	8.92049	8.91622	9.58491	9.48043	9.49059	9.18088
202143_s_at	8.88438	8.78163	7.63993	8.60032	8.69315	10.0125	9.76217	10.4537	9.74451
202144_s_at	10.3833	9.1127	9.35096	10.2803	9.0734	11.2988	11.2626	11.8287	11.0532
202145_at	11.053	10.7463	7.13146	7.48627	7.61184	9.5069	9.43934	9.69769	8.86722
202146_at	8.06773	7.75317	9.03856	9.02443	9.34367	10.4921	10.6015	9.19412	9.66436
202147_s_at	8.08007	7.73458	8.28309	8.36142	8.10139	10.4882	10.4933	9.572	9.68124
202148_s_at	9.0115	9.49672	7.07994	7.95663	7.51015	10.1967	10.1656	9.2096	9.22774
202149_at	5.56231	9.90044	6.54388	8.70726	10.1756	9.35293	9.49602	7.63435	7.15072
202150_s_at	6.43677	9.66027	5.36407	6.25258	7.40786	8.79486	8.73044	7.33428	6.36481
202151_s_at	8.74474	8.04779	10.1533	9.01203	8.5081	9.17109	9.22259	8.29987	9.37604
202152_x_at	9.21199	9.57401	8.17085	8.07781	7.85106	8.5935	8.81532	8.20357	8.05205
202153_s_at	9.86819	9.55426	10.2233	10.2031	9.03222	8.86927	8.88933	9.33906	10.2483
202154_x_at	10.872	10.0577	10.7041	9.96397	10.0675	10.691	10.7526	10.3909	10.5694
202155_s_at	8.35821	8.50446	8.62066	8.26597	7.61605	8.0036	8.14241	7.73421	7.9565
202156_s_at	4.59303	5.39105	6.04244	4.7838	7.30708	3.73632	4.14403	4.35744	3.92294
202157_s_at	7.13711	8.33824	8.15331	7.64297	9.76874	4.36191	4.02848	3.82099	5.58311
202158_s_at	4.24913	4.5	5.75885	5.20829	8.12881	3.71731	3.91892	4.27576	4.18378
202159_at	9.39442	7.70607	8.29218	8.37538	7.8055	9.71047	9.46182	8.97554	9.02704
202160_at	9.1886	8.4844	9.81901	9.71534	9.96504	9.19368	9.06449	8.69627	8.62403
202161_at	9.41727	7.93244	5.40892	5.88787	5.5007	6.89431	7.37198	6.83044	7.64158
202162_s_at	8.48877	8.18813	8.34671	8.21202	7.73684	8.92103	8.70985	9.24551	8.86862
202163_s_at	8.34145	7.54604	9.11206	9.02823	8.83636	8.83636	8.94388	8.72366	8.67204
202164_s_at	9.09532	8.8675	9.02984	9.25656	8.65484	9.13467	9.12389	9.58428	9.1225
202165_at	8.02748	7.75162	8.53204	8.90998	8.58026	9.19814	9.37022	7.59615	8.84162
202166_s_at	9.16541	9.15208	8.67821	8.78292	9.11291	10.7121	10.6007	9.02353	10.0317
202167_s_at	8.8027	8.06233	8.33299	7.74208	7.78469	8.74347	8.91103	8.95928	8.76538
202168_at	9.82525	9.50614	9.04219	9.72125	9.19697	11.1182	11.2361	11.1691	11.2272
202169_s_at	9.30114	7.85694	10.0842	10.3067	9.6982	10.5007	10.5544	10.5135	10.1069
202170_s_at	8.36746	6.8299	8.67821	8.61702	8.18297	9.63984	9.57546	10.3144	8.75894
202171_at	9.67816	9.0833	9.06897	9.70887	10.0444	9.92774	10.0636	9.12758	9.46107
202172_at	8.99455	8.5109	8.82875	10.076	9.98375	8.37743	8.6665	8.05732	8.82875
202173_s_at	8.89954	8.31567	8.02441	7.64297	8.65545	9.25197	9.60916	7.84896	7.92442
202174_s_at	8.3397	8.98857	9.8881	9.71886	9.59992	8.66997	8.87207	9.04899	8.42043
202175_at	8.29227	8.61233	6.25965	6.76974	5.45378	7.19978	7.12906	7.27525	7.14329
202176_at	8.49271	8.5066	7.56648	8.36472	8.52687	8.93266	9.09004	8.73962	8.08378
202177_at	8.61753	8.42774	7.59393	7.4461	8.92633	5.35567	5.53198	6.11316	6.95241
202178_at	8.54335	8.23138	8.57824	9.38898	7.68196	7.30159	7.31529	7.83147	8.1935
202179_at	7.29224	7.8905	8.3228	8.06594	7.87401	9.02251	9.09324	9.9361	8.63848
202180_s_at	10.4834	9.84466	9.38741	9.69118	9.54113	8.69787	8.73626	8.27553	8.3486
202181_at	8.68683	9.59169	10.5315	10.4874	9.86895	7.66141	8.02407	7.4173	7.25663
202182_at	8.73987	8.10766	8.56632	8.56632	8.24264	8.62094	8.81187	8.95879	8.45413
202183_s_at	8.946	6.96668	8.43011	8.06594	7.25103	8.48812	8.48812	8.89281	9.37043
202184_s_at	8.16608	8.56992	9.06541	9.32748	9.03033	9.46655	9.72651	9.35378	8.83026
202185_at	9.97117	9.75738	7.53241	8.98955	8.0412	9.85197	10.0402	9.83629	10.2309
202186_x_at	4.84382	4.8557	4.34908	4.08999	4.01381	4.74265	4.96068	4.47382	4.80404
202187_s_at	8.06366	8.8136	9.03062	9.19115	8.97942	9.28675	9.40058	8.95255	7.76511
202188_at	9.88295	8.15052	9.16765	9.54203	8.67645	9.87784	9.85353	10.6184	9.42221
202189_x_at	11.3905	10.5925	11.6195	11.6028	10.7193	11.3918	11.4461	11.6609	11.4401
202190_at	8.18938	7.32332	7.36973	8.11533	6.70327	8.2997	8.24854	8.46214	8.7698
202191_s_at	5.89962	5.67306	6.2353	5.40145	7.54604	5.04436	4.86545	5.61391	5.20176
202192_s_at	6.4778	6.81467	6.89912	6.4224	7.412	6.2152	6.23706	6.18218	6.4778
202193_at	8.48466	8.09105	9.64051	9.36042	8.80499	6.26084	6.41559	6.76993	6.56958
202194_at	9.2641	10.4979	9.96452	10.4967	10.4759	11.3673	11.2267	10.2722	9.94992
202195_s_at	6.5411	7.77832	6.73944	6.96095	7.04134	9.14491	9.10321	8.23567	8.62274
202196_s_at	4.94426	5.59977	4.49506	6.46517	7.38663	3.44021	3.52779	4.22062	5.78035
202197_at	7.56035	7.62278	8.6337	8.59815	7.8893	7.4617	7.70746	6.94382	7.08186
202198_s_at	5.6471	5.71862	4.96824	5.06116	4.86939	5.91849	5.74879	5.88592	5.37515
202199_s_at	7.34149	8.16824	6.08324	6.40804	6.17295	8.91271	8.21472	9.15869	7.24246
202200_s_at	9.73079	10.5143	9.81812	10.2672	9.9428	10.6316	10.6281	10.4893	9.61892
202201_at	9.88505	10.2418	9.53927	11.0046	10.5034	10.0163	9.96477	10.8143	10.0165
202202_s_at	7.16721	6.64699	5.75885	7.48217	8.5213	3.80981	4.1018	4.72056	8.89492
202203_s_at	7.53225	6.10211	8.24058	7.81311	7.31151	6.69339	6.75255	7.06898	7.41487
202204_s_at	8.65453	7.22664	8.57068	8.12861	7.73684	7.28863	7.2124	7.73554	7.94707
202205_at	9.94488	9.7708	8.22934	8.54624	8.34076	8.8686	8.83401	9.04365	8.93459
202206_at	7.54617	6.86402	6.86368	8.96346	8.33043	4.72694	4.55624	5.11293	5.70496
202207_at	9.11477	8.69874	7.91904	10.4756	9.61513	4.57427	4.51253	4.99648	6.4972
202208_s_at	8.49967	7.92993	7.86826	8.98955	8.70385	6.00985	5.89868	6.7619	7.0409
202209_at	11.0151	9.91012	10.8266	11.2951	10.4425	11.0633	11.1196	11.2842	11.6924
202210_x_at	7.35923	7.64659	6.6518	6.77883	6.75296	7.36669	7.2602	7.36669	7.80205
202211_at	9.04494	9.55439	9.11312	9.99756	10.5614	8.91094	9.10209	7.93518	8.86399
202212_at	9.33756	8.04095	8.09307	8.04219	7.42325	9.72608	9.80049	9.4027	8.95682
202213_s_at	7.32221	7.54874	7.23687	7.91856	7.9716	9.12864	9.14342	8.90434	8.26517
202214_s_at	8.6874	9.12731	8.80601	9.3328	9.57479	8.86285	8.90011	9.608	8.9556
202215_s_at	8.00509	7.08329	7.8857	8.42195	7.65994	7.8745	8.0514	7.8857	7.81482
202216_x_at	7.99734	7.38314	7.46594	7.67464	7.06815	8.69298	8.31507	8.53183	8.27599
202217_at	10.0093	9.39892	9.52285	9.73247	9.61365	9.74259	9.79491	9.94261	10.0095
202218_s_at	7.15208	7.35956	7.13775	6.61903	6.56843	7.1464	7.15208	7.47655	8.5984
202219_at	8.92881	9.25391	8.14321	11.312	8.8078	4.64521	5.75606	8.99325	7.83199
202220_at	10.2509	10.2852	11.5889	10.7246	10.3669	9.82399	9.77107	9.54555	10.2509
202221_s_at	7.22634	6.07091	7.95515	7.56648	8.05736	7.30417	8.01356	5.89329	6.37773
202222_s_at	6.32452	6.07333	5.94799	5.76765	6.79912	6.47895	6.13012	5.22271	6.52504
202223_at	8.91619	8.73224	9.67069	9.25364	9.69576	8.72444	8.06014	9.1662	9.1996
202224_at	9.56054	8.72149	9.08306	7.56555	8.25204	9.24099	9.46381	9.41794	9.1625
202225_at	9.63112	9.24395	9.63405	9.30311	9.36584	9.2568	9.48189	9.35629	9.3506
202226_s_at	9.43786	8.41785	8.24591	6.83428	7.84604	9.80359	9.70367	10.0163	9.9153
202227_s_at	10.0428	9.19332	10.1361	10.0273	9.85767	10.0273	10.1816	10.4534	10.0428
202228_s_at	11.4231	11.0208	11.2617	11.7921	11.6831	11.3058	11.2617	11.0047	11.0476
202229_s_at	5.81812	5.76473	4.95672	5.16799	5.00324	6.17751	5.76473	6.12944	6.37626
202230_s_at	9.6603	8.15114	10.1121	9.97755	9.71905	9.85246	10.2662	9.08478	9.46381
202231_at	10.9155	10.2949	10.0782	11.0082	11.0803	12.0732	12.1843	11.1906	11.0082
202232_s_at	9.63496	9.13631	9.02891	9.95922	10.4147	10.7306	11.0928	9.95922	10.3739
202233_s_at	12.1342	11.4754	11.8061	12.4545	12.2957	12.9204	12.9161	12.4627	12.7009
202234_s_at	7.37348	5.4881	7.2536	10.0266	6.87484	8.66034	8.92572	8.20199	7.80349
202235_at	7.58085	5.48822	6.89837	9.57177	6.68912	7.98142	7.97672	7.99483	7.24865
202236_s_at	9.71141	8.24893	9.17174	11.279	8.65744	10.7564	10.5254	10.3105	10.1866
202237_at	12.6686	11.4472	8.37839	8.36633	11.8306	11.9482	11.9505	12.3507	11.146
202238_s_at	12.0552	10.7698	6.61853	7.64297	11.0181	11.4083	11.3487	12.0144	10.6516
202239_at	10.1318	10.1237	8.63427	9.92153	10.0895	9.21182	9.39889	9.42817	9.15165
202240_at	9.87605	6.982	5.36407	5.77594	5.08015	9.04633	8.91613	9.86359	9.82522
202241_at	9.71522	10.6899	9.31332	9.96424	11.1011	9.23342	9.49022	8.35542	8.10722
202242_at	4.84914	5.34683	6.93709	5.47996	8.33626	5.10474	5.00143	4.98419	5.2915
202243_s_at	11.0791	11.156	12.1769	11.6858	11.377	12.0584	12.0266	12.9634	12.3842
202244_at	11.6073	11.5451	12.6267	12.1931	11.7624	12.3753	12.3734	12.8605	12.3735
202245_at	8.92217	8.30026	10.0168	8.8078	8.44697	9.16684	9.31936	8.0544	9.6081
202246_s_at	10.8819	9.9397	10.4989	10.3877	9.90311	11.4695	11.546	11.4221	11.6238
202247_s_at	7.51142	6.52782	5.88731	5.45378	4.3911	6.42098	6.53979	6.87472	6.87338
202248_at	7.46295	6.53475	6.16993	5.84763	5.15308	6.625	6.51963	6.94598	6.53475
202249_s_at	7.84048	8.33328	7.02329	6.92564	7.22694	7.52913	7.59265	7.62608	7.75642
202250_s_at	7.48648	7.34487	8.53577	7.63098	7.41682	7.78415	8.27811	7.53872	7.71512
202251_at	8.97619	8.79721	9.55048	8.19021	8.14466	9.1006	9.35893	8.71805	8.48053
202252_at	10.6491	11.2502	11.6763	11.3069	11.1768	11.0633	11.1879	11.1982	11.1245
202253_s_at	7.84253	7.7879	7.92202	7.77832	7.09108	8.01041	8.32375	7.41033	7.38546
202254_at	6.73137	5.56346	6.19469	7.77184	7.09108	4.56192	4.76414	6.09399	7.31848
202255_s_at	8.85479	7.73276	6.86792	7.78416	7.29747	6.78611	7.07457	7.50788	7.83564
202256_at	8.36412	7.87007	8.15772	7.74184	7.52464	7.37504	7.5596	7.31118	7.87842
202257_s_at	9.09884	8.6336	8.05731	8.46159	8.54324	7.94395	7.88319	8.89872	8.531
202258_s_at	9.68099	9.70179	9.99399	10.3945	10.4759	9.74273	9.75841	9.17761	9.31847
202259_s_at	7.07454	7.46651	7.77905	8.47672	9.18362	7.87637	7.77905	7.73857	7.65734
202260_s_at	6.11958	6.04338	8.24914	8.65011	7.82904	8.66642	9.05922	8.889	9.96066
202261_at	8.69302	9.02393	9.30102	8.82716	8.46056	9.60269	9.60246	9.59972	9.83993
202262_x_at	7.18602	8.38044	7.06765	8.06594	8.50935	7.20199	7.1453	7.98219	7.62565
202263_at	8.83727	9.08768	10.6586	9.88048	9.86543	9.33682	9.26555	9.95427	9.25747
202264_s_at	9.47214	8.35045	7.36942	8.23389	8.0464	9.60853	9.70956	9.49443	9.55133
202265_at	9.26124	9.23595	10.5785	9.95667	10.1387	10.5345	10.46	8.91382	9.46853
202266_at	9.41073	10.2481	10.2481	10.8819	10.0288	10.2774	10.309	10.7241	10.0815
202267_at	9.93365	9.8966	8.23737	9.55515	7.95981	4.32674	4.5101	4.64017	4.10139
202268_s_at	10.634	9.27686	10.9073	10.455	10.081	11.1378	10.9592	11.7217	10.6007
202269_x_at	11.8143	10.1571	11.9149	9.78246	9.06027	4.02801	4.40627	3.61387	7.06543
202270_at	10.6318	8.86959	11.8883	10.2185	9.78041	5.02657	5.15111	5.287	7.75382
202271_at	8.39124	8.65216	9.18636	9.12282	8.88977	9.57519	9.64606	8.84703	8.22672
202272_s_at	8.23663	8.77022	8.37218	8.68508	8.61594	10.4919	10.456	9.48899	8.46926
202273_at	6.87738	7.59595	7.12455	7.39663	9.52404	5.82961	5.87776	6.27792	6.2942
202274_at	5.38687	6.12147	4.94886	6.98903	8.71383	5.45013	5.30617	5.58967	5.36615
202275_at	6.8929	7.36759	6.0987	6.46517	6.19179	8.90634	8.94239	9.65457	9.76984
202276_at	10.4576	10.5029	10.8917	10.9075	10.7478	10.6947	10.7832	11.167	11.7928
202277_at	10.155	9.90991	10.9036	10.7481	11.0442	10.2911	10.3796	10.2336	10.1222
202278_s_at	8.01045	7.67871	7.91206	7.3812	7.81078	8.49598	8.02551	8.96671	7.83285
202279_at	9.43669	8.92714	8.80601	9.58488	9.13573	10.2445	10.3012	9.70594	10.2482
202280_at	3.53575	3.88337	3.75004	3.66443	3.39432	3.35267	3.72419	3.87127	3.64967
202281_at	8.65684	9.53933	7.92305	7.81359	7.84054	7.6287	7.77958	7.12707	7.56936
202282_at	9.99648	10.0873	9.89735	10.4324	10.0215	11.3914	11.5556	11.4653	11.3669
202283_at	7.3577	9.06075	7.83836	10.241	11.8177	5.36022	5.21528	5.43402	5.52714
202284_s_at	9.7392	11.1624	11.2872	10.0868	9.27351	9.53035	9.53827	9.47879	8.67075
202285_s_at	5.48693	5.59207	5.74723	5.62421	5.48693	5.32053	5.27177	5.34631	5.67604
202286_s_at	12.7972	12.9744	13.8374	13.7993	13.569	3.75504	3.44735	8.54935	9.92147
202287_s_at	5.13499	5.16061	5.53394	5.81091	5.10345	4.99188	4.76965	5.369	5.33069
202288_at	6.98811	6.8388	7.52488	7.51922	7.00633	6.51768	6.73032	7.08561	6.68177
202289_s_at	9.47148	9.65895	10.3745	8.91909	9.03852	9.58956	9.52064	8.45717	7.68807
202290_at	8.92835	8.03483	8.77287	9.01611	8.89068	9.83187	8.94827	10.308	10.0412
202291_s_at	7.08754	10.0645	10.2586	10.424	12.9598	8.52371	8.63746	4.81128	9.19839
202292_x_at	8.99178	8.6263	8.55836	8.41843	7.87084	8.6263	8.54598	8.57228	9.24162
202293_at	8.48588	8.57158	9.78823	8.84643	8.15851	8.59484	8.56933	8.98303	8.4298
202294_at	8.64295	8.64295	10.0609	9.29803	8.73205	7.80202	7.85006	8.67718	8.05886
202295_s_at	9.71993	11.5636	10.8811	10.9346	11.4047	5.45421	5.93514	6.13931	6.01296
202296_s_at	10.3136	10.7706	10.0116	10.947	9.93823	9.71191	9.75491	10.4277	11.1795
202297_s_at	9.94194	10.3231	9.90049	10.3805	9.60309	9.12246	9.35063	9.84273	10.405
202298_at	10.8725	11.741	11.3765	12.2189	11.9815	12.0969	12.2896	12.102	12.328
202299_s_at	10.4964	10.8837	10.8104	11.025	10.754	11.5378	11.689	11.0037	11.0037
202300_at	10.5242	10.9357	10.4721	10.9749	10.5724	11.554	11.5442	11.3018	11.1334
202301_s_at	8.90814	8.6489	9.52285	8.46599	9.15442	9.44024	9.38094	9.04406	8.10178
202302_s_at	10.1547	10.1403	10.8604	10.7055	10.6861	10.7982	10.778	10.3188	9.96562
202303_x_at	8.75219	8.27435	8.80501	8.48172	8.75219	8.93557	9.1914	8.89967	8.51166
202304_at	9.35398	8.5825	8.67128	8.67287	10.0057	9.65676	9.68592	8.43557	9.6643
202305_s_at	8.11561	8.03583	8.22661	7.9429	8.63932	8.3273	8.40455	9.45699	7.8779
202306_at	10.5025	9.14782	10.5025	10.9611	10.0465	10.4222	10.3565	11.7708	11.8147
202307_s_at	11.4678	10.9949	11.6799	11.0024	9.77143	8.8152	8.87672	7.56653	7.31019
202308_at	9.7515	7.43952	9.46571	9.55798	8.25778	8.75703	8.72051	9.22004	9.19359
202309_at	10.9959	10.6397	10.9959	11.3606	10.1179	10.7765	10.977	11.7676	11.1524
202310_s_at	9.84533	12.3997	7.35597	8.68533	8.77204	6.81973	7.12804	4.2928	6.12789
202311_s_at	6.24831	8.96819	7.46464	8.69399	8.97942	4.9559	5.32359	4.58189	5.24205
202312_s_at	6.54386	6.70596	6.35412	5.71651	6.05046	6.26866	6.28081	6.44458	6.66465
202313_at	9.48152	9.53366	10.3415	9.19964	9.25248	9.87527	9.89203	9.34141	9.71905
202314_at	6.67867	6.94217	9.47542	8.67311	9.02663	9.51082	9.85781	8.84653	9.23032
202315_s_at	10.0978	8.51643	8.80601	9.35662	8.75817	7.68126	8.17234	6.63245	6.79617
202316_x_at	7.07204	6.98391	6.77939	6.00968	5.74333	7.53643	7.37926	8.51829	7.59412
202317_s_at	8.81192	8.71155	9.83711	9.23329	8.7233	8.40665	8.34793	9.03458	9.35118
202318_s_at	8.31463	8.51323	9.76556	8.91618	9.39428	9.32401	9.49095	9.0864	7.9581
202319_at	5.82951	5.74719	7.0499	6.77883	6.87614	6.31116	6.40178	6.03453	5.62184
202320_at	8.87953	7.71793	8.2053	7.77832	7.67527	8.41242	8.60705	8.40566	7.94627
202321_at	5.28483	6.89365	6.36675	7.31453	6.90639	7.38338	7.71209	6.86639	5.65421
202322_s_at	8.72195	9.39463	8.82128	9.53335	9.04455	9.89753	9.87704	10.039	9.06974
202323_s_at	7.6885	9.2145	7.94932	7.12936	8.53788	8.31884	8.46638	9.13703	8.1132
202324_s_at	9.36064	10.2679	9.82316	10.0043	10.2712	9.02298	9.07231	9.77803	9.12191
202325_s_at	10.7533	10.7088	11.3509	11.6336	11.2609	12.0946	12.2358	11.2618	11.3509
202326_at	8.52022	8.12512	6.74914	7.12936	5.82344	8.56782	8.75191	8.66386	7.6071
202327_s_at	5.64395	5.47323	5.02481	4.29479	4.40718	5.38156	5.47323	6.00191	6.30474
202328_s_at	6.94723	6.52997	6.43847	6.52997	6.2161	6.52997	6.52997	6.2603	6.93832
202329_at	9.70343	8.91087	9.55595	8.42195	8.33626	8.51364	8.76456	8.57154	8.06144
202330_s_at	9.32917	7.41255	9.6657	9.73151	9.33224	9.91327	10.022	9.6744	10.1397
202331_at	8.9845	8.59595	8.58786	8.92181	8.76551	9.17463	8.97872	9.1783	9.12765
202332_at	9.80127	8.67664	8.70866	8.70866	8.66341	8.55877	8.80739	8.79527	8.45189
202333_s_at	9.60363	9.822	10.0477	9.77273	10.5675	10.1405	10.0884	10.6896	10.0328
202334_s_at	8.29223	8.54292	9.54347	8.92467	10.0161	8.83077	9.02639	9.02639	9.12447
202335_s_at	3.66365	3.86383	5.20045	4.67335	5.33981	3.84021	4.25774	4.86743	4.10098
202336_s_at	10.7566	10.509	10.0288	10.9734	12.781	10.8934	11.0068	10.6074	10.7632
202337_at	8.49925	8.80481	8.04061	7.37929	6.27723	8.91407	8.90287	9.6763	9.35773
202338_at	10.3986	8.69756	9.27012	9.43786	7.64048	9.07882	9.21654	10.1931	9.91928
202339_at	7.05515	6.95543	7.15642	6.86512	6.56843	7.24346	7.35913	6.89527	6.59
202340_x_at	7.98857	10.9305	6.33532	6.08766	9.71017	8.83736	9.0479	6.92386	8.13441
202341_s_at	5.70106	6.40994	8.81219	9.57125	9.93292	7.86728	7.80445	4.86023	6.73596
202342_s_at	6.50623	7.13148	7.83836	9.07592	9.57597	7.62384	7.79447	3.75133	6.22622
202343_x_at	11.3235	11.2162	11.0485	12.0235	11.6387	11.9224	11.8637	11.2621	12.0492
202344_at	9.61159	7.96654	7.78225	7.9636	7.65335	8.91639	8.80451	8.09285	7.97912
202345_s_at	10.2876	9.89722	14.331	12.9081	13.0524	3.56662	3.61234	4.30265	10.8312
202346_at	8.37084	8.48052	8.15796	8.11533	8.68685	8.94965	9.02981	8.71071	8.87243
202347_s_at	10.2675	10.0108	9.60655	9.27847	9.21859	10.2686	10.2491	10.5204	10.4099
202348_s_at	9.03306	9.14931	8.98841	8.50606	8.72654	9.56052	9.40356	9.51805	9.69489
202349_at	8.38436	8.51215	8.89869	8.39923	8.26222	8.02653	8.0608	8.60109	9.08133
202350_s_at	7.09974	6.64318	6.15642	9.82652	10.4759	6.33074	6.40865	7.62755	5.93464
202351_at	9.60076	10.3389	10.4989	11.4269	11.4902	10.4475	10.558	9.19561	10.1527
202352_s_at	10.6588	9.94236	9.95545	9.76793	9.9199	10.8873	10.9026	11.3048	10.4883
202353_s_at	9.03882	7.81828	9.18576	9.03882	9.51148	8.7164	8.88072	9.55309	9.32034
202354_s_at	7.38683	7.07719	7.34452	5.45378	7.52618	7.91593	7.52618	7.83469	8.08834
202355_s_at	8.11821	8.02178	7.66288	7.88091	8.17254	8.56001	8.57469	9.06898	8.60858
202356_s_at	7.65813	7.18278	7.41962	7.00118	7.33066	8.22494	8.47495	8.23693	8.67035
202357_s_at	9.85482	12.0726	7.88687	10.4037	10.9987	7.86953	7.87788	5.69015	4.59842
202358_s_at	7.96183	8.35886	8.05434	5.66684	7.0602	7.09988	7.3323	7.57448	6.88921
202359_s_at	6.59487	6.32764	7.05953	4.79439	6.92208	5.72535	5.80989	5.92871	5.3056
202360_at	9.09436	9.1538	9.49771	9.52864	9.26542	9.1315	9.26542	9.40208	8.7932
202361_at	9.3442	9.20342	9.29859	8.78252	8.98274	8.56687	8.86547	8.99661	8.24225
202362_at	9.70941	10.1382	10.6015	10.6742	10.5268	10.6109	10.6615	10.1799	10.102
202363_at	5.2172	6.894	8.9971	6.52576	7.78147	9.54319	9.45149	6.87449	11.0341
202364_at	10.3544	8.34279	10.4004	10.5082	10.4783	10.6483	11.006	9.55556	9.64012
202365_at	8.60376	7.60725	10.1988	10.3349	9.22299	9.12108	9.31735	8.81589	8.7581
202366_at	7.02797	7.40124	6.49662	6.91039	6.41616	6.91504	7.0628	6.59441	6.98398
202367_at	7.71969	8.85745	7.48072	6.71438	6.75101	7.72325	7.45699	8.72205	7.51409
202368_s_at	6.83044	7.74289	6.479	7.96149	7.41162	8.26206	8.32126	8.29431	7.61324
202369_s_at	7.94299	9.32883	8.9971	9.20096	9.46492	8.89406	8.9315	9.07083	9.34395
202370_s_at	10.2131	9.57294	10.1988	10.209	10.0991	10.235	10.265	10.4094	10.0059
202371_at	9.43596	9.90854	10.0174	10.5794	11.6263	10.5024	10.7828	11.2264	10.7798
202372_at	7.96875	8.25725	8.68295	9.02933	8.70534	8.72035	8.65172	7.81749	8.4815
202373_s_at	8.24022	8.73743	9.33148	9.54887	8.8834	9.47282	9.34275	8.93985	8.53239
202374_s_at	7.34974	7.81555	7.84127	7.88409	7.42117	8.79005	8.70215	8.30763	7.36151
202375_at	4.87687	7.21585	6.09775	6.52241	8.48281	6.46482	7.12198	6.52241	6.52241
202376_at	11.6042	13.819	8.64068	7.769	9.76452	6.2834	5.62914	5.73439	5.93555
202377_at	10.2842	9.84383	9.6863	9.87374	10.0501	9.44525	9.68635	9.39892	10.1282
202378_s_at	11.0059	10.4205	10.2091	9.13281	10.7472	10.1532	10.1013	9.94452	10.1122
202379_s_at	9.77612	9.51477	10.8496	9.4295	10.2065	9.34485	9.51477	8.98715	8.15395
202380_s_at	8.44024	8.52897	9.25627	9.73367	9.42871	8.29302	8.41335	7.53782	7.20645
202381_at	9.58282	10.0073	10.5903	10.5903	10.9267	11.1274	11.1041	10.2028	10.5903
202382_s_at	8.13425	9.05015	8.6733	8.79757	8.18814	9.17518	9.36465	9.71711	9.84569
202383_at	7.43647	7.80776	6.57431	6.38462	6.46203	7.38312	7.33676	7.15012	6.91043
202384_s_at	7.98926	6.7823	7.45167	7.12936	6.92028	7.90102	8.3662	8.03266	7.52356
202385_s_at	7.91738	7.17974	7.61303	7.44147	6.5367	7.59945	7.74604	7.72476	8.30738
202386_s_at	8.29857	8.29857	9.64457	9.59555	9.68554	7.25352	7.30634	7.67323	7.25947
202387_at	10.7364	10.1787	9.15186	9.52828	9.84584	10.1832	10.2073	10.5756	11.5255
202388_at	9.09068	11.2962	8.0391	9.47432	11.3111	9.93138	10.0015	10.3968	9.24311
202389_s_at	8.14473	7.47227	7.10278	7.34624	7.19468	7.44493	7.44493	7.48128	7.39754
202390_s_at	7.47492	7.15908	6.83044	7.33833	6.50019	6.59808	6.49971	6.83044	6.19965
202391_at	10.6014	11.4371	7.74647	11.1808	10.6049	12.8223	12.9982	13.0269	13.6471
202392_s_at	8.27243	7.37473	7.45918	8.12674	7.79104	7.92598	7.6821	8.36874	7.65972
202393_s_at	9.75087	9.63412	10.7756	10.4122	10.6349	10.145	10.3602	8.54173	8.67899
202394_s_at	8.66454	8.16817	7.67643	7.89937	7.0783	8.43272	8.39327	8.32003	7.92418
202395_at	9.36646	10.1592	9.52841	9.96925	9.70058	8.44144	8.4284	10.3883	9.86681
202396_at	9.7091	9.18467	10.5007	10.5174	10.204	10.6053	10.7199	10.0844	9.47227
202397_at	10.589	8.62643	10.8154	10.8119	10.3893	9.49321	8.68513	11.0169	11.2727
202398_at	5.56028	5.66246	6.90406	6.06924	5.57	6.74637	6.41559	6.5941	6.02902
202399_s_at	9.06097	9.22205	8.9765	8.7578	8.50493	9.63458	9.77103	9.65717	9.2392
202400_s_at	6.09465	6.13098	4.72268	5.07674	4.85389	5.36407	5.36407	5.58088	5.57334
202401_s_at	7.99431	8.0757	8.67684	8.21202	8.32221	7.49966	7.66861	7.75973	8.12533
202402_s_at	8.16036	7.71692	7.56879	7.81431	7.7504	8.90778	8.93885	7.51755	7.87238
202403_s_at	10.4597	12.4608	10.3313	11.55	12.7796	4.70436	4.73852	5.29235	5.37709
202404_s_at	10.2587	12.1624	10.9073	12.3556	12.6788	4.07281	3.81101	4.2012	4.57824
202405_at	6.63027	6.79335	7.18813	6.8323	7.12543	7.91844	7.86467	7.69903	7.54978
202406_s_at	10.6843	10.4488	10.6686	10.1801	9.97259	10.6216	10.7368	10.103	9.5906
202407_s_at	8.36509	7.86679	6.45641	7.02427	7.20155	8.65312	8.71962	8.98564	8.86686
202408_s_at	9.20806	8.67379	9.23392	9.38184	8.61338	9.29162	9.33271	9.62232	9.66931
202409_at	5.52688	8.90826	5.75885	5.25065	7.73684	4.76389	5.04088	5.43124	4.99327
202410_x_at	5.49097	6.21337	5.11136	4.66388	4.92139	5.5641	5.3683	5.20324	5.11136
202411_at	11.3893	13.0013	12.8855	12.7509	12.417	4.91458	4.79174	4.85068	4.96926
202412_s_at	10.2624	9.18467	9.42636	7.817	8.11256	11.3058	11.378	10.2852	9.39899
202413_s_at	10.9994	10.6451	11.5465	11.7355	10.5678	12.1462	12.1737	11.5365	11.4475
202414_at	7.8929	7.49284	8.93145	8.4034	8.93032	8.26613	8.34811	7.98094	7.72988
202415_s_at	8.75607	8.04699	7.40309	7.35517	6.87557	8.38398	8.22527	8.58834	8.88324
202416_at	9.50908	9.12124	10.3381	9.74964	9.36882	10.1812	8.9848	10.2349	10.2095
202417_at	8.82593	8.54953	9.85242	9.42443	9.14209	8.68601	8.88047	8.88572	7.95457
202418_at	9.88667	10.1382	8.54765	8.99288	8.73886	9.82941	9.85284	9.75932	10.3967
202419_at	8.26474	8.24587	10.0829	10.0147	8.90346	7.8913	8.34162	7.60614	9.32961
202420_s_at	8.98142	8.47845	8.73233	9.12495	8.57613	9.29609	9.28501	9.29298	8.52457
202421_at	7.61129	8.07556	10.632	10.1116	8.60028	8.34227	8.57143	6.47588	7.59709
202422_s_at	4.62514	5.79674	4.69247	7.06411	8.12791	7.64182	7.43868	6.18259	4.99923
202423_at	8.36731	8.75452	9.61655	9.00694	9.34522	8.6027	8.89011	7.63288	8.14768
202424_at	8.7054	9.01216	8.48103	7.76079	7.97728	9.70482	10.0261	9.02684	9.74143
202425_x_at	8.90974	8.22198	9.37288	8.90974	9.29459	8.23508	8.2737	9.35106	10.392
202426_s_at	7.32069	6.33686	6.21884	6.68049	5.82836	6.51386	6.37508	6.38821	6.7151
202427_s_at	8.77321	10.2432	11.289	10.4164	9.99321	10.8745	10.9655	10.2026	11.0273
202428_x_at	11.1318	11.1867	12.6045	12.151	11.7311	12.1952	12.1998	11.6686	12.4019
202429_s_at	9.95614	9.15573	9.20157	9.95814	9.7621	9.23595	9.28367	9.5171	9.96554
202430_s_at	9.17401	9.93689	10.558	9.83389	10.1549	6.9666	7.76097	7.17416	7.00186
202431_s_at	11.1982	9.7502	10.3249	10.3409	10.4812	12.488	12.2391	11.7783	11.842
202432_at	8.92693	9.15634	9.76148	9.44837	9.75376	8.54064	8.80402	8.33849	9.32836
202433_at	9.45977	9.21613	8.88527	8.97595	9.09254	9.17541	9.08613	9.7883	9.89864
202434_s_at	5.13005	4.99475	4.92719	5.23103	5.06664	6.23093	5.49842	5.25524	6.28952
202435_s_at	3.90192	4.35596	5.23085	6.43915	8.39105	8.41843	8.34811	5.75413	8.47716
202436_s_at	4.79525	5.11136	5.7257	7.32481	9.32963	9.59342	9.67236	7.30586	9.28733
202437_s_at	4.05933	4.42544	4.77926	7.55415	9.18309	9.37601	9.86501	5.97094	9.32973
202438_x_at	3.97647	4.50829	4.56739	4.52873	4.96818	4.05412	3.84467	3.8531	4.16696
202439_s_at	5.5218	6.25749	7.39106	6.82898	7.47858	4.87226	4.59686	5.47635	6.93563
202440_s_at	8.54371	8.01604	8.05311	9.61102	8.26117	8.11451	8.2278	6.4292	8.06308
202441_at	10.2231	9.79431	10.4374	10.1688	10.3132	9.41382	9.34237	9.93736	9.86171
202442_at	10.6732	11.0793	11.0872	11.4798	10.9672	10.79	10.8069	10.2221	11.4443
202443_x_at	10.2989	10.0012	11.1734	10.6554	10.778	11.3103	11.603	9.99644	10.5805
202444_s_at	7.11813	7.11208	5.75218	5.32358	5.47798	7.63235	7.34975	9.28792	7.43786
202445_s_at	5.66183	5.20667	5.75885	5.82983	5.70387	6.42121	6.40241	5.49793	5.54795
202446_s_at	11.4503	11.8427	12.5046	11.7199	11.594	9.5514	9.3796	9.64851	9.53704
202447_at	9.26124	9.39431	9.3932	9.35078	9.51181	8.80177	8.77889	9.18701	8.76009
202448_s_at	4.96313	5.42812	4.34908	4.32558	4.98021	5.30311	4.93883	5.14721	5.4517
202449_s_at	9.27813	9.52837	10.792	9.74716	9.30129	8.2194	8.14398	8.70827	8.99886
202450_s_at	6.9896	9.65443	8.58694	8.85616	11.9398	5.68888	5.59063	5.44665	5.65921
202451_at	9.17338	9.04961	9.10697	9.67839	9.06772	9.20168	9.37715	9.41545	9.30936
202452_at	7.58402	7.79894	7.39582	6.51492	6.39704	7.15353	6.99064	6.99136	7.48799
202453_s_at	7.84179	7.23577	7.14543	7.71411	6.59713	8.65051	8.56355	9.15578	8.23831
202454_s_at	8.31749	9.67291	8.09459	7.71411	8.2029	4.79249	4.8847	4.39245	4.11091
202455_at	7.13275	7.22528	7.39007	7.02427	7.4742	7.46503	7.33343	6.31501	7.7885
202456_s_at	6.81344	6.25126	5.93187	6.21595	6.06716	6.42833	6.50066	6.50066	6.88864
202457_s_at	10.105	9.25924	9.32842	9.63733	9.28328	9.44135	9.3087	9.52439	10.6999
202458_at	9.91886	10.5991	8.73104	8.24053	10.6847	12.2523	12.2004	10.8366	11.6665
202459_s_at	6.31919	7.65435	6.08996	6.70353	6.70447	6.83491	7.28917	7.47564	6.8221
202460_s_at	6.52809	7.89264	7.43255	7.67366	8.06264	7.43255	7.53889	7.43304	7.16181
202461_at	9.32811	8.69611	7.49663	8.70726	7.91706	8.95766	9.03056	9.66346	9.40674
202462_s_at	9.84181	9.40043	10.3625	9.9567	9.84771	10.9152	10.9081	10.6065	10.4074
202463_s_at	7.54346	7.24067	7.4461	7.27368	6.17907	7.42295	7.42501	7.23146	7.68217
202464_s_at	8.2316	8.57975	8.74921	10.5082	9.5631	7.06323	7.27449	6.02186	7.17502
202465_at	7.07813	8.29187	6.47338	7.53374	10.2961	6.3729	6.28456	6.70079	11.392
202466_at	9.33236	8.97481	10.9742	9.81031	9.92316	9.18866	9.4117	9.54427	9.9982
202467_s_at	11.4632	10.3045	11.484	10.6929	10.7066	11.4573	11.3316	11.4716	11.5065
202468_s_at	9.99599	8.55092	5.74644	8.91171	8.07132	10.6595	10.5479	10.4663	9.79742
202469_s_at	9.98248	9.31908	10.3692	9.99697	9.25705	10.2744	10.3816	10.3612	10.1308
202470_s_at	6.49775	5.74291	6.29952	6.74253	6.20055	6.49775	6.38868	7.81567	6.78466
[truncated: 20,279 more rows]

## Sheet: ST4__FIGURE4C
	NORMALIZED EXPRESSION VALUES WITH RMA ALGORITHM									CORRELATION BETWEEN CELL TYPES & TISSUES
ROW	Cervical Cancer	Endometrial Cancer	Vulvar Cancer	A549	BRAIN	HELA	HEPG2	K562
1	10.9273	10.5551	10.8272	10.4094	9.57095	10.0325	10.3383	9.55904		CORRELATION	Cervical Cancer	Endometrial Cancer	Vulvar Cancer
2	8.19063	7.22811	7.65006	9.4237	5.81367	9.98372	9.04745	9.66635		A549	0.8439	0.8392	0.8165
3	6.77638	6.18917	6.79039	6.20643	6.02533	5.99651	6.42833	6.26367		BRAIN	0.7214	0.76	0.7069
4	8.20839	10.0456	8.30837	8.3396	7.575	7.51235	9.40833	7.76194		HELA	0.8633	0.8536	0.8234
5	4.70952	4.73093	4.7187	3.59537	4.54732	3.16952	4.50855	3.35234		HEPG2	0.8077	0.8068	0.7817
6	8.4078	8.15895	7.94038	5.97741	5.99739	5.49451	7.73908	5.76818		K562	0.786	0.7784	0.756
7	6.57217	6.49972	6.69981	6.40873	6.63014	6.12462	6.57488	5.09955
8	5.86997	5.75217	6.11013	6.14854	5.01583	5.53059	6.13963	4.37743
9	8.38815	8.38068	8.49934	4.02909	3.90927	4.61747	4.55426	3.33378
10	5.53203	5.69271	5.40573	4.17745	5.1197	3.614	4.78699	3.49134
11	6.72706	6.93171	8.1126	6.25509	6.60326	5.29981	7.01606	5.11993
12	8.24561	8.15082	8.64787	8.66143	7.32833	9.12244	9.11996	8.6356
13	5.44735	5.51487	6.18181	6.52427	5.55196	5.96862	7.02789	5.58054
14	9.80187	9.40782	10.3119	8.28614	8.60662	8.30668	8.33027	8.34347
15	8.61163	9.09942	8.9194	6.81324	6.67298	6.44228	7.88	6.24314
16	8.61274	8.38537	8.57593	9.02526	6.55118	7.80712	8.41869	7.69262
17	6.50954	6.52709	7.083	8.07745	5.79826	6.56235	7.96624	6.51429
18	6.80247	5.67906	6.93472	6.54003	4.62391	6.63951	8.21633	6.78734
19	8.16446	8.18045	8.92536	9.29047	8.32949	8.38022	9.54231	8.26796
20	7.67228	7.78718	7.70855	8.12171	6.54689	7.93785	7.72776	6.63275
21	10.1891	10.4317	10.077	11.4771	8.77957	11.1304	11.3015	10.6529
22	10.5844	11.0197	10.8167	12.724	9.70797	11.7064	11.2851	11.0378
23	13.1709	13.0737	13.1439	13.188	10.6487	13.6134	13.8008	13.503
24	13.9137	13.9341	13.6922	13.9837	11.4525	13.5596	14.0257	13.9579
25	12.8101	12.8536	12.6703	13.0571	10.6011	12.6208	12.7794	12.2868
26	11.263	11.5389	11.1784	11.6263	8.7151	11.7263	11.5533	11.6421
27	12.4101	12.4562	11.9062	12.7837	10.7915	12.8923	12.9783	12.8468
28	12.5134	12.819	12.2756	12.4859	11.6692	12.8655	12.6465	12.4436
29	10.3054	10.3298	10.1801	11.3135	7.67331	10.899	11.2869	11.7823
30	12.0566	12.1421	11.662	12.5132	10.8533	12.4399	12.8106	12.687
31	12.9618	13.1409	12.9803	12.9617	11.2142	13.3908	13.9729	13.6093
32	10.3981	10.5257	10.5586	10.8338	10.6142	10.3762	10.3844	10.0369
33	13.4771	13.6448	13.6246	13.6482	12.5212	13.6381	14.1095	13.8555
34	13.5823	13.5533	13.4388	13.4455	12.1371	13.6194	13.708	13.7243
35	10.9547	10.8808	10.1544	11.6512	9.52161	12.0336	11.6694	11.7918
36	11.8057	12.3111	11.5377	12.4567	10.9835	11.8295	12.6376	11.3092
37	13.3035	13.5307	12.9451	13.5605	12.6479	13.2522	13.9384	13.7199
38	13.2427	13.2973	13.1716	13.8042	11.8841	13.5786	14.3484	13.7245
39	13.3095	13.5679	13.5346	13.9552	12.1172	13.6148	14.1252	14.0492
40	13.037	13.1759	13.1779	12.876	11.1162	13.1059	13.5472	13.2363
41	10.7123	10.5249	10.1369	10.8421	9.78923	11.4751	11.1885	10.871
42	13.2049	13.3348	13.75	14.069	12.4075	13.3297	13.7378	13.4489
43	13.4301	13.5523	13.262	13.7886	10.967	13.6244	13.7006	13.8261
44	11.4858	12.093	11.7938	12.7739	9.63783	12.9905	12.5801	12.4781
45	13.1984	13.3795	13.19	13.8348	10.1511	13.4256	14.2112	13.7655
46	13.6556	13.6922	13.5517	13.9113	12.0395	13.7139	14.2999	13.7365
47	13.5158	13.7483	13.4259	12.9888	12.0504	13.261	13.8411	13.6404
48	11.3347	11.6304	10.7357	12.0079	10.3371	11.9568	12.0228	11.9417
49	10.5903	10.432	9.93828	11.4196	10.697	10.9737	11.9873	10.5778
50	13.274	13.5728	13.4831	13.8713	11.6149	13.8502	13.9024	13.8005
51	12.5002	12.6155	12.6451	13.3063	10.7643	13.16	13.4675	13.1763
52	13.7498	13.8709	13.536	13.907	12.4222	13.5783	14.2463	14.0064
53	13.5114	13.9275	13.6407	13.7132	12.4763	13.4941	14.2136	13.844
54	12.7778	12.9693	12.3717	12.7867	11.0944	12.22	12.9272	12.2365
55	13.0914	13.4146	13.1981	13.2808	11.6129	13.3079	13.9267	13.4148
56	9.50286	9.59185	9.64929	10.6286	8.4244	10.1852	10.5963	9.20536
57	12.6477	13.0894	12.6209	13.2017	10.1371	13.0612	13.6083	13.3551
58	11.4936	11.511	10.8244	11.7484	9.82928	11.978	12.1401	12.0732
59	13.4816	13.6847	13.272	13.4575	11.7923	13.6424	14.106	13.6979
60	11.3746	10.9562	11.4445	11.6377	8.39124	12.0298	12.2849	12.5505
61	10.9067	10.9941	10.3689	11.7443	9.6366	11.6479	12.1353	11.795
62	10.4316	10.5997	11.0551	11.8087	9.8382	12.0034	12.0695	11.7916
63	10.0224	10.1342	9.91363	10.5998	7.87215	10.7341	10.9192	10.38
64	12.0009	11.9531	11.3478	12.7251	10.631	12.0766	12.6182	11.9099
65	10.6743	10.6361	10.3873	11.489	9.75708	11.133	11.5526	11.3811
66	9.57972	9.38838	9.61549	9.91517	7.60027	10.2147	10.6653	10.23
67	11.4496	11.5285	11.0444	12.0136	8.734	11.2904	12.4413	11.1736
68	11.5427	11.3032	10.6336	11.7165	9.19114	11.6212	11.7415	11.136
69	12.0122	11.9066	11.3574	12.1565	9.76394	12.2949	11.8876	11.9276
70	8.23226	8.41137	7.65608	9.20639	8.19362	8.78767	9.05184	8.57972
71	10.6464	10.8181	9.75301	11.446	8.50759	10.6665	9.67587	11.1459
72	8.26037	8.45874	8.28521	8.60684	7.09123	9.04999	8.9861	8.3969
73	10.941	10.6562	10.0775	11.3065	7.20011	11.3911	11.4888	11.5511
74	9.57112	9.82118	9.75284	10.6428	8.25104	10.3932	10.5481	9.64264
75	7.9677	8.04581	7.60811	9.07337	7.17786	8.02579	9.80062	8.99131
76	10.1487	10.5699	10.8261	11.4967	8.72877	11.437	11.0769	10.8657
77	8.88658	8.87971	8.59297	10.0202	7.79555	9.24937	10.3318	10.0484
78	12.1871	12.3227	11.6258	12.7599	10.3838	12.7404	13.0425	12.5077
79	10.8512	10.7665	10.1776	11.4719	8.76634	11.281	12.0308	11.3045
80	12.8698	12.6752	12.4264	12.9427	10.5662	12.7145	12.9267	12.7056
81	10.9639	10.8786	10.7287	11.1687	9.86352	11.3138	11.7786	11.5686
82	13.886	14.0379	13.8785	14.0017	12.6573	13.7795	14.432	14.122
83	13.7157	13.8629	13.8062	13.7756	11.9647	13.6148	13.8937	13.7634
84	13.12	13.3067	12.799	13.6143	11.523	13.4723	14.018	13.6141
85	12.3513	12.5682	12.5107	13.1014	11.37	13.0367	13.6867	13.6084
86	11.8788	12.0189	11.9773	12.2725	10.1296	12.2829	12.1637	12.627
87	9.98112	9.95943	9.56865	10.7907	9.2271	11.0403	10.1245	10.468
88	11.2365	11.3052	11.2131	11.1797	10.4121	11.8113	11.6501	11.6631
89	12.0213	12.4716	11.7556	12.6963	11.2889	12.6207	12.8828	12.1798
90	8.94927	9.1284	7.76326	9.31975	7.15055	8.54935	9.06251	8.96185
91	8.69954	9.11605	8.62435	8.89495	8.53187	8.61637	9.22888	8.38763
92	10.0723	9.94695	9.33646	10.777	8.41888	10.784	10.6495	10.2411
93	11.312	11.0895	10.9582	11.2403	9.03285	11.7964	11.037	11.3905
94	11.4157	11.2785	10.6491	11.5356	9.88501	11.9125	11.9393	11.9011
95	12.2993	12.5467	11.6355	12.6345	10.4131	13.4383	13.4483	13.5059
96	10.664	10.3662	11.0053	9.58757	9.6656	11.1667	10.1279	10.8929
97	8.83208	8.94701	8.95417	9.81798	7.75957	9.41428	9.50508	10.0657
98	13.3677	13.3147	13.4032	13.1732	11.6394	12.8912	13.6523	13.3754
99	10.4199	10.5858	11.0935	10.1066	8.9371	11.5701	10.9018	11.0211
100	10.7406	10.5887	10.5797	11.8074	8.18406	11.8689	11.658	12.1205
101	13.4355	13.4718	12.917	13.0539	11.7708	12.9139	13.0029	12.935
102	13.5031	13.7244	13.2185	13.6217	11.491	13.6804	13.968	13.5249
103	13.1302	13.2997	13.0774	13.5989	10.9927	13.3978	14.1971	13.7515
104	9.95699	10.4775	9.63121	10.7021	9.18557	10.4794	10.8255	9.84926
105	10.5645	10.7717	10.3838	11.9194	9.73889	10.9889	11.6392	11.2476
106	11.9124	11.7758	11.9411	12.0323	9.95359	12.4712	11.655	11.8483
107	11.6795	11.5897	11.6185	12.1236	10.8053	12.3833	12.4095	12.3506
108	11.7125	11.9263	11.2874	12.1387	9.93503	11.8819	12.2607	11.7005
109	13.59	13.9236	13.4527	13.7391	10.8392	13.8957	14.0428	14.0207
110	12.6589	13.002	12.5279	13.5029	10.9864	13.3573	13.5555	13.4181
111	10.816	11.3487	10.6037	11.4738	9.94607	11.4031	11.2557	11.2143
112	12.7262	12.9958	12.5678	12.8659	11.5399	13.0661	13.7512	13.577
113	13.6676	13.6733	13.6316	13.7757	12.3662	14.0778	14.1429	14.1549
114	11.7065	11.5775	10.9998	12.6534	10.2412	12.5606	13.092	12.4567
115	12.1232	12.9436	12.343	12.6025	11.4527	12.9583	13.5227	13.2135
116	13.8721	13.912	13.7741	13.8767	12.4172	13.9245	14.4866	14.1919
117	11.7889	11.9911	11.8882	12.5068	8.34591	12.3604	12.4347	11.1661
118	11.4538	11.529	11.0198	11.6229	10.7205	11.6675	11.9089	11.1207
119	10.6964	10.7445	10.3828	11.3457	9.25239	10.9588	11.1704	11.3941
120	13.9341	14.081	13.6759	13.858	12.5376	13.989	14.5334	14.1304
121	10.4335	10.3023	9.83045	10.83	8.23416	11.2502	10.6441	11.4203
122	11.9354	11.9908	11.274	12.176	11.0844	12.2015	12.106	12.0688
123	10.6635	10.7859	10.4633	11.5162	10.0258	11.818	11.7532	11.2202
124	10.0187	9.99279	10.0552	10.9031	8.38058	10.8435	10.6651	10.3623
125	8.21163	8.88246	7.73296	8.758	7.94412	8.40691	9.37761	8.12441
126	10.4032	10.7925	9.42492	11.331	8.11734	11.5005	11.7026	11.7019
127	12.4223	12.7348	11.9151	12.6781	9.93406	12.5815	13.4503	12.4783
128	10.9089	11.0572	11.4499	11.7812	8.09357	12.0127	5.66655	11.9123
129	9.58701	9.6804	9.89999	11.8729	8.2589	10.9321	10.5321	9.40685
130	10.4152	10.8217	9.66177	10.727	11.102	10.1883	10.0316	3.07059
131	11.8204	11.7738	10.8112	11.9157	11.1485	11.6678	12.0569	10.7995
132	8.83154	9.0479	8.61569	10.1779	8.16032	9.72433	10.5369	9.30967
133	11.4567	11.4471	10.5485	11.7205	10.9412	10.8633	11.3825	10.3646
134	12.9207	11.3127	13.453	10.2628	5.7267	10.7417	12.9516	3.9766
135	9.09508	8.35333	9.29988	9.93026	8.36523	10.3459	9.75408	10.206
136	10.4237	10.1389	9.66126	11.0463	10.3574	11.3846	11.5003	10.6791
137	11.3029	11.5732	11.6121	11.6562	8.8176	11.4852	11.6166	10.955
138	11.7302	11.9284	11.4228	12.4483	9.86575	12.1908	12.4814	11.9791
139	10.5183	10.6744	11.3614	11.3767	7.38863	10.9212	11.6494	10.3522
140	8.12856	9.15375	8.01782	11.0342	9.34044	10.5954	9.83682	9.9409
141	10.4209	10.0896	11.2133	11.0527	9.84	11.283	10.3829	11.2196
142	12.428	12.5883	12.1666	13.2353	11.4098	12.6641	13.0607	12.78
143	7.96114	8.97278	7.62228	10.4854	7.58135	9.83827	9.42682	10.039
144	10.2452	10.8324	9.43054	9.95406	7.20645	9.73351	10.3168	9.04935
145	8.45583	9.63201	8.76157	10.6353	8.49669	9.55848	10.7533	9.09868
146	10.904	11.2572	10.7818	12.1805	9.03274	11.1279	11.8317	10.6254
147	10.0606	10.2202	10.0523	10.853	8.78829	11.1578	10.7756	10.6766
148	11.7868	11.6843	11.1006	10.9146	9.81422	11.7135	11.7313	11.4131
149	10.1047	11.3678	10.0337	11.5449	10.0978	11.6621	10.1105	8.79856
150	8.76137	8.95994	8.75311	9.7358	9.1898	9.33102	10.6688	9.69966
151	8.63364	8.65273	8.78172	9.66274	10.908	9.55393	10.0555	9.28997
152	10.5054	10.7483	9.89934	11.4159	9.85905	11.1881	11.5481	11.8031
153	11.1946	11.4745	11.8924	11.9215	9.77177	11.9719	11.5888	11.8782
154	11.2378	11.547	10.5425	11.4657	10.5867	11.8043	12.0225	11.5613
155	12.5798	12.5248	12.3879	13.1543	10.7134	12.6311	13.0274	13.1451
156	10.023	9.12666	9.65185	9.29515	7.48422	9.74079	8.66557	10.9974
157	11.6544	10.9059	10.89	10.1275	8.04808	10.8725	9.08431	11.22
158	12.4125	12.6802	11.7921	11.6266	10.6807	12.0611	12.5189	10.6763
159	11.7872	11.9864	11.2709	12.1764	10.7072	12.7482	11.9145	12.4266
160	12.7563	11.5994	13.3231	9.97278	10.4799	10.5525	11.5947	6.81818
161	13.898	13.7128	13.5887	14.018	12.4111	13.7252	14.0245	13.7274
162	10.694	11.1988	11.7459	13.3691	8.91302	12.9395	12.5928	12.4755
163	9.33234	9.0415	9.44529	8.93553	7.01639	9.29747	9.95497	5.94454
164	10.9254	10.9064	10.8605	10.6328	8.54737	10.4613	11.7209	7.12143
165	8.35103	8.10296	9.20952	8.60258	6.2291	8.12694	9.07127	5.92105
166	12.0818	11.5822	12.4839	12.3183	10.0246	11.9667	11.3094	12.1207
167	12.236	11.9088	12.5653	12.4688	10.907	12.0328	11.8033	11.9003
168	12.4534	12.1223	13.0638	12.2336	10.8091	12.0051	11.6753	11.752
169	10.9898	10.4231	12.2905	11.6777	8.92665	11.345	10.0553	11.8153
170	11.9676	12.0331	11.5527	12.7342	11.0526	12.8327	13.2399	13.1407
171	9.83822	10.2861	9.96619	10.0637	7.68964	9.99726	11.3233	9.37605
172	10.1676	10.9498	9.76854	11.04	10.9853	10.0326	12.3436	11.2613
173	11.377	12.067	11.4726	12.0852	10.9049	11.7281	12.1012	10.9558
174	7.11461	7.22939	8.04125	8.95575	6.63759	8.04317	8.69573	8.32884
175	11.6151	11.7331	11.3868	11.9133	9.24703	12.5358	13.0375	12.3212
176	9.99756	9.61663	9.62501	6.92133	9.61112	8.74004	10.7197	12.2226
177	7.89592	8.31112	8.89583	9.9567	7.94116	8.89147	9.6438	9.25227
178	13.5262	13.4361	13.661	13.8683	10.5356	13.4887	14.0661	13.6201
179	12.8617	13.3619	12.8863	13.5617	10.3484	13.6877	14.1567	13.8692
180	11.3389	11.6686	10.9698	11.315	8.49241	11.7304	11.635	10.8866
181	11.9704	11.4308	12.2702	11.8021	12.4473	11.7721	11.5218	10.1771
182	11.937	12.0093	11.779	12.2856	8.48388	12.1972	13.179	11.4023
183	11.9226	11.5044	11.978	11.9227	11.2553	12.1216	11.8179	10.6553
184	10.6379	10.8346	10.6666	11.281	6.92624	11.056	12.6086	10.758
185	12.7326	12.1112	12.5674	13.4623	10.4789	12.9106	13.1807	12.9152
186	10.0353	9.99321	9.4321	11.4789	7.11486	11.595	11.7839	11.3536
187	8.79381	8.92288	8.70478	10.3133	7.66847	10.0547	10.1586	8.9272
188	12.1097	11.5709	12.6722	12.0697	6.4971	11.9631	8.72262	10.0457
189	10.2016	10.3383	10.4497	10.0568	8.24078	10.5169	11.7381	8.733
190	11.6466	11.8199	11.0015	11.9576	10.9051	12.4721	12.3168	12.5384
191	12.3519	12.7865	11.9662	12.5629	10.2615	12.4483	12.4179	12.198
192	9.21354	8.55881	10.0359	10.2525	7.48397	9.34111	10.0786	9.60555
193	10.6975	11.9074	11.7115	6.49758	10.4971	3.87141	8.30935	7.83217
194	10.2348	9.82399	10.75	10.9132	8.90254	10.137	11.0893	9.63634
195	10.8419	10.7675	10.7757	10.3844	9.38926	10.6271	10.3985	10.9807
196	11.8288	11.6074	11.9499	11.8903	9.74467	11.6776	11.979	11.8981
197	10.5466	10.3522	11.1457	10.8692	8.6992	10.92	10.9396	11.0897
198	9.77131	10.0769	9.21589	9.4757	6.84834	9.50132	11.1968	9.147
199	6.86713	7.06843	7.13828	8.00552	7.48683	7.84732	8.31804	6.92613
200	8.17124	8.5615	7.58396	8.76738	8.36131	8.62815	9.51083	7.61184
201	12.3226	12.6139	12.0335	12.5648	10.7011	11.9354	12.6856	10.7273
202	13.7754	13.9585	13.4699	13.916	12.6826	13.8924	14.3215	14.2075
203	11.5805	12.8126	11.7715	11.2616	10.3009	10.8715	6.58467	10.0616
204	7.22341	7.75901	7.16761	8.7617	8.02191	8.49029	7.56215	9.93506
205	11.7733	12.2403	11.162	11.3792	9.35383	11.479	13.0201	11.2332
206	10.7204	10.6156	11.1043	10.3734	7.60912	10.1191	10.8629	8.82769
207	11.2697	11.5325	11.1321	11.5077	10.2907	12.1483	11.7451	12.0099
208	13.1157	13.3176	13.0341	13.0956	11.8429	13.0823	13.2327	12.96
209	11.2919	10.9397	11.1252	11.8504	9.84119	11.8392	12.1714	12.4467
210	10.6941	10.6383	10.9222	11.5135	8.84373	11.5443	11.7411	12.9565
211	9.54195	9.72067	9.73346	10.0276	7.86992	10.1203	10.2224	11.8696
212	8.27878	8.49574	8.26439	9.5383	8.69249	9.56219	8.85342	10.7888
213	8.35092	8.78299	7.52727	7.72802	8.04795	9.30231	8.34813	9.27484
214	10.7074	10.9628	10.0895	11.0596	10.269	11.2291	12.2616	11.9504
215	9.37412	9.12338	8.9581	10.1458	7.55902	9.86585	10.5974	10.2135
216	6.52662	6.38338	6.40629	7.62542	6.60786	6.9818	7.55901	6.79982
217	13.35	13.6971	13.3854	13.7456	11.2911	13.5831	13.9666	13.7835
218	7.4246	7.30644	6.83618	9.09877	8.25513	9.34998	9.03627	9.36733
219	10.8451	10.7426	10.2527	12.0946	9.75665	12.0971	12.0106	12.2515
220	10.1157	9.91861	9.4628	11.4706	8.36145	11.5717	11.2643	11.7633
221	12.3012	12.111	12.3717	13.0832	10.6987	12.4913	12.4434	12.1645
222	10.0639	9.98354	9.3207	10.358	9.89114	10.3804	10.3293	9.65698
223	8.09113	8.73859	9.22164	10.6262	8.70353	9.96242	9.77539	9.85824
224	10.8577	11.4565	10.8343	9.92416	9.21729	9.51291	11.3681	8.22899
225	10.6154	10.4483	10.8012	10.7284	9.7457	10.2759	8.28677	12.1102
226	10.121	10.1427	9.78219	11.1829	7.85367	11.2408	12.3329	10.4702
227	10.2752	10.3542	9.64487	11.0092	8.23121	11.2016	10.7881	9.90924
228	11.1553	10.8292	10.9744	10.6051	6.75039	10.9183	12.3514	11.3536
229	11.7497	11.7876	11.2824	10.8678	9.13709	11.5342	11.9741	9.58469
230	8.67752	8.20977	7.50892	8.31982	8.9795	8.98857	8.66068	8.32494
231	11.9347	11.8342	12.2517	12.9694	11.1835	12.2625	12.6533	11.8251
232	11.3168	10.6128	10.7139	12.0254	8.96078	11.5225	12.2676	8.30461
233	12.4951	12.8282	12.4806	13.3466	10.9927	13.2028	13.7079	13.1734
234	10.1965	9.55221	9.71876	11.4014	7.4645	10.9744	11.5702	7.9961
235	7.52854	7.52616	8.98463	9.50588	7.96591	10.1441	9.92821	9.59539
236	10.3401	10.3467	10.3781	11.7846	9.71659	11.3538	11.914	10.7928
237	9.90897	9.95822	11.1313	11.7694	9.85291	10.8672	11.9253	10.4928
238	10.0626	11.0608	10.2732	11.2904	8.30992	10.6856	11.2019	10.199
239	10.0792	10.571	9.82173	11.0164	11.2367	10.7255	10.4747	10.3519
240	8.87647	8.63197	9.10422	10.2696	7.02892	9.05566	10.1873	10.1438
241	11.3633	11.0507	11.0108	12.2214	9.70691	11.435	12.0066	11.7129
242	9.64837	9.99867	9.99568	11.1886	9.45174	9.90666	11.3503	9.84961
243	11.86	12.4448	11.7745	13.3813	10.5355	12.9015	13.4135	13.233
244	13.7782	13.9724	13.5444	14.0438	12.4934	13.6919	14.3285	14.1425
245	13.9141	14.2228	14.0245	14.0118	12.2973	13.8266	14.3914	14.0775
246	12.7524	13.0419	12.5419	12.9267	11.9265	12.8427	13.1379	12.8506
247	8.2293	8.24569	7.84218	8.51555	9.03938	8.24289	7.86885	8.41695
248	8.10675	8.35256	8.94104	9.91308	7.43382	9.65181	9.65023	9.10997
249	8.11046	8.63389	8.86839	9.62149	9.09152	9.50188	9.34743	8.59554
250	8.3291	8.90991	9.50573	10.7118	6.76989	10.1843	9.92854	10.8122
251	10.5582	11.0532	10.8534	11.6781	8.54808	11.8662	11.6943	11.9447
252	5.66191	5.41158	6.1934	6.18604	5.71324	6.61492	6.79433	4.96399
253	13.5216	13.7111	13.5262	13.8532	11.1095	13.5227	13.8075	13.8214
254	11.5407	11.5749	10.941	12.5175	9.96841	11.6134	12.5884	12.5067
255	7.89178	7.68746	8.29613	9.41029	7.92465	9.42347	8.62675	9.81577
256	11.5287	11.5466	11.4052	11.5017	9.84549	11.2038	11.4675	11.7163
257	10.1913	10.2725	10.324	11.2184	8.93175	10.8522	11.3132	11.4814
258	9.70233	8.62353	9.23877	11.3566	6.6245	11.5031	11.3228	9.27627
259	9.41321	8.48959	8.94717	11.1204	7.68808	11.0881	11.1093	8.28596
260	11.2893	10.5932	10.6272	11.333	9.56301	11.9556	12.0392	8.63339
261	9.83833	8.99909	8.889	11.5961	8.90029	11.946	12.1865	9.98363
262	9.18955	9.53319	9.86601	10.9742	9.51107	10.73	10.0172	8.99083
263	13.3696	13.6395	13.4233	13.4533	12.127	13.4909	13.7231	13.6805
264	11.9028	11.3659	10.8909	10.4866	8.89941	11.881	11.5118	3.65311
265	10.8658	10.1163	10.5754	11.3146	8.31062	11.546	11.3371	11.0944
266	12.992	12.4527	12.6602	13.0379	10.0823	13.0069	13.4423	12.9304
267	9.20165	8.57889	9.34208	8.91944	7.6115	9.18266	9.58965	10.3649
268	11.0842	10.5709	10.768	11.131	9.61854	11.0957	11.6594	11.3388
269	14.0161	13.9522	13.8219	13.8682	12.2049	13.3898	14.3841	13.9628
270	8.98007	9.1328	9.1192	8.97858	7.58182	8.49796	9.59615	8.80624
271	9.80482	10.2298	10.2381	10.2653	8.89737	9.6882	10.6621	10.0526
272	10.1555	9.63387	9.92084	10.2828	8.70773	10.0819	11.1505	10.4034
273	10.8322	10.7449	10.727	11.0909	10.0132	10.4902	10.8172	10.6478
274	10.8778	11.0629	10.8823	11.309	10.7652	11.245	10.9877	10.8476
275	9.71082	10.1556	9.66527	9.12212	8.75689	9.1063	9.34432	8.34126
276	13.7308	14.0771	13.6893	13.9489	12.6449	14.0716	14.0721	13.7201
277	9.83353	9.94738	9.75605	11.4588	10.4305	10.712	10.3812	9.33962
278	11.9539	11.6335	12.2515	13.0566	9.23047	12.9243	12.9477	13.1881
279	10.742	10.864	10.1675	11.7688	8.23174	11.5792	11.6035	11.941
280	9.06987	8.5224	9.785	9.04773	7.17655	8.09798	8.87685	8.33622
281	9.81723	9.57011	9.69523	10.9139	8.06718	10.4583	10.664	10.741
282	12.1586	12.0118	11.8306	12.209	10.1814	12.2533	11.8748	12.0263
283	9.3451	9.61595	9.34955	10.572	7.27456	10.4627	11.0651	10.5602
284	8.06879	8.17414	8.65596	9.74002	6.53129	9.7834	10.0938	10.6455
285	9.99248	10.29	9.85368	10.6026	8.47286	11.2372	11.4087	10.9075
286	9.83458	9.96037	10.3648	10.3351	8.98363	10.0412	11.0197	9.2825
287	10.3738	10.3206	10.3026	10.3859	10.2723	10.372	10.8749	9.13078
288	10.5432	10.8972	9.65425	10.5843	9.27807	11.158	9.3456	9.13098
289	10.9034	11.4837	10.0696	11.3971	10.5328	11.7506	10.3809	9.54852
290	9.60245	10.2504	9.78705	12.0009	12.4312	10.8619	11.4427	6.04908
291	14.2091	14.1507	14.0544	14.1365	11.9327	13.7785	14.2738	14.005
292	10.1405	10.151	9.73283	10.1441	7.41398	10.2216	9.98074	8.88772
293	11.1808	11.1599	10.4658	10.8807	9.07774	11.6157	10.9131	9.48331
294	8.64666	8.69611	8.98621	8.69262	7.43763	7.50664	9.63551	7.09012
295	7.72827	7.76129	7.81857	8.28494	6.7469	8.22237	8.14524	7.54455
296	11.4358	11.3206	10.763	12.1247	10.1269	11.1114	10.0381	10.7625
297	7.73507	7.63346	8.16606	10.0791	6.51721	8.39357	7.54142	9.57331
298	8.88205	9.46441	8.84616	9.64979	6.09158	9.71796	11.0351	5.89377
299	10.2145	11.2941	10.243	10.9978	7.1353	11.225	10.9456	4.60685
300	13.1448	13.0903	11.9688	12.2824	10.6309	12.8798	12.2242	12.586
301	13.1651	13.2325	12.6607	12.8229	11.4589	12.7258	13.183	12.6514
302	11.7576	12.0074	11.1138	11.8418	9.48593	12.0898	11.4364	11.1503
303	12.7307	12.7595	12.448	12.8043	11.7507	12.7549	12.7514	12.6278
304	10.0383	9.31844	10.5031	11.4374	7.77257	11.2572	10.6427	10.6604
305	11.2313	10.8938	11.0349	12.134	9.16784	12.2225	11.6036	10.6986
306	9.9673	10.4731	10.0693	11.6295	9.08985	10.3426	11.5723	10.8819
307	11.6376	11.5184	11.5341	12.1853	9.95434	12.3327	12.2791	12.2329
308	13.2703	13.6908	12.76	13.1296	12.2244	13.4561	13.8821	12.7395
309	13.9614	14.0053	13.8495	14.0319	11.625	13.8916	14.5806	14.1632
310	11.8623	11.618	11.1794	11.5098	7.90176	11.8866	12.1135	10.0137
311	9.71012	9.26028	8.14944	9.07784	8.81406	10.0634	9.84698	10.4607
312	7.60094	7.4995	8.03181	7.77191	7.21164	6.93199	9.05046	6.61333
313	7.09164	7.30323	7.3407	7.18917	7.521	6.50277	8.8578	5.79388
314	11.3715	10.9843	11.3852	12.15	9.27516	12.7225	12.0453	12.2903
315	8.05656	8.6221	8.9981	8.92839	10.3901	8.74188	8.34766	8.03082
316	10.504	11.0499	11.024	10.2136	12.0002	10.0475	9.68044	9.49745
317	9.67239	9.47372	9.30868	11.4276	7.96398	10.4011	11.1324	10.1899
318	10.951	10.9791	11.4444	12.1429	7.94369	12.2773	12.1586	12.5719
319	11.4571	11.3327	11.3578	11.4326	8.24847	12.0175	10.2582	10.1585
320	11.6407	11.5925	11.4726	12.3288	9.57963	12.641	12.7083	12.1148
321	9.34364	9.42478	9.52629	9.88032	9.53457	10.5073	10.4585	10.6024
322	11.7548	11.9184	11.5411	12.2845	10.4061	11.4322	11.197	11.9512
323	9.9611	11.6881	10.3856	4.17109	12.352	4.79217	4.89515	3.59468
324	6.6105	5.96781	7.27448	7.26662	4.87836	6.67437	6.97485	7.85722
325	12.5955	12.1694	12.0925	10.9113	9.45835	11.518	11.1919	11.1511
326	10.9349	10.0158	10.7807	10.3885	7.60823	10.2332	9.70793	10.2878
327	12.7163	11.2729	12.0728	12.4679	11.1	11.8531	12.0702	12.0519
328	12.1107	11.3971	11.5342	11.4527	9.1818	10.9003	10.9312	11.3666
329	14.0243	14.1867	14.2114	14.1816	13.3877	14.005	14.0625	13.7584
330	10.1036	10.237	10.3167	10.8002	9.01847	11.4207	11.1254	11.7982
331	11.482	11.2279	11.5146	11.9232	8.81288	11.7523	12.1239	11.3085
332	12.0078	12.0547	11.1555	11.6392	10.1868	11.9722	11.4685	11.2203
333	10.0887	9.96336	9.68219	9.98844	6.91196	10.4069	10.4445	9.57316
334	10.9193	10.9819	11.0538	13.2382	9.37817	13.2442	13.4451	13.086
335	12.6362	12.8367	12.392	13.6921	10.8173	13.4161	14.3891	13.4196
336	8.12133	8.60101	9.41228	9.1425	7.50187	9.23076	8.98972	8.51179
337	13.5804	13.9521	13.4269	13.7968	10.7759	13.8524	13.935	13.9861
338	10.266	11.1183	10.3595	10.1371	11.4021	10.7359	10.6935	9.8525
339	8.97019	9.6686	9.24089	9.59305	10.2949	9.31478	10.1849	9.27464
340	10.6203	10.8863	10.5955	12.5657	8.72821	12.0034	12.1029	12.128
341	8.46178	8.78637	8.95226	9.49875	9.86094	9.35318	8.57653	8.05408
342	11.5171	11.4758	10.9907	11.2246	8.18883	10.8033	12.6393	10.3821
343	9.58441	8.92772	9.651	10.2184	7.24976	10.5637	9.59889	9.0283
344	9.5294	10.1012	9.61503	10.4935	10.4008	10.0328	9.05211	8.36183
345	13.7622	13.813	13.6329	13.8927	11.9687	13.8268	14.4146	14.1571
346	11.9051	12.0707	11.678	11.7027	10.5087	12.5895	12.5698	13.2687
347	13.7194	13.8664	13.6434	13.8995	11.6594	13.8399	14.2985	14.1074
348	10.6493	10.4451	10.625	12.0664	9.02601	11.2853	11.3949	11.4393
349	10.0985	10.0136	9.8678	9.72715	9.57822	9.8046	10.9393	10.1353
350	12.1783	12.1822	12.2288	12.626	10.5833	12.6041	12.9358	12.1094
351	12.7767	13.2775	12.5815	12.9643	9.59668	13.4543	13.5306	13.0887
352	12.3191	11.4551	12.7893	12.0129	8.47727	10.9572	7.75803	11.2551
353	9.3123	10.0446	9.17114	9.91816	8.94296	10.0588	11.3688	10.3105
354	12.3048	12.2297	12.0155	13.1666	9.73089	12.8132	12.4382	13.1281
355	9.18341	9.57336	8.76502	9.02711	7.23196	9.8876	10.6025	8.84222
356	10.4765	10.555	10.7667	12.0018	7.96606	11.0356	11.1666	11.8607
357	10.666	10.699	10.491	11.7584	8.64208	11.1756	11.1261	11.0969
358	10.856	10.2375	10.7894	11.0282	8.71778	11.4339	10.8414	10.6531
359	8.45902	7.93608	8.8451	11.1696	10.1551	11.5774	12.4124	11.1217
360	10.9723	10.4555	9.87614	12.1489	11.8153	11.7675	13.0625	11.8187
361	11.7336	11.6517	11.7728	11.9763	9.72415	12.1232	11.1547	12.0606
362	13.7671	13.6307	13.5986	13.6936	11.7633	13.7314	14.3717	13.9271
363	7.16495	6.9478	6.89647	6.43893	7.49956	8.57167	7.61945	6.63405
364	8.07679	8.2756	8.69271	9.09874	8.71933	9.43333	9.52629	8.73099
365	10.5913	10.3702	11.0192	11.3377	9.12404	11.1862	10.7967	10.7398
366	11.5928	12.0436	11.8148	11.2252	9.06209	9.19726	12.1336	9.42117
367	12.3551	12.7172	12.3273	11.8719	9.94991	9.74403	12.6606	9.9889
368	12.0233	12.3549	11.8999	12.7279	9.52503	12.8523	12.8452	12.9594
369	6.15804	5.90081	6.60065	8.53852	6.10237	9.47359	7.68773	10.2504
370	9.90185	10.0375	9.43391	10.0907	7.83421	11.3294	9.84603	11.4744
371	9.63024	9.62073	9.32778	10.5096	8.34166	11.2798	10.6304	11.5296
372	11.8711	11.7585	11.4159	12.3209	9.42997	12.9221	12.5083	13.1899
373	11.0979	10.9468	10.3132	11.4561	10.0979	12.0882	11.2823	12.1794
374	10.4067	10.4318	11.1424	11.3755	8.21265	11.5403	11.5784	11.1418
375	11.3006	11.9532	10.5947	11.311	11.8663	11.5755	11.2392	11.3297
376	9.42433	9.9347	8.72044	9.83635	9.61906	10.2421	9.89375	9.89977
377	9.97322	10.4225	9.28492	9.92196	10.3657	10.8684	10.6855	9.76714
378	11.005	11.5561	10.4702	11.8625	11.5778	11.7921	11.6025	11.4747
379	10.8884	10.9869	10.6569	11.1353	8.75146	10.5716	11.4582	10.7989
380	9.67207	9.74714	10.374	10.0224	7.41287	10.0276	10.4135	10.1944
381	11.7386	11.1597	10.9161	12.698	9.19919	12.7427	12.6192	12.7136
382	8.46221	9.1426	7.6571	9.63352	8.16745	9.00455	9.07416	7.87058
383	7.09247	7.40255	6.81835	8.07322	6.53354	8.1877	7.71507	6.68798
384	6.64864	7.04995	6.06361	8.13958	7.5729	7.95564	8.22178	6.64807
385	8.32067	8.72573	7.88166	9.33968	7.24906	8.71416	9.2032	8.19966
386	12.6804	12.9471	12.6998	12.8451	10.5534	13.2448	13.419	13.4345
387	9.97584	10.5699	11.2415	11.1454	7.17218	11.3798	10.1519	9.34208
388	10.1041	9.90958	9.76317	11.2774	8.42914	11.0168	11.6761	11.1412
389	6.9838	7.01235	7.77589	9.2323	7.81695	8.73538	9.56016	8.59775
390	10.53	9.29405	9.7372	9.82379	8.96754	10.7812	12.5633	10.1685
391	11.46	11.3824	11.9503	12.4133	9.15727	11.7881	11.9431	11.8879
392	9.16571	9.34834	8.38895	9.76312	7.59474	9.23583	8.43528	8.72501
393	4.57019	4.6183	4.63668	3.72668	3.58619	4.20451	4.60169	3.1217
394	10.8944	11.4175	11.2997	11.75	9.71891	10.8054	10.5654	10.9972
395	9.33952	9.07576	8.49458	9.51595	8.08738	9.47706	10.2108	9.22186
396	8.67507	8.21162	8.57315	9.19139	6.62905	8.85771	10.5758	9.66367
397	13.5436	13.6048	13.6435	13.3999	10.1779	13.591	13.8991	13.8976
398	10.9322	11.1568	11.046	12.5751	10.3395	12.3607	11.7299	11.698
399	12.3762	12.8113	12.0631	12.6978	11.4603	11.9485	12.1353	12.0586
400	13.1029	12.555	13.2369	13.7771	7.97148	12.7489	11.7084	8.08556
401	11.4844	11.5224	10.9514	11.9855	9.56078	12.4981	12.3597	13.0381
402	7.80562	7.60288	7.87591	8.58914	6.84597	8.94507	8.75693	8.01463
403	10.5357	10.2116	10.2323	11.7761	9.03853	11.4271	12.2607	10.5582
404	12.0734	12.0447	12.1796	12.0795	9.18514	12.3114	12.7839	12.6316
405	11.7309	11.7865	11.6702	13.2499	10.0098	12.7015	12.7931	12.8496
406	11.7115	11.1805	11.3294	12.0698	9.69229	10.5499	11.9852	7.59203
407	5.65884	5.54853	6.50297	7.56513	5.84208	5.73524	7.09937	4.53341
408	10.3257	10.6419	9.51265	11.0459	9.80516	10.9484	10.5984	9.75898
409	11.62	11.3227	10.7991	12.2731	9.52332	12.1457	12.4282	11.7034
410	10.5359	10.2144	9.88591	11.4599	9.73359	11.4404	11.2911	11.3669
411	9.91689	10.0909	9.69456	11.235	8.82747	11.476	11.9548	11.7273
412	9.3515	9.56767	8.00785	9.06508	10.7742	11.3831	10.6883	10.6924
413	10.2504	10.4355	10.0627	10.9978	7.68874	10.8234	10.483	10.7378
414	12.1453	11.8523	12.3961	12.7601	10.9957	12.5912	13.2564	12.166
415	11.5311	10.808	10.8401	11.4054	8.94054	10.101	10.6606	9.82507
416	12.7415	13.023	12.7154	13.2387	11.8967	13.2672	13.8192	13.167
417	9.193	8.81976	9.23115	9.41317	6.05018	10.7252	10.4682	10.6837
418	8.76449	8.67352	8.20665	9.00449	5.84293	9.67023	10.0792	9.7863
419	11.9531	12.019	11.3901	11.5779	9.95683	12.0463	12.7594	11.8697
420	10.5961	10.0276	10.2195	10.9899	8.06904	10.525	10.9202	10.8197
421	11.8751	11.5918	11.1212	12.2579	10.0733	11.985	11.9731	11.9606
422	8.06472	8.22271	7.95197	9.67753	6.67115	10.0572	9.33448	9.10298
423	9.39625	9.51161	9.21177	10.7243	9.05493	11.057	10.0655	10.2961
424	11.1906	10.6241	10.9665	11.8265	8.9141	12.1508	11.4507	11.6714
425	11.5867	12.4449	11.4564	11.8044	8.28416	11.721	7.72843	3.54326
426	8.82735	8.85507	8.86253	9.05854	8.02832	8.55056	9.02995	9.37157
427	9.78263	10.0337	9.12969	9.9084	10.1166	10.2682	9.03584	9.54747
428	9.14907	9.22019	8.89096	9.6256	6.66477	9.59671	9.25064	9.07637
429	9.8993	9.76028	9.51739	9.78197	8.30784	10.2704	9.95814	9.02426
430	10.5767	10.6776	10.2534	10.8743	9.2288	11.3159	11.268	11.319
431	10.0616	10.3204	9.71725	11.5628	7.14574	11.0189	12.344	11.0961
432	10.6487	10.4428	10.6039	8.50664	8.28445	8.43213	9.35669	7.29613
433	12.7112	12.1192	12.5473	9.76316	9.03875	9.79079	10.9842	8.54259
434	9.41795	10.6398	8.78746	9.08433	6.42928	10.0292	6.51236	4.36518
435	10.8001	11.6985	10.8441	10.9053	7.59493	11.3215	7.05659	3.73627
436	5.55652	5.31977	5.71086	6.65874	7.74527	6.77251	7.12768	5.26574
437	13.2808	13.5309	13.5067	13.5066	11.4108	13.2227	13.7129	14.0172
438	11.2382	11.2374	10.8606	12.3577	9.58926	12.5868	12.264	12.2068
439	9.76513	10.6244	9.64263	10.9946	10.4129	9.18853	10.7819	8.84611
440	13.0447	13.0502	12.3491	12.2414	12.2188	11.9996	13.0556	12.6236
441	9.47998	9.5269	8.95588	10.2795	7.23814	10.2523	10.8851	9.85585
442	9.74383	9.47231	9.36212	10.2387	9.19919	10.1466	11.0218	9.23629
443	11.5043	11.3222	11.2364	11.5427	9.74539	11.6021	12.1896	10.6819
444	12.1056	11.4678	12.16	12.1186	6.63804	12.1114	9.30597	11.9727
445	5.81021	5.68127	6.108	8.13686	4.86498	8.00339	7.37311	9.20117
446	9.94033	10.2549	10.0513	10.8819	8.38876	10.4014	11.2797	10.4068
447	10.7434	10.8333	10.4391	9.94557	8.96915	9.60127	10.8943	9.21023
448	11.1947	10.5131	11.7779	11.3031	8.04077	10.0263	9.52536	10.5756
449	11.705	11.3847	11.6012	11.2698	8.88216	10.6242	9.95475	10.5543
450	7.74133	7.96719	8.03032	9.98273	6.42773	8.96038	10.112	9.41295
451	10.9151	10.8517	10.6098	9.77188	7.35829	10.5428	11.8253	6.37585
452	9.19158	8.85435	10.2561	11.5834	7.61227	11.5874	10.4861	10.2888
453	12.2609	12.0496	12.143	13.0482	11.5331	12.7321	12.936	13.0956
454	13.9014	14.0452	13.7844	14.1104	12.6103	13.9032	14.4152	14.271
455	10.0002	9.79987	9.68413	10.05	8.44346	10.431	9.84429	9.85628
456	5.08423	5.10605	4.91475	4.10133	4.76863	4.66312	5.00017	3.99433
457	11.4689	11.2015	10.8742	11.4187	8.38753	11.1165	11.2731	9.79943
458	5.10786	5.37869	5.12433	4.59307	4.63156	4.2118	5.18833	3.95175
459	10.7036	11.4649	10.0823	11.2454	8.29662	11.3194	9.80656	10.9723
460	9.50459	10.0411	10.0149	10.9868	9.66709	10.7951	10.9222	10.9425
461	14.1837	14.2587	13.989	14.0866	12.1431	13.7422	14.1238	13.9906
462	12.1087	11.0056	10.7846	11.444	9.44992	11.7346	12.187	11.8753
463	7.26746	7.01729	7.93923	7.39964	6.15291	7.66022	8.70142	8.4205
464	13.2834	13.4683	13.5191	13.7947	10.6273	13.7599	13.8619	13.8321
465	12.4787	12.8732	12.4406	12.8773	11.0895	13.2893	13.5305	13.2761
466	4.9618	5.08415	5.81907	4.78851	5.22913	4.46706	5.64813	3.94513
467	5.00742	5.06425	5.13695	5.07934	4.30018	4.16641	5.50263	4.37596
468	9.09998	10.1011	8.42842	8.81651	9.39493	8.60866	9.61857	8.07054
469	10.0559	10.2727	9.60028	10.6043	9.68621	10.8162	9.989	9.79723
470	11.1984	11.1288	11.1464	11.7247	8.78828	11.6741	11.3408	11.7457
471	12.1353	11.9868	11.2135	12.3489	9.69899	11.8378	11.7418	12.6923
472	12.2747	12.0297	11.1162	12.1204	9.51895	12.346	12.0065	12.8245
473	11.0944	11.5323	10.7897	10.7147	8.86579	11.0322	12.4181	11.4057
474	9.09926	9.12106	8.91268	9.8824	8.7295	9.64187	12.3573	9.82043
475	9.83434	9.61101	9.0667	10.1536	9.43587	10.7001	12.8783	10.2486
476	8.69606	9.16441	9.51223	11.1127	8.82804	10.2417	10.4862	9.76755
477	13.6426	13.7013	13.7584	13.5346	12.0014	13.5186	13.7464	13.8535
478	10.7722	10.1403	10.9697	11.2697	8.41087	11.072	11.1702	10.472
479	6.08808	6.26158	6.35903	4.64974	5.62222	4.53983	6.17811	7.54567
480	5.0676	5.20873	5.18869	4.36438	5.54049	3.78413	5.4261	6.90412
481	8.82628	9.9364	8.98007	4.22083	9.63385	3.7388	6.99059	9.91366
482	9.45191	9.36427	10.5401	9.91984	8.66279	10.3941	10.2562	10.2278
483	10.1584	10.045	9.72427	11.5244	8.40222	10.9783	11.2987	11.197
484	9.37642	9.16127	9.4433	10.8455	7.33554	11.2935	9.84484	10.8917
485	9.41217	9.46576	9.06254	10.9148	7.89726	11.1421	10.4282	10.6502
486	10.7749	11.2754	10.8935	11.6788	10.4584	11.1922	10.9586	11.3195
487	10.3311	10.3599	9.76568	10.8016	9.04552	11.1654	10.9183	10.9557
488	11.7358	12.0243	11.6654	12.5925	10.1666	12.1207	12.6596	11.7442
489	9.29471	9.60649	8.80314	10.4745	8.99111	10.2363	12.4251	10.2882
490	7.16102	8.35064	7.2331	8.27781	6.88975	7.82083	9.78913	8.78325
491	13.5435	13.873	13.5383	13.9922	12.4636	13.6849	14.5061	14.0773
492	9.78367	10.2917	10.9686	11.2689	9.77898	11.5636	10.6952	10.1674
493	11.3886	10.772	10.8755	10.1695	10.8828	11.1297	10.6349	5.30251
494	12.9728	12.7473	13.0347	13.0123	10.426	13.2094	13.7889	13.5932
495	12.552	13.052	12.2627	12.3894	8.27702	12.8679	13.3965	12.4619
496	11.942	12.3348	11.6541	11.7767	7.8565	12.3724	12.603	11.6194
497	10.7853	10.5141	10.0303	9.80744	8.85393	9.58865	10.4302	10.1254
498	9.88826	9.51973	9.55402	9.95394	8.19504	9.22612	10.5125	9.91662
499	11.5119	10.9988	11.2018	11.4807	8.47458	11.3008	11.9548	11.4981
500	11.2996	11.1752	10.0571	11.8609	10.1572	11.6111	11.8149	10.185
501	10.0274	9.93178	8.87247	10.9259	8.71405	10.751	10.352	9.26183
502	10.3076	12.663	11.3838	9.00001	7.94837	7.81444	10.9458	5.57229
503	11.0855	10.8755	10.9309	10.9604	9.78789	11.9016	11.8058	11.5177
504	10.3348	10.6557	10.0487	10.9151	9.55558	10.6191	10.9002	10.2279
505	10.3613	10.5861	9.98894	11.5097	9.4182	10.7633	11.0199	10.7907
506	11.0665	10.9214	10.5254	12.6278	11.0847	11.8596	12.3887	11.9772
507	7.74098	7.66298	7.05284	9.07911	6.98349	10.0242	8.15218	8.10648
508	10.3128	10.1274	9.91507	11.0584	9.02159	11.9543	10.8576	11.2518
509	12.6974	13.1323	12.1426	12.8195	11.8523	13.0859	13.496	12.3395
510	8.05062	9.22366	8.3906	8.70618	8.68365	9.50795	9.88332	7.7617
511	11.4453	10.9236	11.9569	11.1851	8.75808	12.6574	11.53	10.7303
512	10.8913	10.5213	11.1405	10.7884	8.94958	12.0377	10.2511	9.93479
513	11.3822	11.1607	11.5089	11.1361	10.4112	12.5787	10.6033	10.2737
514	9.63997	10.5761	9.53765	5.4371	7.00013	4.65755	8.03712	3.78384
515	8.70703	8.71216	9.13737	10.899	7.24234	10.4446	9.94235	9.88568
516	6.76551	7.00826	7.11602	8.79186	5.7055	8.01688	7.424	7.20179
517	12.2217	12.0471	12.0238	12.7066	10.2051	12.5695	12.4994	10.1569
518	9.43982	9.7221	9.95305	12.0262	7.67624	10.9879	11.2996	11.238
519	9.44081	9.70741	9.51601	11.2706	8.08576	10.3264	10.6717	9.65285
520	10.2488	10.4475	10.318	11.5998	8.80092	11.2911	11.3663	11.167
521	10.0708	10.4024	10.0467	11.6695	8.62348	11.3815	11.5451	10.9022
522	9.68658	10.001	9.13919	11.4406	8.99186	11.1398	11.2358	10.8621
523	8.41684	8.69029	7.51151	10.057	8.54155	10.5664	10.0031	9.36763
524	11.2504	11.309	11.5085	12.0824	9.63004	11.7975	11.5879	12.0811
525	10.533	10.8134	10.5121	11.0078	8.06554	10.7225	11.0711	10.4065
526	9.9101	9.48764	10.0286	9.65487	7.01505	9.60665	10.5405	4.74705
527	10.9066	10.7674	10.349	11.2764	8.3185	10.8803	11.3599	4.91077
528	10.0293	9.7179	9.61184	11.3209	9.12107	11.0682	10.9322	11.4923
529	9.26543	8.88201	10.1425	10.5655	7.90374	10.6157	10.6795	10.6706
530	9.95588	10.0933	10.4595	11.0117	8.92086	10.8901	11.666	10.7845
531	9.43304	9.4141	9.39825	10.8672	7.17723	9.84068	9.64357	10.2838
532	12.0359	12.1549	11.6791	11.8083	9.2954	12.2608	11.9145	11.5094
533	13.0209	12.4583	12.6716	10.9273	9.10386	11.1815	9.15468	6.57126
534	6.74308	6.75369	6.85621	5.92687	6.1102	6.69771	6.90926	6.03672
535	10.7748	11.2221	10.3179	11.652	9.74984	10.7682	11.7697	11.1127
536	9.14232	9.43852	9.77391	6.09398	8.23031	8.75152	9.58414	11.82
537	10.7548	11.1337	11.1207	7.57856	8.93266	9.19229	10.3905	11.7391
538	11.4298	11.8774	11.4141	6.73226	9.44761	9.41175	10.6849	12.2528
539	10.9857	10.6869	10.0271	10.3668	7.00134	10.682	11.4325	10.4712
540	12.6581	12.2038	13.7573	13.3891	6.40482	12.3796	5.27015	12.1578
541	10.2713	10.3979	9.76864	11.6571	8.34259	12.044	12.263	11.8986
542	9.45846	9.36183	9.15458	10.8677	6.23918	11.5443	11.2337	11.8729
543	10.6942	9.64672	12.06	10.6222	6.61772	9.95025	9.4008	9.70594
544	8.66025	8.56425	8.11866	10.2692	6.59864	10.5362	10.2408	10.2843
545	9.28853	9.37136	9.15907	9.64617	8.39629	9.82848	9.39197	9.54631
546	9.19427	9.54629	8.79572	9.98037	9.69697	9.98988	8.89024	9.42115
547	10.8764	10.623	10.536	11.2399	9.50726	11.5275	11.5249	11.0907
548	9.99058	9.82037	9.56912	9.60365	9.6062	9.49423	9.90168	10.2316
549	11.4418	11.4473	11.7109	12.8596	10.2028	11.8065	11.7898	10.8076
550	12.7975	12.9254	12.7032	13.3903	11.6285	12.6948	12.0849	11.0532
551	10.151	10.4723	9.49185	10.9837	9.36277	10.5593	10.8675	10.5242
552	10.3693	10.2841	9.61719	10.5355	9.67374	10.9401	11.1768	10.7745
553	7.21557	7.27159	6.84178	8.10543	6.68107	8.53566	8.9654	7.74099
554	5.83947	5.67583	5.31818	6.91455	6.37867	7.19328	7.30168	6.50437
555	8.78039	8.92714	8.72172	9.71654	7.96185	9.86797	10.0993	9.8809
556	9.74258	9.29753	9.90065	10.4589	7.65901	10.5159	10.7611	8.75662
557	11.8505	11.5324	11.5319	11.8668	9.17165	11.9016	12.276	9.73388
558	11.4071	12.8554	11.3802	13.8833	11.6416	13.4955	7.64168	13.4357
559	11.9326	11.9441	11.0924	10.7408	10.882	11.9494	12.3493	11.2442
560	10.4072	9.47915	10.1815	9.57069	10.4363	10.0728	10.2797	8.75163
561	13.9037	14.0634	13.8651	14.2155	10.7133	13.6756	14.3448	14.2312
562	10.7381	10.9072	9.46302	10.2792	11.1583	10.1534	10.7566	10.3281
563	9.1236	8.86463	8.72129	8.45952	6.47312	9.83754	9.88136	9.45518
564	9.86937	9.91513	7.92662	9.33554	7.02136	10.1349	9.90342	9.40016
565	10.7851	10.6514	10.074	11.894	8.8728	11.6503	8.37263	9.90961
566	8.07605	8.66204	7.25122	9.92809	8.20776	9.6285	8.98049	7.90482
567	8.78548	8.46264	9.02202	9.24337	7.6246	10.8264	9.43372	10.2071
568	8.39757	8.68267	8.9382	8.7139	8.16847	9.34447	9.20787	8.37286
569	11.4379	11.9414	11.7272	12.2463	9.62171	11.0047	10.233	8.70019
570	9.31892	9.47191	8.06266	10.726	6.77661	7.28912	8.75416	8.19604
571	7.73902	8.15507	7.35172	9.9884	6.77768	10.5529	9.14014	9.82323
572	7.1388	6.81653	8.09992	8.52857	5.8693	7.52386	7.46642	6.71113
573	5.99742	5.91466	6.57019	6.59507	5.9924	6.16755	7.4535	6.22944
574	10.388	10.0157	10.3274	10.4373	8.73856	10.9132	10.6986	10.672
575	10.5821	11.0511	10.652	11.0163	11.3829	10.9786	11.798	10.3371
576	6.64603	6.8664	7.18169	6.92946	6.29652	6.7759	7.49619	7.63794
577	14.2078	14.3508	14.1069	14.0033	12.3365	13.8927	14.6119	14.3405
578	8.48498	8.69673	8.91988	9.89436	8.59089	8.81928	8.95676	9.15274
579	10.3773	10.8022	9.86227	11.4366	10.4754	11.5316	10.9814	10.9944
580	8.69299	8.51852	9.34971	10.4307	7.15727	9.30063	10.9899	9.67017
581	9.2353	9.25735	8.27324	10.2129	8.14188	8.5811	10.6977	8.8379
582	10.3853	11.0175	9.91395	11.3124	10.0672	11.3495	11.3289	10.8787
583	9.02432	9.00452	8.12237	8.77343	6.95449	9.855	8.91598	8.17831
584	8.03561	8.13309	7.21203	8.16245	7.62346	7.847	8.458	6.66477
585	10.186	9.90025	9.45597	9.10258	8.09136	8.4322	9.58325	7.65899
586	7.51999	9.44019	8.80998	5.97762	6.4284	9.11686	7.82106	5.09006
587	10.7739	10.9346	11.1898	10.3501	8.69241	10.7138	10.4309	9.55019
588	10.3128	9.64933	9.97441	11.4063	8.92584	10.9345	11.4643	9.73311
589	11.0175	10.4011	10.4873	11.1475	9.42678	11.1819	11.324	9.28213
590	4.91419	4.46442	4.67824	3.89742	3.49541	3.90615	5.19161	3.25248
591	10.4943	11.5486	9.34941	11.0714	7.58226	11.169	9.45851	7.27038
592	9.96343	10.1746	9.85053	10.4011	6.93025	10.9639	11.1466	11.2869
593	9.87275	10.3739	9.45919	10.8497	10.7626	10.3043	11.4141	10.5246
594	10.0478	10.0306	10.4428	11.9902	8.43507	11.8701	11.6862	11.8957
595	8.26486	8.18665	7.88551	9.40585	8.15284	8.43924	8.56545	8.63544
596	11.4873	11.3135	11.4633	11.7949	9.37003	11.8477	11.4336	12.2524
597	8.9126	10.7051	10.3518	7.04701	6.21916	8.2465	7.30022	4.86133
598	8.33883	8.24664	8.63501	9.33271	8.07243	9.48531	9.69256	9.52677
599	11.6117	12.0093	11.2661	11.7361	10.024	11.6593	12.2813	11.7658
600	8.69151	8.91318	7.39522	6.69676	6.05567	8.88682	8.61181	8.17014
601	7.61079	8.12518	7.13218	8.1402	6.73764	9.02559	8.86407	8.99609
602	9.47858	10.0349	8.49915	9.33015	7.38648	10.4872	10.4664	10.5484
603	8.83575	9.34727	8.07663	8.66998	6.35881	9.84826	9.21334	9.8856
604	9.0369	9.07169	8.53467	9.4928	9.75071	10.6115	10.3287	9.54788
605	11.155	11.3008	10.8901	11.2536	9.02139	12.3776	12.264	11.7869
606	11.2222	11.4837	10.9675	10.9588	8.61972	11.2639	11.7585	10.5432
607	10.1751	10.1947	10.1917	11.1209	7.46682	10.1015	10.3747	10.0498
608	7.98313	8.62562	7.97033	9.10514	9.21939	8.51526	9.73615	8.61165
609	6.42698	6.68109	6.50463	7.34034	6.26641	6.7379	7.45228	6.58022
610	7.08821	7.60118	8.26649	8.71197	9.13588	8.54677	8.85087	7.43781
611	7.17635	7.33097	6.52103	8.39455	6.75278	8.75081	8.28673	8.90468
612	10.9275	11.2306	9.94607	11.2566	9.69582	10.8325	11.5799	11.0526
613	9.27574	9.06951	8.38903	8.28845	8.11759	9.53545	8.46711	8.95252
614	11.0145	10.9755	10.313	10.5729	9.33948	10.6372	10.6113	10.6183
615	8.90933	8.73967	8.99285	8.90351	6.84727	8.58836	8.40966	7.25274
616	10.9709	10.7537	9.54837	12.4917	8.80668	11.7137	12.6245	11.7064
617	9.66155	10.0223	9.7654	10.0308	10.1779	9.24039	9.84849	10.2718
618	13.3747	13.3423	13.5204	13.8511	12.2433	13.5886	13.6838	13.8482
619	9.48051	9.34404	8.88393	10.9589	7.85007	11.5663	11.3782	11.4436
620	11.4224	10.9473	10.1845	11.7725	8.97867	12.2793	11.461	11.3698
621	10.5946	10.5076	10.075	11.0722	8.90661	12.6414	11.3026	11.1154
622	13.7246	13.5947	13.6734	13.6334	11.9542	13.6327	14.2559	13.6472
623	9.47353	9.74866	8.81547	9.74532	7.12476	10.6853	10.3463	9.79299
624	10.5492	10.5467	9.93687	10.8658	7.63148	11.125	11.6796	10.8795
625	12.0642	12.1882	11.318	12.2276	9.83338	12.146	12.7576	10.8288
626	11.1892	10.8171	10.7541	10.6815	8.12603	11.0741	11.3847	10.8818
627	9.62188	9.7853	8.63213	10.2229	8.80295	10.1595	8.9194	8.95387
628	11.1681	11.2905	10.5967	11.5432	9.48745	11.2472	11.114	10.3679
629	8.99613	8.68217	7.51164	9.04424	7.42204	9.52295	9.00253	9.45814
630	8.33675	8.18648	8.78781	8.45299	7.69271	8.23954	9.42539	8.68876
631	11.4003	11.601	10.8924	11.0568	10.083	10.918	10.988	10.5073
632	10.3207	10.6393	10.3953	9.98375	8.6897	9.25312	9.96677	9.49978
633	12.1588	12.9455	12.5596	12.7102	8.90856	13.196	12.2028	12.1138
634	11.0859	11.2142	10.8446	11.8798	9.79303	12.008	12.9089	12.3741
635	5.09078	5.09457	5.94361	5.827	5.34649	6.00203	6.66735	3.86789
636	7.20896	8.20732	8.44925	7.74762	4.80423	8.25145	8.64622	5.25272
637	8.11494	9.35783	8.88994	8.10327	4.29705	8.93593	8.72515	4.40387
638	8.63407	9.75549	8.68995	7.65979	4.34695	9.03472	9.17095	3.74372
639	9.52011	9.29168	8.51122	10.402	9.24421	11.3151	10.6827	9.56
640	11.0179	10.7077	10.8219	12.2753	8.80219	12.2891	12.4539	12.1593
641	10.5551	10.7755	10.5409	11.9988	8.70149	11.9928	12.3863	11.9026
642	11.4726	11.0563	11.2765	12.2152	8.97806	12.4382	12.6117	11.4836
643	8.62169	8.6041	8.91915	10.1482	7.61649	10.8205	9.77114	10.2791
644	8.4008	8.43563	8.83102	6.06567	10.5057	7.65725	11.511	3.91988
645	7.64853	7.61494	7.44046	4.7783	11.5133	7.50279	11.6134	3.17736
646	9.70484	9.59526	9.25698	13.0759	6.84862	10.8698	10.6803	11.6542
647	12.0184	11.6458	12.2094	12.4897	10.5898	12.5905	12.1495	12.7411
648	9.42289	9.83029	9.3227	10.8553	8.39033	9.9221	10.2578	10.0889
649	11.4201	11.8923	10.8903	12.0805	10.5483	11.6628	11.7854	10.7921
650	8.97787	9.95373	9.45136	9.81576	7.2522	11.7729	11.3834	11.4605
651	9.78376	10.8972	10.5513	10.9013	5.15124	11.8641	12.1695	12.5985
652	7.18971	7.40615	6.57502	9.22491	6.34088	6.92455	7.29984	5.40103
653	10.6226	10.5514	10.319	12.0936	7.97967	10.5871	10.3522	8.20367
654	8.84751	8.73778	8.93791	8.93501	7.25364	8.46001	9.52731	8.13035
655	8.1992	8.51605	8.13818	10.5641	7.23778	9.84733	10.134	9.31402
656	10.1884	10.8008	9.81417	12.5892	9.07921	11.5566	12.319	11.0749
657	9.59804	9.89455	8.30576	9.59192	8.84924	9.66705	9.46942	9.44199
658	6.16776	5.59664	6.88638	5.56403	4.36959	4.36289	5.89736	3.66258
659	11.9607	11.1808	11.356	9.54622	4.54383	4.32039	9.09724	3.89933
660	10.6225	10.7378	9.94463	9.89365	8.92201	11.0251	10.0917	9.74573
661	9.80092	9.68192	9.15802	9.31234	10.0408	9.21451	9.49298	10.0223
662	12.9532	13.1361	12.5333	13.08	11.4816	13.3031	13.1567	13.3095
663	10.7192	11.2345	10.4441	11.5928	9.3464	11.8021	11.5017	10.517
664	11.87	10.2125	12.1321	12.0419	6.21607	12.5618	7.37711	10.7745
665	11.7368	10.6335	11.0937	6.32105	7.4807	5.78593	6.74014	5.30309
666	9.14318	9.72167	8.74283	10.5386	7.98852	10.7033	10.9392	11.8854
667	9.00698	9.57187	8.48187	10.9022	8.62096	11.072	11.0379	11.8142
668	8.48882	8.57833	8.85401	10.2361	8.10725	9.85251	10.6373	8.38701
669	11.7384	11.3336	12.7909	6.4854	6.19832	6.49684	6.68586	5.16465
670	9.06617	9.05307	8.84492	9.90582	8.37647	10.1366	8.59903	8.71461
671	9.47656	9.59345	9.16309	10.0313	7.3278	10.2817	8.91805	8.86577
672	10.4647	9.93384	10.4107	11.5412	8.56351	11.3373	10.8896	11.2686
673	10.3505	9.94042	9.97487	11.1063	8.6209	11.3025	11.1226	11.3087
674	10.7909	10.6507	10.7907	11.2099	8.43671	10.7968	12.2055	10.5641
675	7.95455	8.16808	8.03398	4.93295	6.5496	8.66211	10.6099	4.31116
676	8.44287	9.02449	8.65461	7.34515	7.73382	8.39737	9.65791	5.27704
677	7.4088	8.38918	7.7449	5.43206	6.50295	8.35245	9.89947	4.96475
678	9.36506	10.1474	9.31298	4.90238	8.45107	7.98078	9.91442	4.32496
679	8.23913	7.84855	7.7938	9.06241	6.19972	8.00606	6.80122	9.20963
680	11.0656	10.7142	10.7152	10.5797	8.8454	9.95437	9.73399	10.3824
681	11.0029	10.8373	10.5221	11.159	9.21644	10.886	9.76988	10.8209
682	13.1327	13.4837	13.1403	13.9458	11.2829	13.6527	13.8725	13.9269
683	9.72593	9.01157	9.60869	9.08731	8.55745	9.65212	9.86984	9.59601
684	8.1101	8.16109	8.60664	10.2865	6.93435	9.50208	10.151	8.82682
685	9.28055	9.0263	9.28422	11.0134	7.44708	10.7664	10.9358	10.5865
686	8.39053	8.50089	7.61615	8.52709	7.44402	8.17918	9.11686	8.27243
687	6.14879	6.35567	6.62391	7.57114	6.07837	6.97407	7.90297	7.18892
688	12.0443	11.633	11.8534	11.9552	7.8345	12.2051	11.7453	11.4152
689	11.6499	11.115	11.8011	11.1133	6.13052	11.7671	11.071	10.8415
690	11.5153	12.9311	11.8844	10.3473	9.69557	11.8676	7.9054	6.95457
691	11.0694	12.2172	11.0663	10.8665	9.66776	11.5328	6.00423	3.09227
692	10.212	10.492	10.0357	9.79335	8.21805	10.1038	10.6506	10.2354
693	9.91915	10.291	9.55673	9.85099	9.03151	10.4001	11.1033	10.4016
694	11.0242	11.4078	10.8483	10.9969	10.4659	11.1736	11.8781	10.9733
695	6.10957	6.17629	7.32302	8.17039	6.02842	7.62639	8.03181	7.0601
696	8.19519	8.40099	9.55976	9.96391	7.80615	9.30559	9.71559	8.42336
697	7.64116	7.54123	7.5846	8.37772	5.42185	7.76627	7.49811	8.99912
698	11.3321	10.9866	10.5204	10.7686	8.0294	10.7807	10.7263	10.4723
699	5.88856	5.84454	5.65073	7.28664	4.83043	7.23442	6.47278	4.96934
700	11.4393	11.6635	11.4811	11.9849	9.14677	11.8724	11.7059	10.2628
701	10.073	10.0856	9.65563	10.4699	9.17884	11.429	11.099	11.0191
702	9.68519	10.0332	9.45394	9.08415	10.7962	9.46192	9.92678	9.74599
703	10.1471	10.2257	10.1123	11.3683	9.38247	11.0616	11.3118	11.1649
704	10.1916	10.5561	9.83767	10.7449	9.1035	10.2025	11.2444	10.8023
705	10.6444	10.1631	9.42508	11.8717	9.18185	11.0246	11.7393	11.5179
706	9.93781	9.86443	9.44058	10.4674	9.40532	10.6696	11.0905	10.3807
707	8.81081	8.48775	8.95031	9.07852	6.42786	9.44042	8.84817	9.78973
708	11.4347	11.0723	11.0744	11.1938	8.30081	11.7213	11.1707	11.4675
709	8.3199	8.18445	8.24349	7.77038	6.14013	8.68796	8.07104	8.7371
710	8.14296	8.05843	7.27032	7.3778	6.9818	8.51328	8.24743	8.12864
711	8.73099	8.58017	8.62235	8.6974	7.95687	9.2916	9.34465	9.39013
712	9.61235	9.96929	9.24494	9.37497	8.94053	9.57596	10.027	9.47454
713	9.72105	10.8695	10.3568	9.70454	10.5966	10.5311	7.37215	5.21477
714	9.52639	9.92627	9.25785	9.25817	8.36523	9.56614	10.1903	8.24903
715	5.54893	5.34637	5.9291	6.06428	5.7147	6.04919	6.67699	5.0787
716	9.35643	8.99243	9.27562	8.36669	6.1991	9.02911	8.98579	7.90981
717	10.7714	10.3468	10.2454	9.52504	6.19309	10.1208	10.4303	8.77817
718	9.48881	10.0806	9.56925	9.77436	8.81589	9.40401	9.23061	8.65412
719	8.68885	9.2356	8.89227	9.33626	8.398	8.68873	8.63584	7.92556
720	8.79588	8.91959	9.30018	9.5722	7.27998	9.53398	9.07622	8.49997
721	11.2088	11.6827	10.4664	12.0367	8.56475	11.3921	13.2036	11.3312
722	10.8047	10.7132	10.9502	10.215	10.9843	10.628	9.53263	9.62553
723	9.74896	8.18247	10.9955	12.7904	7.78307	12.6849	12.0353	10.3668
724	9.11306	9.27823	9.42413	10.2353	8.40282	9.93166	10.5696	9.76423
725	9.76722	9.84015	9.1425	10.5688	9.23622	10.2706	10.9171	9.99819
726	9.05577	9.00403	9.40838	10.5424	7.65656	10.0296	10.3755	10.2294
727	10.12	10.1829	10.4451	11.527	9.06846	11.1238	11.3639	10.8894
728	11.1951	10.7943	11.1314	11.4655	9.11939	11.0916	10.2414	12.1088
729	13.5221	12.3887	13.788	12.0832	9.46314	12.2175	12.069	11.9704
730	11.7657	10.485	10.6242	12.8793	7.26099	11.8444	12.8021	11.894
731	6.65873	6.74492	6.82106	7.68264	5.60005	6.41084	8.48571	6.16464
732	10.1689	10.2344	9.55787	10.0046	7.49329	9.37236	11.6216	7.72796
733	5.93914	5.80327	6.14629	6.45208	5.93202	5.72085	6.71621	5.10452
734	9.05268	8.95831	8.62808	8.27251	6.1838	7.85053	9.61128	6.42595
735	9.57141	9.13919	9.67829	9.88932	8.27557	9.87908	9.21627	7.62494
736	7.54561	7.05399	7.97202	8.35429	6.58032	7.79928	7.93901	6.65154
737	11.0807	10.908	10.9206	10.9707	7.0071	11.0841	11.1197	11.3923
738	12.1849	11.9508	11.935	11.9766	9.96179	11.9133	11.898	11.3319
739	7.72696	7.56247	8.63372	8.47108	6.77507	8.63246	7.78475	9.04245
740	10.0358	10.0708	9.46778	10.1151	7.71468	9.05901	9.83725	6.12202
741	6.98647	7.16936	7.0123	7.55531	6.19811	6.85817	7.64773	6.58299
742	9.30688	9.65441	8.99177	9.31033	8.14131	9.35245	9.64199	8.88114
743	11.869	11.5809	11.9358	12.6878	9.50621	12.0129	11.2394	3.09876
744	11.1388	11.1917	10.4733	11.2857	8.57705	11.8755	11.826	11.758
745	13.5982	14.0593	13.4617	13.7028	11.9058	13.6768	14.1886	13.9674
746	10.9274	11.0739	9.32198	11.3293	8.25354	11.0289	5.87306	3.4836
747	8.5415	8.79903	7.7566	9.04146	7.90801	8.98772	5.30241	3.41611
748	11.5892	11.746	10.7696	11.3218	9.23572	11.3401	8.26076	5.15926
749	9.95975	10.2629	9.6099	10.7767	8.5253	10.274	10.1296	10.0691
750	10.2156	10.0069	10.1816	11.767	8.56277	11.6128	11.0817	11.6138
751	10.1743	9.92961	9.78186	10.7982	9.20859	11.3196	11.036	10.4442
752	8.8775	9.08841	8.99238	8.7896	7.42588	9.60076	9.63276	9.30791
753	10.7545	10.9033	10.1325	10.4534	9.91807	10.8232	10.8779	10.9891
754	10.4452	10.6394	10.3099	11.2936	9.94705	11.3315	11.3278	10.7176
755	10.9078	11.2472	10.4724	11.7425	10.9342	11.9053	11.9985	11.1243
756	6.51343	6.60988	6.21586	7.33071	5.61734	7.87693	7.43077	7.20222
757	7.55431	7.84573	6.91391	7.96573	6.32515	8.67436	8.21231	8.21917
758	8.11903	8.40634	7.29858	8.59296	7.69222	9.44629	8.71738	8.54638
759	12.9729	12.4782	12.7197	13.4896	10.0178	13.2669	13.6532	13.4769
760	9.56295	9.98089	9.61089	10.3793	7.77629	10.4492	9.87324	10.6588
761	7.66775	7.88175	8.03334	8.45174	7.01918	8.9369	8.39136	8.94639
762	8.85469	10.0561	9.82546	10.4837	8.53322	10.8214	10.5725	9.74264
763	7.2201	6.94338	7.26757	6.4884	6.32377	6.10343	7.71358	7.06859
764	9.46639	10.1129	9.84004	8.25514	8.13169	8.02552	9.14696	8.22
765	9.71879	9.94876	8.92557	9.33169	7.91908	10.0776	9.30873	9.90813
766	10.3438	10.5748	9.93651	11.3021	9.21411	11.3535	10.8462	11.3329
767	11.1566	11.2629	10.8953	11.6611	8.82729	11.1279	11.9479	11.4193
768	11.8	12.0396	11.2743	12.1067	10.2916	11.6246	12.0673	11.7117
769	10.9079	10.9185	10.6606	11.8491	9.68903	11.5859	11.6414	11.9488
770	11.7366	11.0445	10.4938	12.4422	11.7553	11.9651	12.7655	5.57781
771	12.0348	11.193	10.1602	12.0417	11.9181	11.6611	12.2895	5.97192
772	9.63177	9.58073	8.80283	9.68784	8.0809	9.74428	9.7033	9.60192
773	8.92877	8.8256	9.89245	10.3738	6.92206	9.99034	10.1227	9.22819
774	6.51294	6.62731	7.92627	7.98064	6.57853	7.59131	8.13645	7.33218
775	7.69639	7.53267	8.26937	8.33263	8.32991	8.8779	8.92906	8.60867
776	7.58871	7.26172	7.88752	8.09908	7.29561	7.98436	8.78229	7.87831
777	6.14326	5.07506	7.12888	5.1926	5.28691	4.78976	6.35542	4.33941
778	10.2148	8.56662	11.1276	8.99636	7.9686	8.83854	9.91269	8.445
779	10.2425	9.96986	11.9094	13.1029	10.0596	12.5723	11.8499	10.8559
780	9.56937	9.7461	9.50375	11.9916	7.24289	10.9805	10.4713	10.7596
781	10.3547	10.6955	10.321	11.5044	10.0555	10.9275	11.6366	9.45571
782	13.6836	13.9043	13.4619	13.7773	12.0463	13.921	14.27	13.6882
783	10.1643	10.2833	10.2886	9.80006	8.39201	10.6722	11.1658	10.3677
784	10.2473	10.5422	9.98873	11.5007	9.89066	11.6618	11.7539	11.2251
785	14.1039	14.2291	13.8973	13.9905	12.759	13.9369	14.5829	14.2613
786	12.9864	13.0751	12.9094	13.9349	10.9244	13.4023	13.7406	13.5108
787	9.8181	9.39324	9.91539	10.7695	7.18322	10.1055	9.99697	10.6489
788	10.3261	10.1495	9.82243	10.7771	8.78147	9.97832	10.5945	10.0724
789	8.37772	9.51328	8.88612	6.3347	7.0108	5.56804	7.08027	5.42867
790	5.49484	5.85739	6.4855	5.77871	5.65276	5.19997	6.46064	4.53349
791	10.1322	10.0172	10.1402	11.2841	7.8827	12.5541	10.9833	11.9111
792	8.99626	9.28076	9.82172	10.1611	8.19412	10.3925	10.8744	10.7068
793	4.95026	4.9082	5.05408	5.00594	4.93814	4.85919	5.56205	4.63064
794	9.99778	10.2851	9.98207	13.202	8.27836	12.3558	11.3355	11.073
795	9.79124	9.5112	9.9058	10.9749	7.96995	11.5992	10.5644	11.0116
796	11.9634	12.0511	11.8453	13.1902	9.56609	12.9817	13.3337	12.6898
797	5.3315	5.32415	5.85198	6.38989	5.7813	5.49291	6.89479	5.68743
798	9.27069	9.43149	9.06887	9.71206	9.7524	9.65816	9.14029	9.12448
799	9.57481	9.29844	9.40787	9.39405	7.09594	9.82745	10.9196	9.37149
800	9.69976	9.8393	9.97436	13.6523	9.70015	12.187	11.3045	6.39681
801	12.3616	12.4818	11.8535	12.5548	11.2499	12.3247	12.8478	12.731
802	10.8998	10.5326	10.6352	11.2595	8.17769	11.7876	11.58	11.6439
803	10.5798	9.97512	9.87391	10.8348	8.56181	12.3249	11.8561	11.564
804	8.46819	8.9522	9.06244	8.33892	8.74532	8.43531	8.81824	7.93145
805	11.9832	11.7148	11.5904	12.5282	8.19038	12.3311	11.7886	11.881
806	7.72059	8.69572	8.20109	8.21617	6.47763	10.0246	7.64017	5.47079
807	7.42879	8.12381	8.431	8.4963	6.23925	9.52121	7.52993	5.48944
808	7.60205	8.5598	8.17702	7.99267	5.996	9.33923	6.95807	5.15381
809	9.16307	8.82855	9.58462	10.302	7.90933	10.3206	10.7126	9.62651
810	8.28767	8.20334	9.15181	8.82509	7.78803	8.51751	8.25521	8.19179
811	6.08696	6.16367	6.47095	6.02471	5.21598	5.08404	6.86133	5.20407
812	8.66224	8.96368	8.35216	9.25595	6.54014	10.1815	9.95361	9.19661
813	9.84607	10.4052	9.74791	10.4455	9.40676	10.0242	9.93656	9.84672
814	11.0938	9.21982	11.3422	10.1727	5.13862	8.86602	9.92582	4.19318
815	11.1168	9.28865	12.0289	11.3724	5.48028	9.12128	10.8573	5.41235
816	10.4384	10.1017	10.5851	5.89837	7.61568	6.34979	5.31588	8.08424
817	10.1	11.6845	10.5747	10.3655	6.97223	11.4691	9.18331	6.16303
818	11.6447	11.9015	11.0997	12.8174	9.57447	12.5587	12.1011	12.2622
819	10.1564	8.80262	8.27255	11.3509	3.59963	11.5935	11.7874	11.029
820	9.87094	8.86005	8.39177	11.7233	3.63303	11.5057	11.8935	11.0938
821	13.8042	13.6624	13.8989	14.1314	12.1346	13.9689	13.9743	14.0178
822	7.64518	8.58148	7.74843	6.33861	7.75055	6.55399	7.59969	7.95783
823	6.0113	6.58107	6.36005	4.25497	5.99678	5.19279	6.28197	7.09747
824	10.4792	10.8786	10.0131	10.1795	10.0797	8.93516	10.5157	10.3444
825	7.10103	6.91586	6.33821	8.24416	4.88576	8.50389	8.22368	8.13006
826	9.737	9.26104	9.60869	10.2952	5.95808	9.87112	9.82157	9.49723
827	8.07076	7.91794	7.76242	8.5548	5.32473	8.053	7.97774	8.99394
828	10.8324	9.58929	11.3349	11.6431	10.9594	10.1809	11.8802	8.72635
829	10.759	11.1461	10.2559	12.7089	6.91244	10.0835	11.795	8.78486
830	10.5893	11.1421	10.0662	12.4625	7.07404	9.29755	10.8864	7.47779
831	10.7372	10.4299	10.4273	11.7626	7.88043	11.3342	11.2589	10.7167
832	9.24425	9.62764	8.02235	10.1015	10.4209	10.4967	10.3948	11.4724
833	11.7025	11.2372	10.8142	11.8524	9.49749	12.3499	12.214	13.1175
834	12.5948	12.1492	11.9448	13.0191	10.6381	13.0072	13.1209	13.4106
835	9.17593	10.0272	8.4184	9.61376	8.31911	9.88786	9.74511	9.48762
836	5.22067	5.55173	5.24182	5.81953	4.88191	6.75805	6.24448	7.29084
837	6.3468	7.49353	7.6786	6.55576	7.98024	7.55652	7.9948	3.97233
838	9.71973	10.785	10.1074	8.56426	10.5362	9.98891	10.5153	3.99721
839	8.41838	9.26276	8.74091	9.64526	8.18447	8.48134	7.35063	9.54333
840	10.2285	11.2323	9.75672	10.9934	10.137	10.1592	7.33942	10.6756
841	8.30012	8.31341	7.10097	8.85674	11.0686	7.40981	9.685	8.01938
842	7.77627	8.14686	7.81879	8.45488	7.38571	8.61942	9.73978	7.6979
843	12.2055	12.7214	12.1489	10.5934	8.98879	11.8473	11.6773	11.0663
844	8.27808	8.53998	8.02542	9.18343	7.84858	9.45927	8.77289	8.56852
845	11.038	10.9297	11.0031	12.3833	8.89355	12.1983	12.2508	12.4262
846	12.5593	12.4854	12.7174	12.4808	9.178	12.6263	12.239	12.2856
847	10.8762	10.7762	10.7692	11.1208	6.8111	11.2154	10.998	10.7927
848	8.28982	8.87066	8.53184	8.8284	8.40558	8.10963	8.56793	7.82857
849	8.31962	8.71616	8.39579	9.29632	8.36094	8.66149	8.70142	8.18193
850	11.2903	11.5355	11.5861	12.8552	10.5437	12.5444	12.6623	13.0518
851	9.18307	9.22728	9.61085	10.3393	7.71096	11.0154	9.45754	9.8183
852	11.1819	10.4641	11.2076	8.13709	6.16292	9.39602	4.81532	3.47142
853	9.90812	9.20949	10.1146	7.82504	6.09991	8.46458	5.1024	3.65185
854	9.8637	10.1852	9.3636	11.2803	9.0289	11.4773	10.7493	10.5272
855	10.468	10.4603	10.2275	11.6678	9.11128	11.8692	11.4097	11.8995
856	11.3549	10.0818	10.4153	9.02019	8.43578	10.7344	9.09345	7.11186
857	10.4742	9.02283	9.83035	8.52646	6.59256	9.9041	9.31154	7.33755
858	9.88627	10.036	9.90867	11.1965	6.90676	11.0529	10.711	10.6345
859	9.8457	9.89179	9.92234	10.0428	7.30138	9.34083	9.44276	8.09277
860	7.00052	7.1939	7.47776	7.42169	5.34061	6.66421	7.64653	5.96985
861	6.18372	6.04729	6.62073	6.7774	5.8773	6.57847	7.83675	6.51685
862	10.5524	11.051	10.2807	10.3745	10.0907	10.4375	11.4475	10.579
863	5.90594	6.38966	5.36139	5.08622	6.56853	5.15313	5.87046	5.7587
864	11.2756	10.8576	11.1287	11.3094	9.77872	11.0216	11.5983	10.4144
865	8.31735	7.94156	8.9171	10.0124	6.77359	9.08432	9.21506	9.56449
866	11.2479	11.4857	10.965	11.7472	9.54851	12.0561	12.0522	11.96
867	10.3681	10.5887	9.82376	10.2105	8.28764	10.0355	10.8279	10.7563
868	6.58046	6.89886	6.26883	6.80741	8.36445	5.7328	8.7498	5.22302
869	8.98649	10.025	8.29715	9.22357	10.6051	7.3343	10.8777	7.07236
870	9.84316	9.48274	9.62231	10.3686	7.70976	10.7962	11.1391	11.5391
871	10.0086	10.5561	9.29219	10.7817	8.96226	10.7138	10.7799	10.3235
872	6.98406	7.84567	6.22082	7.45981	7.81431	7.42385	7.07854	6.16317
873	9.99021	10.4267	9.79937	10.8042	7.83749	10.8769	11.1115	10.6115
874	9.73239	9.34111	9.54472	10.3357	9.55959	10.2312	10.4512	9.74272
875	9.6336	9.84971	9.61444	10.9173	8.21911	10.8124	10.5307	10.4192
876	7.74382	9.39589	8.5569	8.38885	7.34582	4.94769	12.6539	3.79646
877	9.06352	7.59108	8.99618	9.57343	7.99926	10.2693	11.4705	8.6465
878	8.32578	8.0899	8.49035	9.69568	7.78035	9.10765	9.21315	9.22057
879	10.3287	10.2504	9.87926	11.2356	8.04971	10.9283	10.8865	11.3995
880	10.5082	10.6963	10.0224	11.7	9.5067	11.2156	11.2599	11.3238
881	7.34874	7.46253	7.80138	7.7854	6.51639	7.15347	8.71225	7.89849
882	8.10452	8.02713	7.84553	8.02163	7.55003	7.33912	8.74281	8.09777
883	6.63668	6.49107	6.68039	7.01797	6.40118	6.85438	7.71955	6.4448
884	9.34579	9.49347	9.27665	9.7723	8.54139	10.2378	10.0565	9.94028
885	7.20287	7.36414	7.44149	7.98973	6.40802	8.3017	8.29178	8.07839
886	11.59	11.7645	11.1445	12.1858	9.85274	11.699	12.4095	12.111
887	10.5665	10.6449	10.379	11.4821	8.15314	10.8668	11.4646	11.1614
888	10.6026	10.9978	11.7642	11.1789	10.7946	9.60213	12.8286	9.39349
889	9.08576	9.11463	8.9595	9.68934	7.35112	9.03538	8.7485	8.59429
890	9.53418	9.84548	8.6205	8.32781	8.33944	9.22868	8.2419	7.97479
891	9.28137	9.60402	8.53981	8.44638	7.96755	8.88963	8.1428	8.42521
892	8.7567	9.06429	9.10631	9.98447	8.40086	9.44668	9.41095	8.82865
893	8.76266	9.21885	8.51661	9.43022	9.65665	9.38222	8.40271	8.14352
894	10.1164	10.3228	9.91069	10.7281	9.53567	10.4798	10.4348	10.3324
895	5.81404	6.11059	7.66513	7.21008	4.43037	5.04379	8.04973	7.92436
896	10.7311	11.6382	10.9661	10.4905	8.54984	9.23448	11.457	10.3751
897	8.65854	9.44046	9.11279	7.62581	6.46168	6.52349	9.42135	7.76357
898	7.5334	8.19346	6.89557	8.29288	7.2499	7.2476	7.4084	6.73051
899	10.4277	10.6661	9.99588	11.4213	8.5269	10.9201	10.8724	10.5941
900	5.40866	5.62009	5.18785	4.59133	6.11926	3.95013	5.07756	3.749
901	8.5169	7.84501	9.5061	9.1771	7.89635	8.8559	9.40335	7.69991
902	5.47487	5.53176	6.10992	5.84439	5.06059	5.47387	5.67053	4.75512
903	10.7118	11.6107	10.33	11.9504	11.1117	11.0611	11.4786	11.2436
904	10.1451	9.67783	9.67689	10.4794	6.71806	10.0973	10.1057	10.7945
905	9.6335	9.13919	9.22992	10.1167	7.31725	10.5026	10.1402	9.60469
906	8.66379	8.39103	9.55798	10.2049	7.87734	10.2555	10.1455	10.1101
907	10.1389	9.89544	10.3225	9.95954	7.78203	10.5753	10.7613	9.37499
908	7.78537	8.25833	7.0364	9.52022	6.50407	9.53878	8.35718	8.11538
909	10.6083	10.468	9.88228	11.6096	9.20638	11.9162	11.495	12.1872
910	5.69607	5.75324	5.70617	6.82357	7.37771	6.73916	7.61363	5.60286
911	7.8971	8.03982	7.99635	9.12461	6.8553	8.60706	9.18544	8.48528
912	9.94044	10.0987	9.10526	10.3951	9.28608	10.4518	10.5156	9.52143
913	11.5895	11.7226	11.3492	12.1932	9.63	11.8488	11.7209	12.0527
914	10.3315	10.3436	10.1321	11.3332	8.57482	11.0329	10.8014	11.3345
915	6.83362	7.15789	7.50514	12.962	10.9811	7.66064	7.51642	5.35062
916	9.00479	8.97207	9.44885	10.2902	7.1675	9.92339	9.94473	10.2107
917	7.71141	7.54672	8.87263	8.27746	6.82477	9.74484	7.38191	8.90116
918	10.5972	10.5543	10.7845	11.3608	9.30054	12.0013	12.2773	12.5019
919	9.6136	9.83527	9.69867	11.1718	8.15964	11.4466	11.0124	11.5898
920	9.02906	9.3801	8.59471	7.69131	6.24882	8.01772	9.79888	8.48126
921	9.95959	10.2853	9.85368	9.28111	6.38468	9.90994	11.3417	9.32663
922	8.99282	9.68438	8.57375	8.38121	7.75814	8.97663	9.55424	9.04384
923	10.6201	11.1516	10.1729	9.74241	8.94494	9.73709	10.6475	9.59917
924	7.47908	7.75558	7.89696	8.55634	7.35788	8.22317	9.02361	8.57957
925	8.83044	8.25263	8.63148	9.18959	7.52729	11.0521	10.4151	9.02825
926	11.5593	12.059	11.4394	12.7959	8.68596	11.5099	12.0009	10.7263
927	9.66679	9.99733	10.2297	12.1232	6.91045	10.3974	10.9597	10.197
928	11.2817	11.1832	11.3445	12.2632	8.60179	12.3168	12.4747	12.2533
929	6.38065	5.98385	7.74821	7.27293	6.35728	6.61503	8.1944	7.87633
930	7.34398	7.29114	7.48334	7.83417	7.31855	7.39055	8.86501	7.01566
931	11.6235	11.4419	10.8539	11.9775	10.6704	11.7869	10.2977	11.1919
932	7.58691	7.28741	7.84907	8.49349	7.82861	7.98866	9.32201	8.85031
933	10.0792	10.0781	9.55923	11.0913	8.46481	11.7361	10.5273	10.6439
934	13.2758	13.1947	13.1557	13.7506	11.3151	13.3137	13.7567	13.8136
935	9.58001	9.95303	8.68133	9.98935	9.51273	10.3242	10.4508	9.28427
936	9.07684	9.75135	8.8248	9.77465	8.73593	9.4703	9.18103	8.8167
937	10.1699	10.5807	9.69525	10.1182	9.93762	10.1748	10.5409	9.32986
938	9.45899	10.1946	9.52899	10.4887	10.4369	9.63008	10.7565	9.68991
939	7.96884	7.99628	8.54676	9.21489	8.86721	9.12523	10.1739	9.06969
940	10.2354	10.4697	10.2568	10.5785	7.05672	9.83987	10.5606	9.33049
941	10.0914	10.2824	9.41353	10.0844	9.17898	10.3652	11.4745	10.3005
942	9.28584	9.15905	9.29608	9.89334	8.7563	9.89232	10.0348	9.46663
943	9.89752	9.50842	9.74346	10.2285	7.60792	10.013	10.0852	9.83688
944	9.78631	11.0865	8.27605	9.38536	6.68731	8.94047	7.13287	4.24033
945	11.1694	12.3262	10.3362	10.8783	7.2539	10.3001	9.07743	4.65153
946	9.07241	9.95702	8.73663	8.85536	7.18723	8.39578	8.28859	6.51476
947	8.33529	8.27384	8.37775	8.77154	8.23952	9.22434	9.55865	8.42206
948	8.23024	8.77418	8.84459	9.44064	6.37854	9.81084	9.68863	9.39452
949	8.39686	8.92818	8.4187	9.23369	7.2067	9.68115	9.57452	9.1653
950	11.0714	10.565	10.9262	8.53422	6.84507	11.1286	10.5168	9.86738
951	9.07135	9.20385	8.78148	9.28206	6.68764	10.1157	9.34943	8.9185
952	8.47908	8.87227	7.936	8.9575	7.78411	10.5579	9.80446	9.04301
953	9.25236	10.3664	10.3918	11.1046	9.84363	8.76688	11.2577	9.41162
954	11.6403	13.251	12.6414	13.372	9.38005	13.238	8.32337	12.7121
955	10.3053	10.6472	10.3247	4.61879	11.8307	5.71795	13.5682	8.82312
956	8.15009	8.83005	8.05994	6.59745	5.63939	7.0377	8.21504	4.27156
957	14.2631	14.3764	14.2598	14.2849	13.519	14.03	14.8534	14.2543
958	5.76577	7.14565	5.59878	5.8561	5.91476	7.30022	5.37412	3.84579
959	7.31335	9.2156	7.36234	8.0164	8.30411	8.0947	6.55083	4.47892
960	9.72155	11.0063	10.3147	10.8374	8.33501	10.6734	11.4612	11.9817
961	9.96777	10.2984	10.3737	11.2667	9.19816	11.684	10.9105	10.581
962	9.0457	9.16484	9.18612	10.1624	8.74416	10.1715	9.66478	9.6778
963	9.01811	9.12032	9.24955	10.3155	8.34097	9.83281	10.497	10.8948
964	7.11609	7.68342	6.80984	7.67485	8.66727	7.95295	8.37853	8.61488
965	7.90686	8.21141	7.57056	9.57174	8.85293	10.1244	9.97528	9.83931
966	10.9268	12.068	12.1604	5.14392	5.80178	4.88052	5.54759	5.21543
967	7.58564	7.50582	7.71455	8.0088	7.22806	7.49837	8.83563	7.32514
968	9.02125	8.78366	8.38481	9.70669	7.43438	9.17482	8.86693	8.87885
969	11.2248	11.121	10.8937	12.7909	10.1068	11.8907	11.6959	12.4468
970	4.7145	4.65735	5.12172	5.21034	4.1814	4.83648	5.33684	4.1155
971	11.5118	11.6915	11.062	11.6585	10.5887	11.5945	11.0103	10.8396
972	9.71794	9.73162	9.50987	10.8177	8.43463	10.1993	9.80677	10.1141
973	9.908	10.6253	9.30744	8.16956	7.3624	7.50972	10.8741	4.11439
974	9.06149	9.61513	8.56465	8.93782	7.21017	8.23504	9.54804	9.43422
975	7.98487	8.70124	7.50896	8.5462	7.48997	7.5038	9.30318	8.4669
976	9.42808	10.4055	8.22116	9.1683	8.1488	8.22004	10.2687	9.13233
977	7.7987	8.42746	6.79182	7.49723	7.33228	6.43	8.46102	7.75707
978	8.34196	8.83529	7.47658	8.09958	7.67774	8.20141	9.6154	8.64026
979	4.94883	4.96946	5.08822	5.69936	6.37757	5.72709	6.48467	4.77003
980	6.70786	6.58641	6.64419	7.54061	5.25723	6.80692	7.31767	7.33629
981	11.1599	11.4573	11.0254	12.1159	10.4739	12.163	11.9956	12.2381
982	9.98314	9.71791	9.39635	9.74096	8.07282	10.2406	10.1677	9.09788
983	9.38149	9.49756	9.27171	10.3792	9.42183	10.3935	10.2029	9.50082
984	9.67992	9.42396	8.80581	10.1844	7.51372	10.554	9.66691	10.4378
985	10.1794	9.80245	10.023	11.7941	7.24196	11.9634	11.7497	12.0275
986	10.0276	9.93512	9.3871	10.957	9.47802	11.1677	10.4814	10.7476
987	10.067	10.3913	9.94699	11.7922	7.99639	11.5714	10.9169	11.2941
988	8.82473	8.63462	8.87667	9.0036	7.64363	9.14706	8.79757	8.86286
989	6.15682	5.98979	6.69047	7.08439	3.68535	6.78651	6.2892	7.55553
990	8.97858	9.04254	8.67635	10.1323	10.5487	8.46777	10.4161	5.56124
991	11.3216	11.6908	11.8544	12.9511	9.42743	11.8736	12.1842	12.715
992	10.8209	11.018	11.0429	9.83655	9.66654	9.87511	10.0996	8.62205
993	8.46342	8.70342	8.87897	7.32299	6.83783	7.91404	7.96365	6.67216
994	8.98082	9.31271	8.88749	7.6775	8.28384	7.9001	7.92189	6.13016
995	8.83236	8.40918	9.27366	12.6873	5.64492	10.7108	11.4806	8.18758
996	9.20591	9.12744	9.15652	13.616	7.35846	11.3224	12.0744	8.33449
997	7.41699	7.07088	8.58107	9.89506	5.73936	8.78787	8.43189	7.69004
998	10.8071	11.0566	11.1279	12.1881	9.0801	11.8818	12.4705	12.6102
999	10.1178	10.4154	10.1794	12.1351	8.78088	11.0413	10.5429	9.74295
1000	10.7268	10.4298	10.5846	11.3987	10.4446	11.7643	10.8168	12.1437
1001	9.59969	8.92974	10.3602	9.13832	7.56369	8.93592	8.08255	7.97955
1002	8.42605	7.79591	8.85452	9.96616	5.57687	8.24061	5.92381	4.88281
1003	9.35329	9.40208	9.57774	10.9638	8.03456	10.6449	10.3968	11.0421
1004	7.95764	7.07709	8.15042	10.1078	6.00627	9.94686	9.39089	10.4805
1005	10.6869	9.78108	10.0322	11.204	7.73255	11.7744	10.8098	11.2389
1006	9.93256	9.65422	10.0831	10.9752	7.03042	11.3289	10.8896	11.3019
1007	10.4521	10.1738	10.4761	11.7294	7.7953	11.7769	11.4821	11.8709
1008	8.88811	8.94299	8.62029	9.54713	8.20643	8.76704	9.15364	8.17604
1009	9.31338	9.12366	9.4852	10.8399	8.48468	7.98245	10.0001	7.12783
1010	8.31678	8.69068	8.27985	8.66623	7.46142	8.91249	8.43674	7.66718
1011	9.38371	9.05308	8.93209	10.8236	7.99886	10.3658	10.7696	9.67043
1012	8.58865	8.66164	8.2362	9.76935	7.79946	9.01261	9.64971	8.7934
1013	10.1201	10.3572	9.50223	10.774	8.80792	10.0014	10.6613	9.59418
1014	10.4926	10.8328	9.53578	10.9308	9.28703	10.7037	11.2802	9.6946
1015	10.6766	10.5193	11.3053	9.84874	5.67081	10.7266	11.3316	10.3161
1016	10.8138	10.8054	10.1807	10.7545	9.45212	11.0224	11.1454	11.0324
1017	9.53534	8.87886	11.2648	10.0963	8.13322	10.8169	11.8654	10.7288
1018	8.47057	7.85111	10.9201	9.28887	6.91978	9.67694	10.9641	10.8185
1019	10.3649	10.5371	10.0332	11.4392	9.08134	11.2112	11.1149	10.1562
1020	14.6073	14.6643	14.4605	14.5085	13.2091	14.0763	14.8145	14.4406
1021	9.63674	9.67478	8.84996	10.3798	9.50903	10.0197	10.5103	9.89905
1022	9.70203	10.3349	9.9095	10.2279	8.97856	10.2822	11.0309	9.39019
1023	5.33795	5.89288	5.93045	6.13446	5.40597	5.1117	6.49776	4.76816
1024	6.2813	8.50208	7.17415	4.8962	5.99082	4.6007	5.31106	4.12761
1025	7.73903	10.6499	9.34538	6.72981	7.55816	5.50817	7.48204	5.75103
1026	9.45359	9.52203	9.11706	9.44876	9.30701	9.69133	11.3028	9.70096
1027	9.93457	9.99223	10.016	10.2817	8.54383	10.0061	11.8495	10.0423
1028	10.1654	10.1646	10.2225	10.1504	8.82472	10.1611	10.6491	9.91379
1029	9.18659	9.5328	8.96235	9.40862	8.96095	10.1275	9.13206	9.16008
1030	11.6458	10.7551	11.5597	11.2746	9.28178	9.94844	12.1029	9.04591
1031	10.9006	10.8167	10.3621	11.1772	7.7363	11.4414	10.8175	10.6231
1032	7.9574	7.81174	8.38509	9.43277	6.89251	9.04493	9.19769	9.39876
1033	8.94577	10.6101	9.02508	10.9071	5.59889	10.6195	10.6041	7.24839
1034	10.3971	11.6245	11.9549	13.2581	6.43467	11.7241	12.7159	4.57745
1035	8.16921	8.0389	7.92267	10.2169	8.01247	9.81971	10.0792	9.33835
1036	8.19846	8.92029	10.1784	12.7987	6.5308	8.71835	9.03051	8.48011
1037	8.70002	8.49524	8.81655	9.92732	7.75352	9.19996	9.74257	9.5835
1038	9.1593	8.93905	6.70518	9.05296	5.37366	7.20715	7.41191	4.37937
1039	9.07965	9.37965	9.11774	9.84681	7.83145	9.46819	10.0905	9.24285
1040	9.14647	8.3451	8.90673	9.88157	6.87494	9.58227	9.77604	9.57227
1041	7.34872	7.46041	6.7391	8.01369	7.58085	8.28739	8.63748	7.52766
1042	9.10209	9.05907	9.4956	9.71316	6.66606	9.71019	9.6796	9.57496
1043	10.1441	10.1218	9.77773	10.7354	8.97892	10.6649	10.9852	10.5586
1044	9.08884	8.95524	9.57154	10.3996	7.8965	11.002	10.7665	10.5119
1045	9.51705	9.37554	9.07363	9.31416	8.32381	9.82696	10.1521	9.76535
1046	10.3002	10.4505	9.14985	11.1145	9.49707	11.1149	10.758	10.3312
1047	10.2125	9.82317	9.41412	10.6722	9.83713	9.95769	10.8413	10.1441
1048	9.78079	9.86902	9.99598	10.3052	8.18786	10.8008	10.6513	10.514
1049	8.31289	8.00947	8.49092	8.84724	6.21201	9.24359	9.78399	9.71893
1050	9.7237	10.5713	8.29157	10.9205	11.2599	9.29763	11.9625	4.95401
1051	9.56551	9.63093	10.0333	10.4608	7.49268	9.74689	10.8279	10.6896
1052	11.0017	11.0626	11.1535	11.7425	9.5067	11.2343	12.0249	11.6699
1053	6.17304	6.63351	6.89369	6.54556	10.8617	4.91289	6.3219	5.24133
1054	9.59056	9.89523	10.1009	9.75505	8.57664	9.67778	9.57096	9.11521
1055	10.7514	10.8132	11.177	11.5771	9.73851	11.2131	11.4222	12.2323
1056	11.124	10.8406	10.4818	11.2449	7.84444	11.8318	10.7296	11.2401
1057	9.80041	9.50691	9.61758	10.8659	6.7732	10.7116	9.26753	10.4467
1058	12.5838	12.8031	12.8528	13.5673	9.78116	13.0508	13.6653	13.2288
1059	10.2042	10.4388	10.7758	9.84386	8.30441	7.3793	8.76861	7.56958
1060	11.3637	11.2016	11.2816	11.8457	8.30012	11.8118	11.7816	11.5013
1061	11.7524	11.9794	10.6332	10.6784	9.14572	11.2972	11.3507	10.5851
1062	8.25656	8.67177	8.26711	8.94564	9.02443	8.94588	9.04649	5.58879
1063	8.60457	9.49486	8.47419	8.91986	10.2377	8.55038	9.19731	6.57297
1064	8.75316	8.89476	8.8132	10.0332	8.95671	8.96353	10.9472	8.08389
1065	7.18788	7.31936	7.38185	8.90105	6.87208	8.21731	9.34221	7.14811
1066	5.72551	5.58487	6.48688	7.8525	5.55103	8.24899	8.56546	6.19619
1067	5.752	6.75658	6.40895	7.56632	7.15217	6.53358	6.6567	5.37041
1068	8.03	9.98256	8.88173	10.2294	10.6097	9.12544	5.50924	5.71088
1069	9.57278	9.88614	9.47864	10.3336	8.35505	10.8321	10.5578	10.4834
1070	10.6201	10.8238	9.97676	10.5656	9.61011	11.2535	10.7573	9.92412
1071	9.1123	8.64192	8.97083	10.0618	6.33412	10.0551	10.3774	9.75191
1072	11.1736	11.1907	10.6697	11.4572	9.62259	11.2325	12.0886	11.0373
1073	9.09356	9.33956	8.18579	8.39972	8.0039	8.45664	9.65306	8.51067
1074	10.3476	10.6004	10.5866	10.6315	8.90163	10.0658	10.8788	10.2423
1075	4.67044	4.72099	4.79151	4.25944	4.36795	3.61981	5.03062	3.50207
1076	8.91106	9.13232	9.20885	8.31651	7.01062	8.63321	8.80109	9.44271
1077	8.95545	9.26041	9.05064	8.94979	7.15178	8.48015	9.11407	9.56824
1078	14.0517	14.0855	13.9323	14.0187	11.8308	13.396	13.9526	13.1303
1079	8.32596	8.67941	9.20957	8.83442	6.46484	9.09159	8.98842	8.13769
1080	11.2845	11.6235	11.5139	10.1014	8.64938	11.6964	11.5573	9.38953
1081	12.5849	12.8628	12.6169	11.6547	11.8362	12.8281	12.6439	10.8354
1082	9.43474	9.73897	9.72955	10.2659	8.03727	9.69572	10.1042	9.32282
1083	10.6205	9.62564	9.30364	10.5398	6.8778	11.1488	11.7768	10.9102
1084	6.38716	6.54022	7.01233	7.27075	8.97645	6.98282	6.73232	6.79943
1085	6.8422	6.84271	7.37301	8.16448	10.1026	7.32876	7.45728	7.31577
1086	10.3417	9.83381	9.95153	10.8199	8.02077	11.1168	10.429	10.3256
1087	6.71934	6.89472	7.29042	8.49837	6.94897	8.94071	8.03122	8.65748
1088	10.8676	11.1611	10.3886	10.3501	9.15675	11.5144	10.5506	10.0939
1089	10.2511	10.1972	10.3069	9.72134	10.4539	10.0664	9.87034	7.74521
1090	7.37488	7.84378	7.28633	8.18353	6.0292	9.06482	9.51769	8.57222
1091	9.20508	9.7727	8.43785	9.64835	6.91018	10.4258	11.3846	9.91828
1092	8.45611	7.25943	9.97975	8.9682	7.59345	10.3302	9.91295	9.89062
1093	9.878	10.6058	9.30548	11.6205	9.19427	7.4623	12.6677	9.09095
1094	7.96611	8.68728	7.23136	9.89433	8.46887	5.82408	11.4315	7.02808
1095	9.96938	9.89401	9.04847	10.2399	7.87609	9.50959	10.6138	9.33577
1096	11.9836	11.8445	11.4646	12.4402	9.91788	12.5724	12.197	12.1019
1097	9.52543	10.0155	8.97031	10.0752	7.91176	11.1799	10.3172	9.40488
1098	9.53942	10.0177	9.27316	10.3321	7.50022	10.9116	10.7676	9.81858
1099	8.15053	8.22881	8.45795	9.25171	6.00029	8.48699	9.2109	9.4218
1100	9.30058	9.50447	9.09633	10.016	7.11866	8.75265	9.70137	9.61506
1101	9.7514	9.17922	9.65526	10.5236	7.71937	11.0477	10.7245	10.6529
1102	10.4263	10.3376	10.2181	11.5556	8.99263	11.3789	11.1289	11.2991
1103	10.4575	10.2107	9.58527	10.8844	9.26707	10.9575	10.563	10.5978
1104	9.40413	10.2709	8.65663	10.2531	6.785	10.3644	10.7745	10.1949
1105	11.1848	11.0946	10.9032	12.9379	8.5571	12.9905	12.5232	12.5915
1106	9.16041	10.4698	8.80337	8.59129	8.22576	11.0388	5.5825	5.36854
1107	10.5247	10.0981	9.72115	10.3306	8.88383	9.3292	11.345	6.89462
1108	8.66495	8.76291	7.56984	8.63308	8.15612	8.86405	8.85905	7.35148
1109	9.04569	9.80509	7.9032	9.62848	8.50599	8.00707	9.32014	7.96356
1110	7.82713	7.72661	6.72619	9.22163	6.69937	7.55561	8.93998	6.95005
1111	9.70859	9.52728	9.19568	10.2987	7.50549	9.71721	10.5618	9.14616
1112	10.443	10.0644	9.98293	10.8873	7.06775	11.1149	10.3359	11.5818
1113	10.1241	10.1638	9.69145	10.0052	8.01979	10.6723	9.04494	10.9801
1114	11.3373	11.2456	10.9492	11.1242	9.42494	11.4957	11.0317	11.5038
1115	10.4936	9.80496	10.3142	11.5026	7.3314	11.672	11.1766	10.7065
1116	11.1227	11.3592	10.7806	11.8497	9.76418	11.6271	11.9392	11.4386
1117	10.4998	9.90588	9.38135	11.3852	7.46261	11.3942	10.6201	10.954
1118	14.0761	13.4956	13.9103	14.3084	7.86528	13.5931	12.2762	12.0498
1119	10.2837	11.02	9.84527	8.54547	10.4199	8.81473	9.59546	8.90132
1120	11.6483	11.8827	11.7656	12.463	9.86652	12.4964	12.2815	12.5753
1121	10.0207	10.1231	10.0095	11.0905	9.02033	11.1967	11.7404	11.3958
1122	11.3692	10.5411	11.4584	10.4062	8.25448	9.75837	10.3344	9.83369
1123	9.43155	9.70112	8.89419	10.754	8.94485	10.6364	11.489	11.1535
1124	12.0347	12.5145	10.1969	14.3062	6.29966	13.2648	13.0967	12.1551
1125	11.9946	12.0247	11.8157	12.2741	11.0899	12.5303	12.375	12.5913
1126	7.9273	8.27724	7.4366	8.37413	6.78587	8.30333	8.51102	7.90449
1127	11.2846	10.5831	10.9405	11.3856	10.5914	10.2411	11.0572	12.1573
1128	11.3758	11.9188	11.5008	12.8515	9.38042	12.4371	12.9519	12.4454
1129	12.4714	12.7772	12.0926	6.63457	7.86135	9.93658	8.51682	12.7709
1130	8.16855	8.0748	7.54188	7.92466	7.7028	7.83485	8.27018	7.48539
1131	9.48255	9.92391	8.92488	9.6776	8.6931	10.033	9.38913	9.82883
1132	8.52257	9.01989	8.21813	8.61358	7.22572	8.75472	8.33395	9.25818
1133	8.72702	8.52529	9.24209	8.92342	6.74557	9.84803	9.66218	9.02863
1134	9.85367	9.85012	10.1674	11.2471	8.18651	10.5455	10.9187	10.6078
1135	7.77005	7.98768	7.58721	9.36096	7.49001	8.65661	8.71608	8.6213
1136	9.35139	9.47687	9.34375	11.1039	8.02074	10.4165	10.3402	10.3292
1137	10.1649	9.22943	9.35977	10.2754	7.28828	10.9536	10.7097	9.40254
1138	4.9788	4.88552	5.03302	5.31777	4.649	4.83139	5.33262	4.14388
1139	8.65419	8.33326	7.89627	8.55523	6.53039	9.05681	9.0148	7.66116
1140	10.857	10.6606	10.6676	10.71	9.35384	10.8433	10.1264	10.2155
1141	9.21484	9.27434	9.19898	9.39204	7.41094	8.11412	10.5081	7.83031
1142	8.99028	8.74536	8.5081	10.7442	6.35723	10.6454	9.90317	10.1238
1143	8.12114	9.26918	8.52983	8.19603	7.21052	9.48006	8.92961	5.59372
1144	8.56832	10.072	9.4859	9.24395	6.81143	9.63667	9.92726	4.01751
1145	7.29313	8.93761	8.12983	8.94952	6.72277	9.46542	8.81397	3.4839
1146	9.33287	9.34492	9.57613	10.0527	8.12437	9.74515	9.44328	8.95387
1147	10.6875	10.9595	10.3229	12.2795	9.11393	11.6541	12.4526	11.4171
1148	9.03398	9.21699	8.43148	9.54846	8.14878	9.00249	9.35814	8.53245
1149	9.43935	9.43267	9.80996	8.34384	8.07237	8.95796	7.45188	5.994
1150	9.4152	10.0743	9.30607	10.2489	7.66624	10.3785	10.7364	10.692
1151	10.9091	11.2709	10.2914	10.8827	9.01966	11.0975	11.7087	11.4626
1152	8.72926	9.07021	8.39755	9.69797	7.30978	9.47121	11.0546	10.3156
1153	6.35625	6.63491	6.93604	7.66398	6.27354	8.37262	6.25397	10.2154
1154	8.86648	8.97609	8.26244	8.76274	8.84351	9.88999	4.68026	11.3999
1155	7.88358	8.04633	8.05174	8.14281	7.57268	9.09328	5.29944	11.122
1156	10.3049	10.284	10.1349	10.9343	9.38477	10.8173	11.0795	8.90157
1157	9.21884	8.59352	8.84511	11.0955	6.55642	10.5732	11.0213	10.618
1158	9.72053	9.98963	9.19434	11.739	8.39975	10.6167	11.4754	10.4585
1159	11.9254	11.7694	11.7213	11.5905	7.45366	11.8286	11.6658	8.86884
1160	9.49599	9.31038	9.34134	10.2806	7.77238	10.4082	9.83666	9.74172
1161	8.01746	8.10196	7.81229	10.7212	6.37302	9.74092	10.0854	9.23844
1162	8.26295	8.48959	7.38818	10.6775	6.75859	9.58851	10.2621	8.74576
1163	9.04994	8.19213	8.67909	9.95962	7.75952	10.1746	9.99787	10.7422
1164	9.43309	8.8138	8.38609	9.2824	8.22289	9.62632	9.96769	8.43642
1165	10.8833	10.6754	10.2747	10.7479	8.29083	11.3882	11.3017	11.5932
1166	5.75057	5.73065	6.03826	6.51958	4.90515	5.63497	7.07481	6.3134
1167	8.55361	8.76713	8.13956	9.42721	6.7131	8.83216	10.1589	9.63658
1168	7.9171	7.70341	8.57576	9.61217	8.07948	8.50384	9.44613	8.16485
1169	10.6727	10.0106	9.62541	5.61984	6.53555	10.8084	9.42457	9.53125
1170	10.7868	10.6135	10.7474	9.88069	8.18739	9.86164	11.1195	9.71902
1171	9.65688	9.9246	8.49184	9.88738	8.75397	9.13897	9.73492	9.99825
1172	9.16555	9.09582	10.027	9.15361	6.77033	9.7646	9.66002	9.15769
1173	10.1087	11.4663	11.3436	4.41969	6.14587	6.39051	4.47791	3.18297
1174	7.76781	8.55946	7.96932	8.75304	8.98325	8.41709	7.66055	7.16452
1175	6.67417	7.08344	6.85616	7.54405	6.97332	7.1037	7.21776	6.52703
1176	10.6882	10.7228	10.3973	11.2264	8.35042	10.3673	10.5545	9.843
1177	10.4276	9.76649	10.2332	8.89603	8.15212	6.61472	9.32778	9.1606
1178	12.5802	11.6051	8.70644	9.22489	4.7544	8.30257	10.3183	9.98933
1179	10.5095	10.4908	9.48522	11.5144	8.54913	10.6888	11.1946	10.0924
1180	9.81448	9.95663	10.1159	11.0072	8.84632	10.7406	10.6761	11.1931
1181	10.6458	10.5066	10.1161	12.0279	8.60164	11.2482	12.3762	10.779
1182	5.74811	6.03366	6.58968	6.46203	5.30615	6.18613	6.69262	5.83401
1183	9.66087	10.351	9.86506	9.17694	6.18772	9.02342	9.12156	8.28252
1184	10.3534	9.66376	10.8658	9.44586	7.50887	9.62091	9.91616	3.40123
1185	8.47325	8.59566	7.55937	8.99263	6.53102	8.34119	8.80448	9.03762
1186	8.92177	9.48529	8.23985	9.34851	8.60274	8.52147	9.34315	9.05728
1187	9.56779	9.49546	9.09226	10.2906	7.15514	9.54628	10.3488	10.042
1188	9.33573	9.1574	7.85325	10.9819	9.59815	9.82371	10.2462	8.80432
1189	9.75242	9.67351	7.78757	10.616	9.9024	10.5863	10.9751	8.83517
1190	9.59806	8.94456	8.18656	10.9173	8.65064	10.419	11.7276	9.97283
1191	10.0688	8.60569	8.92162	10.1712	5.05642	10.1222	9.55564	10.6035
1192	11.626	10.4204	10.0128	10.7982	6.35954	11.2948	10.3419	11.1412
1193	13.8397	13.8295	13.8124	14.2438	11.3527	13.7888	14.4158	14.0489
1194	11.8676	11.9444	11.3939	11.8774	6.92494	12.1613	10.0662	12.1924
1195	11.2163	12.0176	12.8878	11.9003	11.4509	9.25814	4.91969	3.19207
1196	7.2884	7.12919	8.20992	7.27458	6.93859	8.11297	7.461	4.32468
1197	10.8845	10.8536	10.9448	11.0062	10.4226	11.0667	11.7085	4.61629
1198	9.89915	9.7975	10.0649	9.211	9.64352	10.2376	10.0657	3.9123
1199	8.87145	8.71318	8.70461	9.50726	8.34899	9.68156	9.6737	9.90553
1200	10.6114	10.4208	10.5139	11.2996	8.99947	11.0664	11.1445	11.2217
1201	7.93188	8.30092	8.3891	8.57066	6.95667	8.18396	8.61341	7.47531
1202	9.39658	9.33445	8.15192	9.93385	7.8758	9.08284	11.4937	8.65894
1203	9.55229	9.67959	8.08737	10.2853	8.60801	10.2503	11.6191	9.29889
1204	11.4176	11.4999	11.5579	12.6644	9.69811	12.4041	12.2679	12.6118
1205	7.7174	6.89279	7.13918	7.20804	7.15032	7.35978	7.5373	6.30923
1206	9.61763	8.65573	8.72075	8.92936	7.2128	9.22476	9.01863	8.62277
1207	6.1476	6.00272	6.67543	7.2803	5.40158	7.30989	7.52382	7.26813
1208	10.3612	10.396	9.93461	10.5551	8.12767	10.6646	10.377	10.1171
1209	10.4882	10.7454	9.41458	9.96385	8.60208	9.55927	10.2303	8.72947
1210	10.3011	10.6336	9.47663	11.0783	8.44162	11.1632	11.3508	11.2305
1211	7.5667	7.03273	7.86358	8.4832	6.7584	8.17177	9.26952	7.78088
1212	9.41613	9.06608	9.69151	9.59567	8.18004	9.59193	10.2082	8.74394
1213	8.19187	8.16926	7.70115	8.30954	7.04354	8.06952	8.8386	7.07384
1214	6.49029	6.42312	7.2622	8.55097	6.4285	7.36752	7.59484	8.62818
1215	9.68727	9.73429	9.32032	10.1141	8.71916	10.3562	9.47528	10.2949
1216	9.06086	8.56444	8.52776	10.6795	7.32524	10.3585	8.59226	5.34379
1217	9.47175	9.04648	8.62192	10.5657	8.45119	10.5412	9.55393	5.2457
1218	10.7374	10.4815	10.0288	11.4575	9.70735	11.5783	10.6337	5.46862
1219	5.64877	5.45904	5.04541	6.63249	6.76836	7.4877	5.75176	3.47366
1220	8.26256	8.0313	8.11046	10.1371	6.90804	11.3568	10.0998	8.40253
1221	8.11745	9.29028	8.25085	5.86567	6.68372	6.10677	7.43281	6.85569
1222	9.8963	11.034	10.1496	7.47853	9.76062	8.8983	8.90495	8.80606
1223	9.56546	9.15001	10.1724	10.2966	7.19345	10.5194	9.67799	10.272
1224	10.4584	10.3718	10.1426	9.87154	8.21122	10.0903	10.8481	10.7701
1225	9.58033	9.16032	8.66271	9.85961	7.20258	10.8794	10.7635	10.8683
1226	10.8443	10.857	10.6748	11.364	8.24964	10.9359	11.3863	11.229
1227	10.8026	10.7553	10.6089	10.898	8.0288	11.1597	10.9685	10.9828
1228	9.24805	8.95839	9.12317	11.7988	8.31799	10.5083	8.69382	11.1567
1229	8.45425	8.72515	7.67637	9.93871	7.79313	10.3315	9.48203	8.76029
1230	6.80696	6.61803	7.2723	7.45999	6.77151	7.48292	7.37134	7.15979
1231	8.62589	8.72549	8.22944	8.737	7.11526	8.11571	8.63667	7.94332
1232	9.17422	8.86672	8.45694	9.47581	8.37023	7.79314	10.9187	7.94602
1233	9.86306	9.72091	9.84639	11.1737	8.95279	10.7292	10.5563	10.9371
1234	7.34927	7.23329	7.26156	8.73312	7.0308	8.21171	9.29399	9.05511
1235	8.14826	7.97405	7.4811	8.47876	7.74585	8.33374	8.94682	8.30442
1236	6.9845	7.4799	7.27741	9.36659	7.09734	8.87005	9.90319	8.34474
1237	9.66308	10.0572	9.59783	10.8252	8.7973	10.074	11.1786	9.53482
1238	8.4731	7.37959	8.03683	9.25285	5.72543	9.96248	9.67364	9.58202
1239	8.5727	8.44	7.98108	9.0665	8.16343	9.00908	9.40236	9.25933
1240	7.67602	8.28699	7.15814	8.46958	7.55568	7.20285	8.6257	7.56325
1241	9.8362	10.1831	9.19587	9.90599	8.85652	10.2935	10.7499	9.86737
1242	9.07228	9.07514	9.04839	11.2308	6.52231	10.808	11.5509	10.2928
1243	8.37871	8.74487	8.35593	7.69886	7.12407	7.94084	9.08129	8.27145
1244	9.60146	9.64798	9.65914	10.2514	7.90467	9.87233	10.285	9.33503
1245	9.88081	9.94901	10.247	10.6968	8.82738	10.9985	10.3511	10.6115
1246	6.8186	7.79739	6.95014	8.10361	7.42268	7.77843	8.81781	8.45358
1247	8.49251	9.28212	7.59612	9.34892	10.2131	10.0765	9.83292	9.57362
1248	9.16716	8.87709	9.60375	6.17445	7.5794	5.17014	7.10141	8.766
1249	10.6237	10.3668	10.5334	6.1974	7.91988	5.00109	7.13067	8.962
1250	9.3488	9.61496	9.05397	10.8764	8.06725	11.1396	10.4455	9.11335
1251	9.61643	9.6394	9.47143	10.2889	7.78546	11.1522	9.71599	8.89424
1252	9.45713	9.65314	9.34671	9.99343	7.53492	10.401	9.8678	8.31555
1253	9.57973	9.60651	9.41867	11.1578	8.01556	11.4035	10.7997	10.9339
1254	11.0269	11.1202	10.4096	11.5138	7.11399	11.2975	11.7872	11.5595
1255	7.41026	7.58334	7.79273	8.50256	5.91596	8.47384	9.11258	9.46195
1256	6.08174	5.70661	5.74133	7.08417	6.7681	7.96197	7.44271	7.43563
1257	9.12433	9.18848	8.77192	10.127	7.56918	10.0045	9.68574	9.14679
1258	9.16819	9.07918	8.80527	9.42886	8.0091	10.2035	10.2102	10.202
1259	9.953	9.94998	9.52947	9.983	8.64143	10.6142	10.6036	10.6289
1260	7.18411	6.95386	7.46268	7.42778	7.27101	7.89372	7.05608	8.32905
1261	6.20112	6.12972	5.84212	6.29623	6.84887	6.45934	5.85756	7.30937
1262	9.63128	9.91397	8.94716	9.57955	10.0983	9.77792	9.37286	10.2245
1263	9.04552	9.21271	8.66199	9.44666	8.69414	9.72196	9.06834	10.1066
1264	9.56355	9.54405	9.09745	9.78238	7.60022	10.6764	10.005	10.1578
1265	9.5296	9.75785	8.45534	9.75465	9.75241	10.177	9.44266	10.2342
1266	10.2226	10.2813	8.9006	11.1605	10.2354	11.0338	12.1903	11.8512
1267	11.6955	11.3538	11.7184	10.1798	10.1818	12.2913	10.3626	8.85732
1268	10.0341	10.0455	9.81265	11.1786	9.47382	11.649	10.9128	10.9163
1269	5.90382	6.08592	5.77525	6.69565	5.0892	6.02496	7.00595	6.43881
1270	9.48812	9.41979	9.35567	11.289	7.50539	10.0384	10.6479	11.3487
1271	9.03688	9.06492	9.59176	7.52213	6.60905	4.87408	7.57329	4.40514
1272	10.4402	11.6796	11.3132	3.96601	4.41343	9.04251	4.21559	3.04625
1273	9.962	10.1128	9.82146	10.5964	8.16089	10.5911	10.1355	8.40874
1274	7.00533	7.54943	7.1226	9.26341	6.2034	8.89896	8.30762	3.67846
1275	7.25559	7.35544	7.45345	7.41077	5.96758	7.76119	7.90869	8.41895
1276	8.79358	8.92299	8.30474	8.0311	7.12818	8.60498	9.08612	8.87089
1277	8.1709	8.052	7.98755	8.54567	7.74283	8.53814	8.86067	6.41555
1278	6.72853	6.50087	7.1767	7.36546	6.23577	7.56664	7.69857	6.46527
1279	10.4434	9.71283	9.60316	9.53028	8.05824	10.3155	9.97762	8.93179
1280	9.36867	9.54018	8.27544	9.24639	10.4169	8.98417	9.91681	9.90613
1281	9.8964	10.2806	8.69705	9.72462	10.0594	9.15119	10.5998	10.2127
1282	12.2783	12.3099	12.4409	12.7483	11.2403	12.2647	12.4638	12.8834
1283	8.31124	6.9114	7.52878	8.9403	5.62465	8.9991	8.38899	8.61735
1284	9.63216	9.02383	8.42581	9.50274	8.02056	9.7887	9.25212	9.81585
1285	11.6595	12.2807	11.7327	12.3097	11.1512	12.7518	11.9799	12.5359
1286	9.87823	9.94006	10.2279	11.1969	8.46424	10.2746	10.9538	10.436
1287	6.56757	6.72743	6.6332	7.35822	6.73611	6.10023	7.56945	6.43441
1288	10.5607	10.7599	10.3162	11.3338	10.8893	10.2657	10.4934	10.5865
1289	10.874	10.1359	9.61849	12.3144	6.40933	11.2886	11.7305	12.1636
1290	12.0408	11.6528	11.3642	11.4185	8.18508	11.2202	12.5716	10.8648
1291	8.33399	8.29417	8.14653	8.48392	6.96104	8.90985	9.49173	8.872
1292	10.4225	9.50529	9.55379	10.7557	7.11884	11.2844	10.4452	9.81028
1293	9.934	9.97669	9.13152	10.7456	7.56372	10.4058	10.1943	9.7173
1294	5.01737	5.12266	5.59101	5.95982	5.64708	4.99189	6.04904	4.53553
1295	8.39732	8.72611	8.37702	9.80617	7.46621	9.67947	9.02206	8.78489
1296	8.69484	8.4205	8.83242	9.38459	6.97608	8.88882	8.9896	9.2697
1297	10.5458	10.3758	9.77883	10.9385	9.05391	11.1246	10.4791	10.4094
1298	9.41725	9.64596	9.23663	10.619	7.30033	10.8566	10.7243	10.9886
1299	9.26674	9.25213	9.30047	10.2305	8.00369	10.484	10.2453	9.61518
1300	9.30976	9.74352	8.86674	10.5585	8.35161	9.54175	9.81449	10.2287
1301	10.2307	10.3681	9.46248	10.6635	8.96964	10.6341	10.7314	9.91004
1302	7.78319	7.42995	7.33743	9.50789	5.99225	10.1917	9.5265	8.95269
1303	7.55627	7.90219	8.47544	8.18337	7.49523	7.93097	7.91952	8.30865
1304	8.16125	8.64934	8.26976	8.34087	7.59235	8.3401	7.75791	8.36727
1305	6.83302	7.13736	7.877	6.9061	6.86821	7.76762	7.21191	7.59159
1306	10.2062	10.6176	10.0961	10.0106	9.93019	9.71372	9.14773	9.65001
1307	10.5069	9.93051	10.214	10.361	9.51262	9.64645	10.1747	8.28199
1308	9.9136	9.57031	9.37255	9.79181	9.34527	9.03846	9.53071	7.32818
1309	7.3438	7.33233	7.54302	8.98322	6.41827	8.71591	9.3767	8.45293
1310	8.69358	8.73313	8.8403	9.8063	7.68692	9.71129	10.242	9.54349
1311	9.18464	9.40602	9.59906	9.71393	7.59721	9.46581	9.95421	8.45379
1312	10.6152	10.7267	10.5701	12.0553	8.71946	11.2392	11.2865	11.4728
1313	9.94541	9.65681	10.1633	6.94315	9.60124	5.67213	7.41639	9.09471
1314	11.8763	11.4964	11.0801	11.2255	10.187	11.2918	11.1011	10.6635
1315	8.9399	8.90044	8.49308	7.74121	5.5747	9.81693	9.16375	5.48362
1316	9.87213	9.85811	9.01607	10.5095	9.17678	9.87271	10.4713	9.40181
1317	4.60696	4.54512	4.70806	3.95846	3.80186	3.22121	4.93033	3.06343
1318	7.18844	7.29458	8.33593	9.14262	7.14836	9.26881	10.8524	10.1699
1319	7.69193	7.81485	8.36908	9.23035	7.37496	9.63194	10.6175	10.0342
1320	9.48814	10.2472	10.1033	7.07717	6.85669	6.85556	7.6001	5.77044
1321	6.59613	6.79272	7.05611	6.46414	6.76786	6.86834	7.2019	5.98212
1322	8.77003	8.92255	8.46698	9.06135	8.73217	9.04605	9.04877	9.15646
1323	10.2201	10.1897	8.91187	10.8937	7.8706	11.1449	11.316	11.6658
1324	6.52769	6.53982	7.12627	7.96613	6.86715	7.55055	8.28657	8.83788
1325	7.64169	8.20711	8.01733	8.46323	6.13787	9.49529	9.6695	9.88938
1326	11.1099	11.0344	10.7086	12.0589	6.31398	11.1029	5.74504	3.9021
1327	8.07321	8.42118	8.29392	8.76376	6.81941	8.32575	8.36614	8.80812
1328	9.23249	9.70411	9.32671	9.40198	8.59544	10.1247	9.34315	9.65799
1329	6.17169	6.29663	6.52116	8.64651	5.54693	8.38828	8.5228	9.15398
1330	7.25135	7.0233	7.43272	8.28722	6.82099	8.41037	8.53685	7.60876
1331	9.90055	10.0111	9.65988	10.8692	8.94771	10.4743	10.8698	10.8661
1332	9.74871	10.3401	10.024	12.0094	10.1202	10.6165	11.3616	9.44894
1333	9.0631	9.387	9.3664	9.94481	7.76927	10.1703	9.13196	9.70963
1334	6.64784	6.29772	7.27553	7.00601	5.97041	6.48089	8.20753	6.85954
1335	10.9704	11.0757	10.8	11.3501	9.6306	11.2331	11.2065	11.2692
1336	5.84249	5.90288	6.68858	6.11568	6.20666	5.9772	6.85287	4.97331
1337	7.99132	8.50654	8.77824	6.58397	7.17207	8.85165	7.75961	5.84346
1338	8.07167	8.81425	7.67006	8.32587	9.08822	9.63596	5.54494	8.17343
1339	9.01094	9.85993	8.62295	8.86988	9.89385	10.813	5.38731	9.26941
1340	11.6752	11.7543	11.7011	12.2221	11.421	12.5068	11.8384	12.5563
1341	8.74674	9.28381	8.33678	9.12071	7.79145	8.2474	10.0219	9.11161
1342	8.84664	9.2327	8.28066	9.76864	9.13977	9.17356	9.70343	9.36715
1343	6.71423	6.77914	7.22854	8.30171	6.32693	6.62956	8.33361	8.29832
1344	10.1318	10.4869	9.23831	10.8709	9.15182	10.7511	10.8159	10.7864
1345	9.00439	8.99662	8.86778	9.85353	8.15576	10.1084	8.95149	8.26249
1346	10.0033	9.58918	9.19851	9.43659	7.51563	11.1753	10.177	8.28114
1347	6.64576	6.97532	7.52923	9.20816	6.78526	8.79775	10.5144	8.50106
1348	11.6186	7.87142	13.8581	6.12273	5.88189	5.32371	6.50382	4.585
1349	9.36348	9.33006	9.13962	10.9148	7.91797	11.0519	10.0306	11.3493
1350	5.25199	5.40426	5.65719	6.46126	4.81175	6.47382	5.58398	5.77985
1351	7.45805	7.96027	7.43145	9.20041	6.85002	8.29613	7.41639	9.44863
1352	8.22216	8.49952	7.24805	9.2107	8.3746	8.38137	7.41277	8.8655
1353	9.36164	9.02325	7.44545	9.98793	8.29981	10.217	10.2599	10.3839
1354	7.8376	7.85699	6.63473	8.21254	7.86948	7.58941	8.2887	6.8414
1355	9.18387	9.28117	8.41691	9.05589	7.6425	8.71085	9.88882	8.5786
1356	9.7312	10.1917	10.51	10.906	10.3063	10.502	9.76111	10.0275
1357	10.6725	10.1928	9.46932	9.67611	8.90805	9.84953	9.93286	10.6899
1358	10.8185	10.1128	9.48858	10.5256	8.41058	9.80876	9.95554	11.2634
1359	8.14928	8.12695	8.42535	9.09905	7.16687	8.4846	8.84756	9.33784
1360	10.2009	10.6867	10.1987	10.6431	8.16559	10.2212	10.635	10.8276
1361	9.83513	9.80094	9.01006	10.0324	8.43896	10.9988	10.8068	10.7406
1362	7.8559	8.4599	7.5452	8.74712	6.6335	7.41124	8.87652	9.61419
1363	6.81225	7.37649	6.90407	8.33565	6.05501	6.69711	7.96918	9.56957
1364	7.01009	7.58312	6.05218	7.56547	7.15594	6.87096	7.74662	6.61484
1365	9.24423	9.23946	8.59479	10.0874	7.98005	9.55011	9.89983	9.58623
1366	6.0703	6.2021	5.98911	6.99623	6.53186	6.43187	7.1778	5.79669
1367	10.8362	12.162	8.21643	7.9563	5.79249	6.46588	12.1683	9.39623
1368	11.2681	10.9313	10.9635	12.219	9.51387	11.639	12.7711	11.3087
1369	12.0441	12.0449	13.3973	12.3981	8.4281	12.7384	10.9319	12.0932
1370	9.92217	8.9847	9.45694	9.45182	7.52468	11.0985	4.56641	3.38835
1371	7.6931	6.96324	6.72607	7.30295	5.68944	9.17798	4.11406	2.97891
1372	9.34105	9.56713	8.76054	9.03474	8.23561	9.08066	9.93774	8.70937
1373	9.97376	10.2045	8.5297	9.27568	8.08989	9.28857	9.79881	9.23754
1374	9.65871	9.70083	9.32792	9.14545	7.81852	8.73922	9.87438	9.34521
1375	9.96742	10.1264	10.2301	10.9909	9.39227	10.1773	11.3875	3.66056
1376	8.70738	8.91128	9.43808	9.37127	7.71369	8.94835	11.3915	9.808
1377	10.2752	10.4844	10.3646	11.129	10.1212	10.4351	12.5983	10.9428
1378	10.2637	9.0539	10.2288	9.15479	6.28863	10.4116	7.52468	9.08109
1379	8.51543	8.53185	9.30362	8.75327	8.38141	8.89965	9.97699	8.30146
1380	11.3201	12.849	12.797	5.73052	5.31835	9.5243	5.12743	3.53289
1381	10.0229	9.0709	10.4138	11.4314	8.17875	10.4434	10.3364	8.65034
1382	8.48963	8.10018	8.47885	9.09506	7.57233	9.44001	9.52362	8.8662
1383	8.91621	9.17821	8.41694	9.18534	8.66265	9.05631	8.15395	7.20567
1384	7.79317	7.80875	7.66314	8.85234	7.49431	8.81119	8.83076	8.84281
1385	10.2942	10.6436	9.79473	11.1986	10.5309	11.3623	11.326	10.6973
1386	10.783	10.0031	10.4593	11.0052	7.98244	8.66707	5.11234	9.95291
1387	11.7025	11.054	11.2753	11.5856	8.75231	9.63345	4.48738	10.3356
1388	9.74164	9.03572	7.43189	5.57098	6.38243	4.80551	5.65251	3.56103
1389	9.77681	9.49028	9.18543	9.65703	6.90266	10.0064	9.38369	8.44638
1390	9.98005	9.24585	9.55461	10.0387	5.60913	10.3576	10.5391	8.34817
1391	9.91243	9.81668	9.63422	10.1251	8.69965	10.1079	10.0308	9.1507
1392	8.9621	9.07668	9.37687	10.3303	11.1432	9.40212	9.26456	8.60145
1393	10.545	9.11425	9.88545	11.2435	9.08835	11.094	9.92441	9.64666
1394	8.30422	6.9848	7.66586	9.43116	7.13099	9.55343	8.20683	7.61125
1395	6.99586	6.62472	6.46634	7.33469	6.08543	8.66691	8.09876	7.34659
1396	6.29342	6.15858	5.86332	7.16586	5.10333	7.97575	7.15246	7.04082
1397	7.59799	7.66709	7.7099	8.58496	5.79901	8.52475	9.14008	8.04953
1398	8.54981	8.86963	8.57472	9.02715	7.69948	10.0005	9.882	8.98513
1399	9.47527	9.88939	9.73686	9.76187	8.25608	10.449	9.74739	10.0794
1400	9.25589	9.30586	9.3346	10.3421	7.76236	10.3769	10.4417	11.1561
1401	9.12065	9.00649	8.5625	9.79164	7.68508	9.92793	9.74698	10.1676
1402	9.26741	9.03668	9.78626	10.4911	7.30901	9.95373	9.82871	9.67998
1403	8.79674	8.58646	8.70926	9.88501	7.13305	9.43923	9.28711	9.35246
1404	10.4241	10.8663	9.12901	12.9583	10.6233	11.6363	11.9491	8.42627
1405	9.82826	9.9329	8.72009	9.89908	8.68129	9.71548	9.84336	9.95954
1406	7.54622	7.71207	6.98998	8.6298	7.96729	8.75212	8.05054	7.54298
1407	8.42466	8.40903	8.02103	8.86764	6.63657	8.24064	8.63671	8.50409
1408	8.7837	8.95542	8.12756	10.0761	7.77337	9.56339	9.61918	9.36006
1409	8.24812	8.10457	8.05331	8.99562	7.02332	9.01589	8.84475	8.81209
1410	6.28429	6.30837	6.50816	6.23976	5.98346	6.77267	7.28297	5.46335
1411	9.08674	9.38969	7.93278	8.54913	6.99559	9.7641	9.0997	7.25469
1412	9.73409	6.84951	7.20665	6.47781	5.27734	3.72366	5.66877	3.47135
1413	11.2345	11.277	11.102	10.8862	9.30623	11.0897	12.7235	10.0977
1414	8.30158	8.4204	7.6698	8.15051	7.20069	7.79692	9.81409	7.65328
1415	10.1149	10.1102	10.1484	10.2322	7.22882	9.75079	10.4179	7.7748
1416	6.92424	6.69698	7.25259	8.18206	5.17819	7.91158	8.521	5.68647
1417	9.81692	10.347	9.05453	9.70554	9.9248	8.96534	8.96828	9.30459
1418	10.7517	9.17184	8.71	11.9267	4.25502	11.4878	11.8013	11.0137
1419	14.1126	13.8793	13.7891	12.2896	11.6037	13.1884	13.3663	12.6911
1420	11.2906	11.438	10.5361	11.8236	8.32512	12.3396	12.2158	11.9878
1421	10.55	12.0326	12.2355	6.04762	8.62355	8.31791	6.91342	4.8056
1422	10.1434	10.191	9.84244	10.0387	7.56582	10.8084	11.2119	10.2714
1423	8.66151	8.40756	8.80388	9.67808	6.78961	9.08312	9.46797	8.78997
1424	7.15435	7.22953	6.46155	8.4133	8.63269	9.15363	9.44443	9.0865
1425	11.0572	9.87697	10.147	12.1961	7.04283	12.1352	11.6014	12.0132
1426	9.72619	9.41095	9.95885	10.9862	6.72729	10.5827	9.77233	10.703
1427	10.5671	10.3906	10.2942	11.0921	8.91525	10.6175	9.79151	9.43129
1428	10.4442	10.632	10.2004	10.4036	7.72502	10.7879	11.4855	10.6398
1429	10.8688	10.6716	10.4697	10.7808	8.33062	11.0864	11.2726	10.6193
1430	6.03337	5.58975	6.21473	6.7555	5.65388	7.10445	6.76079	6.65119
1431	10.4675	10.4018	10.294	11.2894	8.31781	11.6332	12.0268	11.3497
1432	9.15346	8.61809	8.03134	8.57231	6.95399	8.49519	9.8969	7.37837
1433	6.84485	6.26694	6.8229	7.6414	5.41801	7.22557	8.64391	6.05468
1434	9.34562	8.86139	8.06637	9.0264	7.5846	8.85492	9.924	7.39492
1435	7.1723	6.78521	7.28471	7.01412	6.63857	6.97083	7.6983	6.36449
1436	9.19014	8.99352	8.69369	8.28665	7.09945	8.52062	9.72905	8.45468
1437	5.70814	5.67705	5.70776	12.339	8.79564	5.4774	13.3396	5.44518
1438	8.29776	9.62007	7.89447	7.95154	8.28747	9.36991	11.4095	5.314
1439	7.44187	8.6564	7.19768	8.15282	6.80237	8.85377	10.8954	4.48693
1440	9.38068	9.24398	9.37367	10.7024	6.70335	11.2094	11.7323	10.9599
1441	9.45459	9.47421	9.51323	10.8503	7.97636	10.8251	11.5475	10.1682
1442	8.34668	8.38126	7.51365	8.3286	7.48839	9.74458	9.01903	9.28653
1443	6.87264	7.1342	6.35838	6.88975	6.53272	7.16543	7.9077	6.63475
1444	9.46896	9.6538	8.49919	9.62218	9.10652	10.1342	10.2447	9.998
1445	10.0067	9.98833	8.29138	8.43821	8.47745	9.17651	9.99824	9.23277
1446	10.0646	10.0216	8.92493	8.75608	8.52492	9.16857	9.68962	9.23544
1447	10.0692	10.2114	9.39425	9.39593	9.20514	9.61121	10.6362	9.73738
1448	10.596	9.84081	9.5837	10.921	8.88372	10.8163	11.1839	10.88
1449	11.0754	11.0715	10.2404	11.8119	10.039	11.5735	11.3946	10.4053
1450	11.614	11.9676	11.2778	11.9564	9.2842	12.4909	12.0057	11.9679
1451	11.565	11.434	10.7713	12.3861	6.86956	12.5363	12.4012	11.7446
1452	10.495	10.3736	9.5113	9.4682	8.81565	10.032	10.252	9.56593
1453	10.7157	9.38491	8.41405	9.79938	6.49692	11.8328	8.20282	9.83033
1454	10.698	9.55556	9.18596	10.0572	6.32673	12.3242	8.90071	10.1003
1455	8.2412	8.30812	7.56865	8.13798	8.86317	8.20968	8.2757	8.45367
1456	9.25102	9.64236	8.10254	9.5337	10.5683	9.72465	10.4858	9.76354
1457	8.53169	8.82711	7.39855	8.76981	9.29045	8.57283	9.4626	8.83052
1458	11.0224	9.75485	9.39919	11.7005	7.59671	11.5619	10.6824	11.7789
1459	10.5242	10.0089	10.0856	12.0895	7.95504	11.8006	11.9071	12.042
1460	8.53663	9.20805	8.93301	8.91079	7.21902	8.82891	9.3838	8.82557
1461	8.82497	8.78274	9.16709	9.21395	8.10196	9.15546	9.6978	8.74543
1462	10.7288	11.3512	10.1103	10.4251	9.84934	10.8848	10.7431	10.0447
1463	8.6319	9.07439	8.12677	8.5114	8.71842	9.37934	8.78043	7.84198
1464	7.80296	8.30265	7.30799	8.72967	9.21243	9.14451	8.27158	7.27129
1465	8.22023	8.39178	8.32474	8.67323	5.62769	8.08374	9.51573	8.60598
1466	11.8216	11.9899	11.4787	11.7522	11.5141	11.7383	12.1199	10.7637
1467	10.2662	9.84654	9.90598	10.9419	7.30761	10.3165	8.25721	3.78994
1468	8.92909	8.79378	7.43094	9.64364	7.37847	8.63837	10.2303	7.94798
1469	9.71689	9.62105	7.81916	10.4968	8.11105	9.41692	10.9793	8.36464
1470	6.60205	6.22091	5.96695	8.32335	5.2469	7.44947	8.36059	7.33377
1471	8.36525	8.21482	7.0769	9.48184	6.07142	8.3205	10.039	7.69856
1472	11.1201	11.1795	10.6181	11.2522	7.87643	11.7326	11.3937	11.0277
1473	7.52088	7.25792	8.33784	8.10432	6.88336	8.62654	8.74752	8.45841
1474	9.52753	9.54723	9.71945	12.1229	8.56166	11.5014	10.7381	12.2516
1475	11.7354	11.9645	11.9222	12.6326	10.1014	12.7104	12.5025	12.8055
1476	9.0149	8.77041	8.31298	8.76198	6.43926	10.0991	9.1627	10.3221
1477	10.3632	10.4513	10.5107	10.4968	8.80189	11.1908	10.6479	10.274
1478	9.44784	9.7725	10.4274	10.6479	8.80713	11.2856	10.7374	10.8764
1479	8.02279	8.34528	6.79569	10.0243	7.60627	8.99321	8.9787	3.48969
1480	9.58799	10.1436	8.32196	11.5336	10.5973	10.3061	10.7418	4.1079
1481	11.128	10.51	10.1245	11.2334	7.30937	11.0928	10.635	10.6009
1482	10.6173	10.5601	10.6229	11.4625	7.20735	10.7114	10.6806	11.264
1483	10.4752	10.3766	10.4076	10.7898	8.65093	10.8174	11.4164	11.2842
1484	9.5465	9.76482	8.92271	10.695	8.37943	10.3727	11.2042	10.5362
1485	8.30986	9.2982	7.8991	7.11836	7.86281	6.77727	7.9147	7.07036
1486	4.90359	4.96781	4.90598	5.74961	4.92732	4.74119	6.56876	4.59114
1487	9.63116	9.26522	9.52837	8.32471	9.9507	9.38806	9.12043	7.8887
1488	10.4626	10.1646	10.0502	8.8849	10.5057	10.043	9.8629	8.56888
1489	6.70232	7.25278	6.99528	7.75911	6.68317	7.93736	7.29622	7.5555
1490	6.70187	7.0417	6.28629	7.79591	8.03327	7.86342	7.87964	7.10292
1491	8.5961	8.66325	8.95087	8.51642	7.79245	8.31378	10.4105	7.0456
1492	9.02508	9.05488	8.2597	8.58961	7.38586	8.43055	8.58158	7.46847
1493	8.11719	7.8763	7.337	7.76673	6.88606	8.11632	8.38115	7.65014
1494	9.98567	9.96451	9.64453	11.3268	9.05764	11.1472	11.399	11.0494
1495	9.25394	9.6985	8.17414	8.32428	8.07912	8.69	9.56079	8.41061
1496	10.1659	9.76437	8.91965	10.608	8.6668	11.1724	11.2981	4.43395
1497	8.67213	8.29556	7.44603	7.71003	7.94755	9.15107	8.30117	8.0929
1498	10.8664	10.3961	9.77335	10.4882	7.73604	11.1244	11.3601	11.7575
1499	7.29229	6.65476	7.84952	8.77444	7.47953	8.70842	8.6215	9.23097
1500	11.3715	10.9095	10.9356	10.829	11.1062	11.1267	11.2381	11.0572
1501	11.4412	11.7266	11.1669	11.7325	9.56411	12.0243	11.0567	11.5117
1502	5.9163	5.87411	6.30106	5.80218	6.34544	5.16554	6.95233	5.17037
1503	9.36953	9.06014	9.42261	10.0409	9.59379	9.30149	9.13669	7.87248
1504	9.41909	9.69604	8.86178	11.477	9.43705	11.4058	9.80094	3.52052
1505	6.97638	7.52178	6.45328	7.48975	6.16892	7.32651	7.41099	6.66322
1506	8.59487	8.82572	8.52746	8.81122	7.42362	8.76888	9.0184	8.76235
1507	7.51382	7.27412	7.65199	8.5708	6.75436	7.99476	8.31702	8.11479
1508	9.3758	9.74025	9.31927	10.1032	7.17043	10.025	9.1147	8.93129
1509	6.30988	6.53803	6.15461	9.37536	4.56927	8.29378	4.8455	3.72986
1510	5.40992	5.10197	5.9425	8.44081	5.50435	6.99188	6.72467	5.18073
1511	9.87711	8.78254	10.5214	10.2317	7.4369	10.1312	8.85927	3.59465
1512	8.5834	7.64734	8.94878	8.67299	6.25492	9.19894	8.55232	4.12087
1513	8.62878	8.77233	8.83837	10.1289	7.11356	9.0607	8.71163	8.48254
1514	9.22711	9.12766	8.4968	9.42261	8.50586	8.82995	10.1729	8.86545
1515	10.4896	10.5449	9.4212	10.3514	10.0349	10.4967	11.0938	9.52551
1516	7.46598	7.33905	7.33653	8.99599	7.57665	8.16854	7.77269	6.77423
1517	9.45299	9.47441	8.9598	10.2427	9.73458	9.77038	9.03499	8.36955
1518	8.31691	8.3346	7.30024	8.87052	7.48459	8.29825	7.03867	6.14268
1519	10.8213	11.1838	10.9978	11.8202	10.5763	11.5162	12.1965	11.0109
1520	7.12809	7.45648	7.48161	8.75488	7.21244	7.57454	8.7347	8.43955
1521	10.9427	11.0541	10.5573	11.5588	9.81812	11.8834	11.5116	11.6963
1522	12.5864	12.6313	12.2049	12.9483	11.8954	12.6566	13.0076	12.6598
1523	9.76301	9.0568	9.92797	9.03772	6.55515	9.66602	9.20036	4.97783
1524	8.78799	8.1878	7.61334	6.9534	7.66942	8.26115	8.21488	8.14798
1525	9.48584	9.33678	8.89382	9.09194	8.87468	9.23557	9.5528	9.36137
1526	9.36751	9.06	7.97642	7.69949	7.8984	6.98273	11.369	9.55188
1527	12.0708	12.4004	11.6837	11.6895	8.43805	11.5127	11.5205	11.648
1528	8.63901	8.74588	8.09551	8.67825	7.91605	9.32572	8.91961	8.4201
1529	11.0629	10.9083	10.8814	11.2644	8.99729	11.9273	11.6007	11.363
1530	6.63311	6.64719	6.78052	7.39506	5.79322	6.66167	7.81821	6.56522
1531	8.80242	9.19309	8.19946	10.2588	8.14117	11.0946	11.338	9.05952
1532	10.5788	10.1178	10.3796	10.4866	8.13455	11.123	10.5948	10.0705
1533	9.82394	9.69465	9.72459	6.83415	7.63583	6.25727	8.2171	5.68988
1534	10.2812	10.4905	10.2531	10.5367	7.55569	9.90933	10.7928	9.93108
1535	8.3147	9.62232	8.61916	5.90402	4.94671	6.4822	10.7804	3.05089
1536	6.73835	7.22309	7.16731	6.03189	5.36936	5.95717	8.87081	3.64094
1537	8.26282	8.42296	8.00646	8.41344	7.22613	8.24825	9.16554	7.90813
1538	9.06355	8.86303	8.53651	9.72105	6.93731	9.83662	9.0264	8.61153
1539	10.6154	11.2468	10.5061	11.2909	10.6001	10.9143	10.4121	9.79803
1540	9.6296	9.67819	9.50435	9.86733	6.47711	9.51416	9.7922	8.98103
1541	8.12456	8.32469	8.12769	9.32665	6.71331	9.09753	9.01061	8.00269
1542	6.93953	6.95271	7.86955	8.15255	6.11758	7.13467	7.17713	8.95474
1543	4.60465	4.49346	4.37391	3.20909	3.90453	2.88683	4.49688	2.86179
1544	10.1421	10.403	8.1452	10.506	7.5657	10.9312	10.5428	5.79222
1545	7.43694	7.89448	8.55613	11.9915	8.35165	9.35634	10.6761	7.81375
1546	7.61603	6.99288	6.91808	6.07969	5.21201	5.06578	6.68788	5.02871
1547	5.74138	5.91521	6.41956	8.6727	7.0986	8.49427	8.7261	7.74706
1548	9.63984	10.1872	9.30615	11.3722	10.8052	11.2561	11.1	10.1158
1549	12.3313	12.1466	12.0321	13.0121	11.4386	12.7392	12.6063	12.7567
1550	7.59062	7.47723	7.70823	7.12282	11.1568	8.18907	9.77208	10.968
1551	10.3541	9.55027	9.61813	8.49881	6.78339	9.20723	11.1082	7.0564
1552	8.27212	8.58602	9.3007	9.58633	7.88745	9.97166	9.29984	8.82534
1553	8.3403	8.4793	8.43478	8.74592	7.65699	8.26742	10.4001	8.49801
1554	9.79241	10.013	9.34651	10.0275	7.95478	10.2405	11.1921	11.2967
1555	8.72624	8.69345	8.25305	8.58499	8.01081	8.92562	9.4261	6.9243
1556	8.37493	8.04919	8.03859	9.84471	10.4868	9.53437	9.73986	8.44337
1557	12.9944	13.0372	12.9906	13.7424	12.7486	13.3574	13.821	13.5589
1558	7.67603	8.09595	8.05768	8.46473	6.4707	8.44222	9.37783	7.75663
1559	9.29344	9.41228	9.46667	9.63771	9.07004	10.4604	10.0597	9.57956
1560	8.51263	8.83857	7.96372	8.47292	8.70528	8.03809	9.15406	9.58862
1561	9.63236	9.68531	9.56224	9.97243	9.54789	10.2143	9.88851	9.99359
1562	8.22199	8.37322	7.80504	8.97871	8.92272	9.21666	9.09026	9.10083
1563	6.89745	5.63526	5.93943	5.51922	4.76107	4.18859	5.16611	3.66757
1564	7.83919	6.20687	7.14129	7.47947	6.04041	4.22072	5.74039	3.85943
1565	9.60793	9	8.982	9.26202	7.13214	4.29305	5.51349	4.14618
1566	10.1376	10.6287	9.54998	10.2057	9.5169	10.3038	10.7225	10.4251
1567	7.15687	7.15366	8.50546	8.93938	8.36152	7.75877	8.85612	7.73062
1568	9.35013	9.23896	8.68126	9.07936	7.26569	9.05036	8.97615	8.11558
1569	9.74386	10.0427	10.0702	10.4948	8.27066	10.8116	9.83015	9.37645
1570	9.64177	9.82181	9.55045	10.5305	9.13203	10.618	10.1839	9.7754
1571	10.1981	10.222	9.19677	10.6324	8.31733	11.5644	10.3603	10.9152
1572	6.9101	6.74769	7.24577	7.51555	6.77196	7.01856	7.95699	6.55823
1573	7.15497	6.91864	6.92812	7.87438	6.72663	6.92143	7.51795	5.91564
1574	5.53257	5.25122	6.07306	6.39931	4.88155	5.79316	7.50347	4.93199
1575	7.55027	8.29892	7.8225	9.53165	8.8242	8.81969	8.62479	7.79263
1576	8.50814	8.89738	8.23466	9.63285	10.3278	9.64071	8.81882	7.95197
1577	8.66506	9.10633	7.99325	8.70774	6.88693	8.71962	8.85274	9.15813
1578	8.05534	8.49423	7.3675	8.62054	7.96013	8.74	9.12453	9.0579
1579	8.47487	9.19757	7.49389	9.28889	8.82135	9.09225	9.18264	9.47021
1580	9.38643	9.73554	8.6194	10.2508	6.79049	10.1136	8.645	9.55883
1581	9.4586	9.53193	9.24171	11.5058	7.77704	10.4983	11.5271	5.03315
1582	9.97289	10.3647	9.32846	11.3308	7.59864	10.495	11.2349	3.8347
1583	9.00902	8.43553	8.49149	9.41614	7.43593	8.86067	8.90127	8.36205
1584	8.55492	8.15163	7.99292	8.88738	7.59393	8.36835	8.1446	7.93318
1585	6.96432	6.78472	6.40727	7.01059	7.03651	6.56763	7.07031	5.82097
1586	7.38727	6.87335	7.78502	8.83679	6.71934	8.40166	7.65051	8.06729
1587	8.6314	8.09102	8.64248	9.70285	7.12642	8.71517	9.02168	7.99569
1588	8.80051	9.18364	8.26518	9.67466	7.83674	9.97931	9.87617	9.8807
1589	9.6274	9.60555	8.80392	9.95876	8.78037	9.21216	10.1536	8.37528
1590	7.1018	6.51948	6.98893	7.75665	5.71113	7.5017	8.71941	6.96668
1591	5.38596	5.29822	5.21377	5.1117	4.58398	4.07805	5.28092	3.4516
1592	7.5256	6.79214	6.83655	7.93686	5.43321	7.54183	8.10307	6.69028
1593	7.17398	6.98548	8.7541	7.78269	6.53332	7.76111	8.14684	7.76063
1594	9.29306	9.29421	9.53571	9.28118	8.1999	9.44983	9.69902	8.73202
1595	7.60819	6.82649	7.90734	7.34726	5.23866	7.41517	8.86209	8.55284
1596	11.0016	9.71937	10.7664	9.78707	6.63832	10.1942	10.53	10.3452
1597	8.89779	8.31755	8.56266	9.98333	7.40026	9.7459	8.95435	9.3796
1598	8.1111	7.84252	7.59272	9.19067	8.41912	9.49543	8.44305	8.4313
1599	11.8544	10.5006	10.7377	9.02545	8.56577	9.7853	10.8261	7.09189
1600	9.39121	9.53065	8.71089	8.70494	6.63045	9.05446	10.0656	9.74743
1601	8.46026	7.91013	7.77922	7.4674	9.22073	8.08448	7.76792	6.44751
1602	9.79735	8.98345	9.57437	9.34531	8.59531	9.44879	10.0963	8.56537
1603	7.8991	8.81091	9.51184	6.19408	7.26275	6.70173	8.96485	7.38055
1604	10.7419	10.8535	10.3054	10.7104	8.41461	10.0869	11.1063	10.5309
1605	11.9716	11.7473	11.7859	12.2789	10.115	12.5768	13.2899	12.6802
1606	9.61376	9.30525	9.2609	11.0279	8.17513	11.2521	9.91843	10.3468
1607	7.54572	7.66272	7.24514	7.45636	8.17918	7.49324	8.23645	7.19633
1608	8.72999	9.25288	8.42969	9.03153	9.1252	8.48855	9.80386	8.57331
1609	11.3039	11.7761	11.4833	11.3975	8.83332	11.2151	10.3225	11.4314
1610	8.13827	7.99948	7.5113	7.17102	7.31675	8.18341	8.46944	7.41471
1611	7.55289	7.71751	6.89218	7.23935	6.04298	7.46536	8.36679	6.66867
1612	9.85501	10.3433	9.2371	9.85005	9.60022	9.62444	10.536	9.58297
1613	10.8046	10.2237	10.103	6.87044	8.76702	9.58195	11.467	10.0213
1614	11.1233	9.47293	9.80748	5.69682	7.00308	6.51957	7.26568	3.81974
1615	10.2574	9.93103	10.68	11.9799	8.58775	10.373	10.3713	9.91413
1616	11.6079	11.8794	11.5783	11.0266	9.06365	11.7194	10.95	9.00085
1617	9.08801	9.42554	9.32685	9.62222	7.92548	10.0748	9.03545	7.85361
1618	10.8469	11.2651	10.9377	11.0103	10.3702	11.7947	11.5917	11.9936
1619	4.80514	4.74097	5.04677	6.34974	4.58964	4.6141	5.07052	4.38827
1620	9.18447	9.26323	9.50407	10.1145	7.60988	8.71739	9.56642	8.86439
1621	8.49198	8.31355	7.91751	8.67981	7.62878	8.92326	8.48409	7.63872
1622	7.22202	6.58636	7.24479	9.61977	5.38412	9.73673	9.51395	8.48448
1623	8.79776	7.91578	8.23038	10.2815	5.33381	10.9807	11.0088	10.3342
1624	10.8614	10.5063	10.9899	10.4268	6.7256	11.5188	8.53889	9.47705
1625	9.6731	9.75653	8.84339	10.2127	7.9327	10.0691	10.6832	10.7535
1626	8.88998	9.416	8.61325	8.46196	7.28263	7.65922	8.97715	8.25042
1627	6.89739	6.89536	7.62341	7.67211	6.6936	6.97964	8.06848	7.91527
1628	10.0358	9.52114	10.0692	10.1335	8.30188	9.20633	9.93522	9.7922
1629	7.85248	7.40143	7.98568	8.60992	6.4155	7.14795	7.91119	8.37696
1630	9.7251	9.95815	9.33475	9.17641	8.38175	9.89271	10.4406	9.4093
1631	7.09796	7.02715	7.30866	7.39298	6.15955	7.33136	8.404	7.45976
1632	8.89585	9.0444	8.40637	9.35626	7.49342	7.66139	9.55268	8.40929
1633	9.83597	10.0033	9.55078	10.8914	8.1509	10.7688	10.7908	10.3832
1634	9.12859	9.10856	8.75637	8.7835	8.56772	8.70882	9.35236	8.42116
1635	10.7951	8.85625	9.12537	10.7143	6.08926	11.3227	11.03	10.9242
1636	8.45338	8.23117	8.05275	10.1242	7.75987	8.87327	10.1381	8.03834
1637	8.41998	8.70139	9.30383	9.91453	7.86976	10.0918	9.58881	8.78664
1638	12.0042	11.6197	12.1039	12.5083	10.7259	12.5934	12.1749	12.9248
1639	7.07084	7.26047	8.00335	9.84774	6.32058	9.17044	9.18529	8.73532
1640	9.08619	9.30492	8.93958	5.29195	7.79454	4.69299	6.57068	4.40173
1641	9.47431	9.53823	8.74515	10.1402	7.40357	10.2578	10.0065	10.7581
1642	8.89451	9.2094	8.40402	9.27331	7.16813	9.24145	9.12861	9.21634
1643	7.80547	7.57257	7.88142	8.35907	6.99983	8.87517	8.89172	8.8633
1644	9.12218	9.38316	8.86553	9.5109	7.67438	9.11526	9.23414	9.68886
1645	10.9982	11.3985	11.0837	10.8848	9.25723	10.3421	10.4537	9.15276
1646	7.50222	7.52301	8.60347	9.42063	7.31432	8.70539	8.85031	8.92687
1647	10.5395	10.9059	10.8419	11.0409	8.09727	10.1517	10.9113	9.73459
1648	10.0663	9.61549	10.1447	10.7004	8.31897	10.7714	9.99731	10.5994
1649	10.4238	10.7398	10.2229	11.3846	8.65697	11.0987	9.41292	10.4819
1650	9.23833	8.84965	9.61445	10.105	7.1364	9.82686	10.3548	10.0237
1651	9.29692	9.67799	8.80427	9.78578	7.92518	9.70782	9.31806	10.1426
1652	7.62219	8.12248	7.30981	8.1938	7.98853	8.83919	7.87127	7.03339
1653	8.32293	9.37398	7.71145	8.88188	9.80107	9.32476	8.55017	7.65915
1654	9.53602	9.45063	8.64018	9.69623	8.44859	9.21591	10.6472	9.51347
1655	8.45126	8.50614	7.38928	7.99342	7.0705	7.08517	9.43012	8.71617
1656	8.57557	8.7626	7.59293	9.1358	7.34117	8.61228	8.81467	8.1015
1657	8.19138	7.47531	8.70697	7.99011	6.303	8.35267	8.25332	9.77727
1658	10.7167	10.3424	10.5231	9.66484	8.38651	10.4446	10.2036	10.9297
1659	8.25386	7.80326	7.71607	8.03536	5.75955	8.74344	8.29451	9.32847
1660	8.56695	8.27935	7.70613	9.21694	6.02713	8.50085	8.97752	4.26117
1661	10.71	10.9873	9.75679	11.3487	7.53861	10.4556	11.2554	3.9894
1662	7.75149	7.1844	7.87679	9.59097	5.51582	7.80474	9.60847	4.89151
1663	9.02877	9.21739	8.81902	9.09109	8.09336	8.82924	9.7643	8.74643
1664	10.2556	10.7076	9.69542	10.8898	10.6764	9.816	10.0142	7.83092
1665	6.41029	6.70487	5.82127	7.94862	8.1963	7.44362	7.26364	5.824
1666	9.63248	9.77016	9.70649	11.2918	7.88904	11.3143	10.4183	10.1537
1667	9.57278	9.48318	9.02282	9.2849	7.08645	10.1185	10.1002	9.87853
1668	8.0407	7.98056	8.29296	8.72815	7.13657	9.27236	9.47746	8.82396
1669	10.0222	10.1777	9.75075	11.2075	9.66632	10.9386	10.8567	10.2238
1670	8.79093	9.15101	8.87253	10.2192	8.77831	9.92969	10.2558	9.19873
1671	8.90004	9.09268	9.30439	10.7149	7.47115	10.237	10.3137	9.91748
1672	9.92827	10.2422	9.54775	11.3257	7.57103	11.7906	11.5029	10.8587
1673	9.08379	8.58325	9.71697	9.04325	7.42637	9.21446	8.97083	8.71641
1674	8.67587	8.82143	7.83924	10.2042	8.25479	10.619	9.99661	10.3259
1675	8.33894	8.31349	8.28421	9.35878	6.7125	10.2255	8.94765	9.79526
1676	8.13599	8.30269	8.04699	9.68537	6.60419	9.41353	10.9519	10.1206
1677	8.04379	9.27516	6.95906	10.8514	6.28395	8.35066	11.1941	3.29324
1678	7.54616	7.73088	6.94204	9.74505	6.45793	7.8624	10.4752	4.54304
1679	9.01245	8.68088	8.77238	9.19208	8.03411	9.63213	9.47956	11.7861
1680	8.67991	8.5001	9.29627	10.1574	9.31833	9.15713	10.1263	9.28973
1681	9.77405	9.50507	9.03346	10.1595	7.27929	9.9586	9.95995	9.34609
1682	10.5909	10.5788	11.417	11.3124	10.5019	11.6357	11.8307	11.1171
1683	8.43326	8.40904	8.11433	8.52831	7.18318	8.92341	8.57582	9.88108
1684	5.86029	6.51729	5.69762	3.92908	8.52336	3.74156	4.27612	6.88088
1685	8.51802	9.43539	8.50395	5.15818	11.1514	6.43364	5.67024	9.75518
1686	6.19563	7.04373	5.86683	3.64645	8.00878	4.33892	4.36877	7.83955
1687	9.0558	9.05626	8.8035	8.86936	7.31969	9.41767	8.8525	8.93716
1688	9.57307	9.69268	8.53466	9.25597	8.22053	9.68228	9.75197	8.59018
1689	7.33477	7.28058	6.98175	8.43333	6.72703	8.16185	8.57276	8.48027
1690	8.22938	8.15769	7.77607	8.81685	6.70407	9.01953	8.77448	9.45745
1691	8.90863	8.96449	7.73969	8.17881	7.47775	9.52975	8.66095	9.13455
1692	8.99383	9.05487	7.89016	9.47522	7.35766	9.45647	9.31334	9.6893
1693	8.35304	8.42716	7.57403	7.76578	8.13823	8.6957	8.76516	8.40393
1694	9.06205	8.92562	8.65662	8.79591	6.58115	9.25792	9.89475	9.65704
1695	8.45323	8.77125	8.50106	9.12417	7.59536	9.258	10.1762	8.84455
1696	9.41556	9.43918	9.09966	11.3025	8.57547	11.7674	11.7223	11.6153
1697	9.67798	10.2164	9.20931	10.4439	9.99293	10.5975	10.6657	11.001
1698	8.23186	8.40373	8.13042	9.42873	7.87137	9.146	9.49559	10.1274
1699	9.64835	9.95359	7.98994	9.83123	8.18927	9.89998	10.2836	9.01464
1700	9.44697	10.0123	8.31705	9.60263	8.21924	9.4101	9.10398	7.58725
1701	8.6043	9.03562	7.60565	9.58664	7.65579	9.19481	9.64451	8.00021
1702	9.62735	10.6086	8.92831	10.4886	9.01105	9.89049	10.9945	10.0906
1703	7.59627	7.5441	7.94149	8.16568	7.31433	7.85438	9.35977	7.38385
1704	8.62102	8.75293	8.20479	8.94031	7.24038	9.24579	8.92206	8.18807
1705	8.64801	8.19123	8.99293	6.42162	6.53509	6.93966	6.38536	6.56333
1706	8.73126	8.77774	8.17593	8.11762	9.85766	8.12198	10.0075	6.57139
1707	8.00356	8.08483	7.78888	9.76018	6.52449	9.5087	9.13413	10.0852
1708	9.95876	9.82996	9.94754	9.89264	6.66171	8.44738	8.6401	5.65241
1709	9.99847	9.84022	9.61181	8.37053	7.97604	7.96162	8.99954	8.41758
1710	8.55963	8.82181	8.58253	9.30341	8.07036	8.48002	9.63216	8.69489
1711	8.12068	7.6971	7.69379	9.19385	6.03156	9.66361	9.64547	9.28145
1712	8.86168	8.89378	7.64627	9.61671	8.45989	10.0873	9.46419	10.2118
1713	9.14271	9.50963	9.35903	9.32692	6.94153	10.671	11.1785	9.73887
1714	5.25401	5.07862	5.69803	5.55481	5.34781	5.23258	6.13961	5.73822
1715	9.15209	9.31697	9.3299	9.49341	7.91246	9.45918	9.77677	9.95895
1716	9.24152	9.22211	8.59372	10.1753	6.92392	10.421	10.4719	10.3833
1717	11.0599	10.9464	10.8926	11.5751	7.83774	11.8232	11.8328	11.8301
1718	7.83549	7.40044	7.38896	8.54108	5.3785	8.66601	9.02365	8.11117
1719	6.20851	6.97596	6.71919	5.34917	10.5545	4.91728	6.52686	4.45763
1720	7.40542	8.36011	8.30426	6.99165	10.8106	6.37752	7.75742	5.89215
1721	9.52248	9.04668	9.04276	6.53764	6.01956	7.86635	8.69452	6.05201
1722	10.2948	10.3491	9.84666	10.906	8.11087	10.5796	12.0093	11.1853
1723	6.99913	6.75063	6.764	7.80544	4.73907	9.10467	9.6552	9.1366
1724	6.33424	7.39131	7.029	6.55376	9.47008	6.29964	4.1472	2.97062
1725	8.29062	8.63572	8.07142	8.04282	7.73068	7.87184	8.61904	7.52384
1726	5.4737	5.45644	5.77094	5.89533	5.19359	5.36788	6.16168	5.29497
1727	6.75495	6.556	7.10041	8.09203	6.22442	7.28465	9.09363	9.01889
1728	10.2938	9.94987	9.19842	10.2133	8.07568	10.4711	11.5176	10.9839
1729	10.3628	9.15747	9.62049	11.911	7.15735	10.12	9.36696	12.4223
1730	7.4928	8.86809	8.23828	4.38962	5.5345	8.39868	5.02616	3.98688
1731	7.91497	8.36722	6.85229	7.3468	5.49468	7.72428	7.11502	8.61479
1732	8.24609	8.29665	8.02884	8.59885	6.81225	7.70454	9.29103	8.2974
1733	9.2435	9.05277	8.9071	9.50939	5.44341	8.93686	9.66336	9.50631
1734	8.02795	8.89454	7.50439	9.87311	7.22563	5.36872	4.99963	3.52128
1735	9.07006	10.0008	8.57097	10.6528	8.81001	5.80611	5.66424	3.90456
1736	8.75713	9.23531	8.68822	9.39418	7.52485	6.47126	6.87273	5.61764
1737	10.9349	10.3772	10.0635	11.3537	9.02288	12.0531	11.0088	12.0638
1738	7.46632	7.41651	8.05057	7.94064	6.78736	7.07177	8.03367	7.33317
1739	10.0413	10.06	8.56494	9.34187	7.60793	9.60338	10.265	9.14275
1740	8.20681	8.33917	8.72283	9.72275	7.1725	9.88505	9.58266	9.049
1741	7.84165	8.02516	7.79638	9.15865	6.28292	9.31078	8.70493	9.7013
1742	9.38135	9.40131	8.80908	10.2811	9.24543	9.5624	9.83542	9.53527
1743	8.12096	8.05347	8.01974	8.19369	8.01573	8.93201	8.70673	7.82633
1744	7.88721	7.67678	8.28241	8.47538	7.13536	8.6695	8.69226	8.3707
1745	9.90456	10.2152	9.41006	10.038	9.81345	10.0444	10.6108	10.4074
1746	7.96252	8.68482	7.74135	10.0882	7.60572	8.154	9.64098	7.2699
1747	9.46617	8.04232	9.07608	7.62594	9.09627	8.30426	10.8725	9.00393
1748	10.8019	10.6557	9.53429	9.72614	9.09405	10.1697	10.0703	10.2897
1749	7.40175	7.76514	6.73476	7.4088	6.68899	7.92537	7.63601	6.58894
1750	6.10793	8.04861	7.28602	6.52918	6.67204	6.38475	6.83352	6.79
1751	9.42407	10.2706	8.27048	9.74129	6.11277	9.51741	10.5188	10.5655
1752	8.57327	8.37277	8.4337	10.014	7.92894	9.95657	9.79252	8.29782
1753	9.66714	9.72894	9.43545	10.2659	8.02804	10.0181	10.0721	8.90979
1754	8.49538	8.12103	8.98008	10.306	7.48287	9.89141	9.79197	8.94967
1755	9.89351	10.0784	8.74466	10.0454	8.88617	10.4018	9.8851	10.3746
1756	11.596	11.7262	11.2393	12.3979	11.3643	11.5167	11.7456	9.95937
1757	5.72583	5.64981	6.06454	6.73889	5.51615	6.00894	7.17669	6.20845
1758	9.6645	9.71768	8.58011	9.6165	8.8638	10.2929	10.146	10.0905
1759	10.9888	11.2853	10.955	11.9941	8.88255	12.3279	12.391	12.2609
1760	9.78491	10.2723	9.60735	11.5736	7.92236	11.4888	11.6574	11.8874
1761	12.2471	12.0216	12.2451	12.5858	10.8243	13.1937	12.8223	13.5558
1762	7.70501	6.66672	7.06027	7.94886	6.74243	9.59398	9.61449	9.09134
1763	7.2843	6.44915	6.86255	6.67091	5.53166	8.7572	8.27672	8.00345
1764	9.69062	8.57846	10.2036	9.42843	7.55205	10.751	10.9405	10.8021
1765	10.4485	10.001	9.8086	12.1742	6.05662	11.676	5.34839	6.87085
1766	9.71068	9.02785	9.02068	11.4433	5.98122	10.8505	6.51133	6.66007
1767	9.87301	10.1997	8.99217	10.5414	7.21881	9.96163	10.627	8.40579
1768	6.82894	6.18945	7.35182	9.72911	5.14094	9.12278	9.9559	9.78708
1769	10.277	9.98762	10.0135	10.7143	7.94594	9.63516	10.8494	8.41027
1770	5.98167	7.1051	6.31438	7.52935	11.0403	3.7748	7.67863	3.9575
1771	11.7306	11.5992	11.3507	11.8394	9.79807	12.452	11.8845	11.9322
1772	12.2772	12.3113	11.9314	12.1529	9.84921	12.6325	12.2905	12.342
1773	9.05555	9.01331	8.90522	8.79528	8.71199	9.77689	10.834	9.70051
1774	10.4184	10.404	10.2424	11.5984	7.25825	11.6149	11.4598	11.4869
1775	6.48693	6.29327	6.6125	7.18309	5.61041	6.70392	7.72767	6.76505
1776	6.75513	6.58349	7.52281	7.89756	5.9278	7.04895	8.09925	7.51628
1777	7.40664	7.59963	7.45806	8.15543	7.54377	7.44168	8.38387	7.85356
1778	8.19922	8.31485	7.56213	7.89902	7.6788	7.71901	8.29668	7.4588
1779	8.89754	8.51402	8.12903	9.12578	7.33402	9.11042	8.57972	8.59212
1780	11.5107	11.7244	10.9773	11.7349	8.46632	11.2816	10.6653	10.4279
1781	7.77162	8.13904	8.33907	8.14054	6.53213	7.95498	8.46216	8.50543
1782	6.94616	7.15759	6.01603	5.60155	8.60115	7.08048	6.35849	4.97918
1783	8.2661	8.30492	7.84868	7.25498	7.65192	8.43188	8.78195	6.82847
1784	8.32829	8.54575	8.61247	9.07386	7.66152	8.24725	8.48907	7.73577
1785	8.75565	9.09624	9.09551	9.12923	7.52903	8.92793	9.73297	8.05334
1786	10.176	10.5956	9.77555	9.30754	8.91451	10.1932	10.2029	9.71
1787	8.11972	8.66052	7.37625	6.39877	7.13375	7.35271	7.36052	7.63724
1788	7.74892	8.15387	8.13137	9.70688	10.9237	9.9499	8.1017	8.97365
1789	9.03925	9.02033	8.45599	9.32222	7.87468	9.54258	9.39186	9.37317
1790	7.99722	9.28026	8.04248	8.44631	7.3672	7.60903	8.60156	7.87168
1791	9.79353	9.55424	10.7861	8.9625	7.56522	9.34747	9.03014	8.89888
1792	8.00689	7.85089	8.38111	10.2398	7.49533	10.1406	9.86842	9.98788
1793	10.1381	10.3536	8.8596	9.71037	9.54365	9.96544	10.2127	10.6976
1794	10.1481	9.99961	10.1028	11.0928	8.7646	10.247	10.892	10.3894
1795	9.29546	8.23339	9.52895	7.64645	5.51399	5.09521	6.56482	4.19314
1796	10.4903	10.5582	10.0699	11.6048	8.89992	11.2264	11.3111	11.6536
1797	10.8384	9.3982	10.2104	4.89732	5.59562	7.72874	6.29801	3.52342
1798	10.7867	9.49253	9.72497	4.44059	4.95024	7.74803	5.21852	3.27572
1799	9.09317	9.59045	8.67417	8.88363	7.96509	9.51709	8.28691	8.32513
1800	8.54362	8.88326	8.07902	9.63396	7.29533	9.41903	8.85918	9.19298
1801	7.90705	8.80584	8.82301	5.75491	6.96704	6.44712	7.85227	4.82967
1802	6.67336	9.93039	8.5023	6.68013	5.28373	6.28009	7.03303	5.69579
1803	7.28636	7.60767	9.39472	13.0346	6.30869	9.81462	9.24843	9.12765
1804	11.0886	10.8947	10.8431	11.1959	8.38581	11.4645	10.7035	11.6469
1805	10.6425	10.5443	10.0591	11.0106	9.1233	10.9223	11.1531	10.9763
1806	7.94271	7.67562	8.50292	9.06921	7.19639	8.79852	8.37417	9.16472
1807	9.32011	9.14347	8.84878	11.3722	9.73339	11.0843	10.7641	10.6588
1808	5.04069	4.97828	5.26149	4.51315	4.64629	3.65292	5.35082	3.79904
1809	8.65887	8.82001	8.93091	8.41014	7.98605	8.25268	8.80029	7.78067
1810	10.1703	10.195	10.2997	11.2577	7.89684	11.7099	10.5433	10.7809
1811	9.22783	10.5463	10.0683	6.04603	7.50933	4.11465	13.4269	10.3826
1812	10.7852	10.2285	11.2725	10.367	7.48959	9.85025	10.3534	7.66009
1813	5.71826	5.44624	6.57174	6.38244	5.18833	5.46684	6.39691	5.17052
1814	13.4933	12.0724	13.1386	4.48044	4.30968	8.46128	5.08197	4.1282
1815	5.59948	5.22485	5.58791	4.11147	5.00957	4.40924	4.86503	4.07183
1816	7.04128	7.25031	6.56587	7.1291	6.2603	7.9552	8.03556	7.14309
1817	9.59348	8.56557	8.55682	10.5121	7.39847	8.36835	9.21789	3.88074
1818	9.01857	9.1017	9.0968	9.98315	7.39174	10.4962	9.07825	9.81923
1819	10.3226	12.0831	9.98301	3.70388	5.92617	5.3922	4.40599	3.30608
1820	8.92083	9.16744	9.41842	9.31791	8.10292	9.17638	10.324	8.82168
1821	9.13639	8.45636	7.92445	8.17862	6.18466	9.00136	8.11187	6.34784
1822	9.0099	8.61625	7.73728	8.18244	7.85086	8.8152	8.75235	6.39576
1823	11.2695	11.1922	10.4073	8.95292	7.88153	5.90645	12.3694	10.6629
1824	10.7158	10.1794	10.5026	10.3322	7.27002	10.8327	10.6078	10.8079
1825	10.3427	9.95077	9.83248	10.2177	7.4997	10.6207	9.77886	9.91962
1826	11.6038	11.3849	11.1811	12.6771	10.7094	12.2383	12.077	12.5091
1827	10.8515	10.7994	10.2581	11.6398	8.86835	11.5655	11.6345	11.8299
1828	10.7711	10.6963	10.3577	11.4964	9.09123	11.5113	11.4473	11.5729
1829	9.25638	8.99407	8.78454	8.90402	7.83209	9.03119	9.32358	9.51393
1830	10.7071	10.811	10.2619	10.7049	9.46728	10.0599	10.9789	10.8207
1831	8.45613	8.55126	7.65809	9.26766	7.80474	9.49449	9.59353	9.6188
1832	9.30096	10.0363	8.42934	9.26187	8.14059	9.82681	9.66316	8.58339
1833	8.0242	8.29891	7.82793	9.90999	9.23812	8.43984	9.64589	8.71347
1834	10.3127	10.6709	10.5489	11.789	8.90947	11.6717	10.4924	11.5539
1835	11.0518	9.9241	10.2688	8.70553	7.06117	9.07433	8.97419	6.69831
1836	8.98237	8.59036	8.47913	9.54207	7.20593	8.32807	8.4763	8.05539
1837	10.808	10.0219	9.76257	11.3028	7.7555	11.549	11.395	10.7759
1838	10.0352	11.3074	12.8017	6.18569	5.16209	7.87443	5.12881	4.77837
1839	7.76996	9.06626	9.24766	3.79019	3.87107	5.42235	4.4049	3.13418
1840	6.76299	6.52422	6.98344	6.86627	5.95684	5.77467	6.8624	5.8842
1841	9.64314	9.90387	9.35934	10.5402	8.25204	10.135	9.92204	9.98673
1842	8.35623	8.01915	7.30324	9.82412	8.701	10.788	10.9908	10.4285
1843	9.29251	8.98139	8.79684	7.48309	7.43407	8.28534	9.07941	7.08193
1844	6.97715	7.00488	7.61292	7.13113	6.61568	8.59706	8.26394	8.55673
1845	9.12174	9.31043	8.90124	8.79435	9.17636	9.85065	9.89661	8.87804
1846	9.20017	9.67727	8.42495	9.03318	8.09789	9.50411	9.27934	8.90567
1847	6.61716	6.88177	6.004	6.94059	5.81343	6.24211	6.33057	6.5512
1848	8.0708	8.28326	8.51535	9.13855	7.60082	8.23942	9.74415	8.30731
1849	6.85849	7.45954	6.33042	7.76882	6.76246	7.30474	7.85851	6.95633
1850	9.33189	9.47717	9.28693	9.76828	8.40091	9.92808	10.1167	10.4299
1851	8.35915	8.03956	7.54886	8.22509	6.2121	8.38904	7.78405	9.15571
1852	10.2086	10.008	9.40722	10.0289	8.92728	9.93385	10.1949	10.1538
1853	11.3759	11.2642	10.9979	11.971	10.5265	12.2489	12.2899	12.5716
1854	7.54347	8.24227	7.77868	8.05276	7.55816	8.54708	9.18799	8.56693
1855	5.64232	5.6196	6.23133	5.98868	5.66373	5.15581	6.39783	4.9867
1856	7.72213	8.07772	8.07996	7.63977	7.83725	7.20646	8.0511	6.83548
1857	9.25156	9.2153	8.94438	9.5302	7.9762	9.71497	9.9144	8.61149
1858	9.0745	8.5475	7.6884	9.91504	6.71886	10.6082	9.97535	9.25828
1859	8.63495	8.779	9.00174	9.92917	6.93638	9.07263	8.82434	9.37587
1860	9.03352	8.73209	7.77737	8.30432	7.55824	9.39827	9.38962	7.91326
1861	10.2639	10.0636	10.0519	10.1942	9.27755	10.6121	11.2326	10.5505
1862	9.21817	9.12015	8.76437	9.10852	9.39107	9.06021	9.73367	8.58653
1863	5.33107	5.10215	5.10029	4.23931	3.95378	4.44146	4.85673	3.70156
1864	11.2123	12.1456	10.7606	9.58709	9.31533	10.9688	10.7193	5.32284
1865	8.14502	7.80961	8.15982	9.19228	6.90956	9.14894	9.56922	8.66659
1866	9.07196	7.85112	7.96738	10.1176	5.82098	9.87322	9.74433	9.43154
1867	7.21787	7.21127	7.21272	7.51581	6.88916	7.49275	7.80041	7.12426
1868	8.63577	8.95599	8.40902	8.69599	7.09536	8.02389	8.22537	6.59582
1869	8.21921	9.38757	6.99917	5.55421	9.90677	7.40631	5.62928	4.09248
1870	8.20019	9.5682	6.18273	4.83273	9.72603	7.42831	4.93669	3.37423
1871	11.2349	11.1135	11.0677	11.9872	10.5067	12.2411	12.2596	12.8396
1872	8.33204	8.38545	8.86574	8.53294	6.54197	9.09808	8.85606	8.24002
1873	12.4349	11.4418	14.2223	11.5389	8.95446	9.77114	10.246	8.51747
1874	8.42734	8.60871	8.2257	9.14707	8.17273	9.55377	9.61105	9.44305
1875	10.0699	9.97844	10.5765	9.95406	7.74765	10.7387	10.497	10.1481
1876	9.01054	8.86807	9.12471	9.8383	6.75787	9.95234	9.46146	9.55858
1877	8.81985	8.75365	8.17209	8.98005	7.83407	9.40368	8.85366	8.71578
1878	8.40116	9.67596	8.97579	8.60552	6.82608	7.60224	4.52162	3.08509
1879	10.7398	11.2644	10.8948	11.5019	9.67755	11.0919	11.1149	8.98047
1880	10.1618	9.37456	9.76338	11.0331	7.16179	10.9655	10.9533	10.9732
1881	8.974	8.67663	8.17144	10.0214	8.50175	9.33663	8.88101	8.72418
1882	7.19072	7.55207	7.45652	8.23369	6.91809	8.20156	8.12524	8.67852
1883	8.38762	8.79484	8.51304	9.20382	7.22422	9.04742	9.39743	9.15647
1884	7.4527	7.79955	7.5886	8.50167	6.54895	8.11166	8.60566	8.44189
1885	10.615	9.57823	8.50289	6.41423	5.59838	6.68911	11.0601	3.97059
1886	7.62618	8.25922	8.25359	8.85759	7.37186	7.52802	6.16904	7.72567
1887	6.78013	7.65818	6.25462	7.91748	7.12038	7.1048	5.38939	6.49796
1888	9.5806	9.76069	8.84328	9.29353	7.39275	9.19123	9.99442	8.07313
1889	9.38505	9.61616	9.27406	9.46242	7.92061	9.29928	10.0277	9.95367
1890	10.2272	10.0122	9.93404	10.0403	8.82468	10.6092	10.9895	10.9044
1891	7.02575	9.64962	7.07922	7.51209	10.7019	10.2296	5.58217	3.62796
1892	10.2353	10.5932	10.2421	9.45586	11.0202	10.2209	10.2407	10.1888
1893	9.04556	9.54689	8.76737	9.69744	8.31085	9.44553	9.93784	9.33001
1894	7.24235	7.20995	7.42327	7.52939	6.44235	6.93694	8.63438	7.23218
1895	7.444	7.87539	7.72546	9.47688	7.89697	8.19466	8.69201	8.04815
1896	7.61632	7.76455	7.37459	8.05596	6.18131	8.55921	10.1951	7.23831
1897	9.08318	9.2599	8.88635	9.48513	6.40367	9.0626	11.1383	8.29447
1898	10.2534	10.3684	9.84854	10.0397	8.04327	10.5567	10.0688	10.3648
1899	10.3931	11.2366	9.64187	11.0714	9.73421	11.1361	10.4795	5.36581
1900	8.51071	8.76443	7.84175	8.96539	8.50282	9.18821	8.94307	8.96654
1901	9.27879	9.41396	9.00799	9.56449	8.70273	9.70092	9.70014	9.74756
1902	7.85119	7.79463	7.91956	8.47083	6.82691	8.66753	8.41645	8.98364
1903	6.73565	7.5083	6.00229	7.40254	4.99036	7.2728	8.62876	7.2094
1904	10.4425	9.41899	8.97853	7.51539	7.02237	4.82466	12.9118	4.23879
1905	9.73293	10.0494	9.68423	10.438	8.25871	10.057	10.7428	10.1527
1906	10.5252	10.9242	10.6097	10.7625	8.11286	9.76555	10.366	9.66628
1907	10.1693	10.1711	9.2494	7.99904	9.91865	8.98548	10.1083	9.13814
1908	8.7175	9.18681	8.02841	7.91762	7.83485	7.447	9.48007	8.74928
1909	10.322	10.9231	9.56098	11.9331	7.92286	11.497	10.9508	9.3822
1910	8.71644	9.14084	8.51116	9.49287	7.94548	9.75211	10.0059	9.46345
1911	6.98838	6.89205	7.67424	8.31497	7.52247	7.45066	8.39854	7.69956
1912	7.53366	7.31376	7.12359	8.30603	6.68066	8.65276	8.6817	7.97678
1913	7.72272	7.4302	7.35983	8.39896	6.67791	8.45331	9.08465	8.43238
1914	9.28358	9.38105	8.21711	8.49154	8.67941	8.33083	9.06946	8.40554
1915	9.95474	9.2332	8.76396	9.17566	7.94582	11.4097	9.22094	8.16089
1916	10.2703	10.2345	9.9795	9.3153	8.73599	9.38004	6.42528	7.45069
1917	7.70464	7.86276	8.07454	7.8016	7.05693	7.98023	8.38588	7.12322
1918	7.43518	7.82026	8.03869	7.00374	7.54931	7.18383	8.28764	6.84402
1919	10.3222	10.7488	11.0774	13.1349	11.1737	13.3579	7.06081	4.27072
1920	8.0649	8.34807	8.20961	8.17322	8.01741	8.38132	9.27444	8.97078
1921	10.0714	9.48994	9.72691	10.6799	7.06589	9.92856	10.1146	9.2724
1922	8.30524	7.85335	8.08028	8.29614	6.66527	8.47608	8.56761	7.89339
1923	9.89498	10.1814	9.2156	10.4278	10.4767	10.0561	10.2178	9.43894
1924	10.156	10.1805	9.26941	10.4444	8.76748	10.4707	10.481	10.9316
1925	10.2678	10.6729	9.95906	10.3617	6.7951	10.3032	10.4867	10.8492
1926	5.95521	6.0222	5.74782	7.3497	5.96222	6.40116	6.95382	5.92541
1927	9.04027	9.04978	8.74632	10.6231	8.85184	9.8183	10.3748	9.1374
1928	5.95954	5.63357	6.47902	6.11572	5.20194	6.21385	6.90758	5.61215
1929	8.19384	8.28974	8.26685	8.18954	7.72706	8.32597	9.2057	8.26331
1930	8.22126	8.1285	8.50924	9.20794	7.64738	9.47857	8.61875	9.01823
1931	11.7818	13.3713	13.2306	5.7	7.04442	4.70473	7.04125	6.53702
1932	11.9295	13.3148	13.2193	4.04393	5.3056	3.71334	4.84939	5.2679
1933	7.60196	8.25232	7.17119	8.08605	6.71764	8.27161	8.15567	6.98735
1934	10.4797	10.4194	10.407	10.6976	7.78885	10.8704	11.4003	10.5928
1935	7.70709	7.7367	7.81318	9.60469	6.52009	9.08367	8.36398	8.50664
1936	9.26979	9.35152	8.63425	10.661	7.40463	9.94872	9.38933	9.30173
1937	7.15163	8.38202	9.14984	6.88948	6.56654	4.48081	13.9869	4.0038
1938	5.71077	5.94701	6.88365	6.2326	6.02265	4.78002	11.1882	4.97015
1939	12.3027	10.6929	12.2142	5.65593	7.44174	7.03434	5.77311	5.37859
1940	8.91119	7.54297	8.08421	8.68578	7.02213	10.6484	9.67579	9.77903
1941	11.2584	10.5502	10.0999	10.7619	8.76989	11.79	10.7574	11.0919
1942	8.57311	8.85489	8.14897	8.05763	7.73885	9.09476	8.36141	7.85633
1943	8.23364	8.31918	8.48993	10.0687	7.3144	9.03949	9.22671	8.76789
1944	9.54301	9.62951	9.20006	10.5362	8.98378	10.5517	10.0297	9.82393
1945	9.30879	9.31211	9.15132	9.59435	7.53601	8.54004	9.75554	9.1417
1946	9.24024	9.37959	9.5704	10.9442	6.98152	11.0786	11.5471	10.4665
1947	9.41892	9.09409	8.03863	8.57041	8.67248	9.33785	8.96574	7.70634
1948	8.8924	8.77451	8.317	9.57896	7.66936	9.33175	9.27631	9.43025
1949	9.08468	7.90385	8.86551	9.59128	7.10685	9.41833	6.38733	7.83844
1950	6.65515	7.04346	5.85928	7.21175	7.24159	7.6643	11.0527	6.92394
1951	9.05997	9.52857	8.67484	9.6824	9.14277	9.03258	10.0609	8.89678
1952	8.38224	8.82111	8.92258	10.1087	8.44556	10.1133	10.7284	10.0654
1953	9.00483	8.94487	8.25554	9.23096	11.0064	9.36662	8.99696	6.69041
1954	6.74009	6.1102	7.52156	7.29373	5.83074	7.2009	8.79332	7.07366
1955	10.1833	9.72113	9.10559	11.2774	9.09813	10.9592	10.9017	11.1812
1956	11.8116	11.5376	12.1041	12.3687	11.2778	12.1889	13.158	10.8718
1957	9.83596	9.55667	9.01642	10.223	10.4845	10.5519	9.44345	7.5769
1958	10.1748	8.91726	8.69683	9.14632	4.60016	7.93905	7.72465	7.9677
1959	10.5852	10.2072	11.1716	11.2303	6.1835	11.7937	11.7503	11.857
1960	9.48732	9.995	9.20384	9.48728	10.8525	9.70471	9.84795	8.9974
1961	9.44864	9.34485	9.13849	10.8261	7.67224	10.3531	10.5071	9.24351
1962	5.52852	5.56338	5.94823	5.90436	4.75036	5.25664	5.57415	4.46886
1963	6.38608	7.4891	6.22446	8.59001	6.12622	8.19566	5.02298	3.5589
1964	6.8371	8.24001	6.88492	9.53034	6.60934	8.79288	5.32331	3.98712
1965	6.50959	7.8708	6.4596	9.32739	5.73368	8.59602	4.20108	3.17703
1966	5.35486	5.58433	5.33579	6.41593	6.46845	4.92403	4.62845	4.0308
1967	7.06191	7.66573	7.33451	8.68963	8.64451	6.63833	6.32738	4.60705
1968	8.87092	9.86765	9.48102	7.50943	7.57951	8.2867	8.58977	4.73305
1969	10.1222	9.86932	9.17182	10.8229	7.39009	10.7515	11.5008	9.1936
1970	11.0818	11.0357	10.7653	11.3219	10.4594	11.2309	11.6387	11.4735
1971	10.8119	10.7062	10.3859	10.0629	8.87667	11.4898	8.975	5.10789
1972	6.44928	6.10451	6.75734	9.09876	5.1908	7.63614	8.58046	7.8324
1973	6.23398	6.0281	6.32662	5.03599	5.0675	6.98221	5.76977	3.88882
1974	11.8994	10.4536	10.5786	10.5465	7.00817	9.23887	10.0615	9.96195
1975	9.965	10.219	9.49677	9.79097	8.56738	9.88615	9.51067	10.3548
1976	5.66589	5.58798	6.06058	6.17924	5.19853	5.2619	6.70609	6.06984
1977	8.94609	7.8877	9.07162	9.59737	7.95017	9.46321	10.3237	7.66763
1978	9.29627	9.9839	10.1102	6.5665	6.34925	4.52375	6.81059	5.55195
1979	9.24592	9.31703	9.02886	9.40557	8.26943	9.65314	8.99873	9.16328
1980	7.3956	7.72865	7.61198	7.76594	8.27254	7.62676	7.81281	6.48673
1981	7.69081	7.6035	8.25324	8.40688	7.11151	8.69926	8.01333	8.47448
1982	8.68334	8.25258	7.85625	6.56751	7.06278	4.51911	10.632	6.23338
1983	7.51376	7.77931	7.7224	7.19082	7.18161	7.68681	9.05357	7.48074
1984	6.78551	6.82293	7.61094	7.31635	6.63236	7.40857	7.64129	6.67464
1985	9.47485	9.15964	8.96064	10.7811	11.1866	10.6702	9.20744	7.9072
1986	9.76483	10.1205	10.1888	12.2396	5.98809	11.0458	5.61486	4.97916
1987	7.03741	7.62025	6.88338	7.77404	7.58481	7.36317	9.62475	7.99761
1988	7.54763	7.88603	7.39879	8.04437	8.52217	7.50007	10.1618	8.35681
1989	8.77437	8.7888	9.05415	10.5925	7.17339	10.0408	10.0427	9.41553
1990	10.513	10.4401	9.74432	11.143	7.71737	10.6678	11.0596	10.1654
1991	7.37026	7.33838	7.80982	8.21565	6.99633	7.74563	8.80786	8.06757
1992	9.14433	9.24008	8.71573	11.0271	9.97452	8.36539	7.60292	6.64168
1993	8.19494	10.209	9.71262	7.18351	6.02083	8.05124	9.43188	7.58167
1994	10.0946	9.61773	9.20301	9.5536	8.15292	10.6588	9.58302	9.0704
1995	10.9127	11.0021	10.4829	11.1314	9.33723	11.887	11.6881	11.8303
1996	8.60012	8.81188	7.83345	10.4391	7.05398	10.962	11.0644	10.8583
1997	9.90085	9.78532	9.06088	10.3699	7.0565	10.5795	10.5032	10.6503
1998	6.53944	6.90627	6.15786	7.72909	5.72787	6.75919	7.5829	7.79943
[truncated: 20,279 more rows]

## Sheet: ST4_FIGURE4E
GENE SYMBOL	POL2	CTCF	EZH2	H2AZ	H3K27AC	H3K27ME3	H3K36ME3	H3K4ME1	H3K4ME2	H3K4ME3	H3K79ME2	H3K9AC	H3K9ME3	H4K20ME1	ZKSCAN1	ZNF143	ZNF274	ZZZ3	_POL2	_TCF7L2	AP2ALPHA	AP2GAMMA	BAF155	BAF170	BDP1	BRCA1A	BRF1	BRF2	BRG1	CEBP	CFOS	CHD2	CJUN	CMYC	COREST	E2F1	E2F4	E2F6	PRDM19115	RAD21	RFX	RPC115	SMC3	SPT20	STAT1	STAT3	TBP	TCF7L2	TF3C110
A2M	1	0	0	1	0	0	0	1	0	0	0	0	0	0	0	0	0	0	0	0	0	0	0	0	0	0	0	0	0	1	0	0	0	0	0	0	0	0	0	0	0	0	0	0	1	1	0	0	0
AAGAB	1	1	1	1	1	0	0	1	1	1	0	0	1	1	1	1	0	0	1	1	0	0	1	1	0	1	0	0	0	1	0	1	0	0	1	1	0	0	0	1	1	0	1	0	0	0	1	1	0
AASS	0	0	0	0	0	0	0	0	0	0	0	0	0	0	0	0	0	0	0	0	0	0	0	0	0	0	0	0	0	0	0	0	0	0	0	0	0	0	0	0	0	0	0	0	0	0	0	0	0
ABCA12	0	0	0	0	0	0	0	0	0	0	0	0	0	0	0	0	0	0	0	0	0	0	0	0	0	0	0	0	0	0	0	0	0	0	0	0	0	0	0	0	0	0	0	0	0	0	0	0	0
ABCA3	0	1	0	1	1	0	0	1	1	1	1	0	1	0	1	1	0	0	0	0	0	0	0	0	0	1	0	0	0	1	0	1	0	1	1	0	0	1	0	1	1	0	1	0	0	0	1	1	0
ABCA6	0	0	0	0	0	0	0	0	0	0	0	0	0	0	0	0	0	0	0	0	0	0	0	0	0	0	0	0	0	0	0	0	0	0	0	0	0	0	0	0	0	0	0	0	0	0	0	0	0
ABCA7	1	1	1	1	1	0	1	1	1	1	1	0	1	0	1	1	0	0	1	0	0	0	0	0	0	1	0	0	0	1	1	1	0	1	1	1	0	0	0	0	1	0	1	0	0	0	0	1	0
ABCA8	1	0	0	1	0	0	0	0	0	0	0	0	0	1	0	0	0	0	0	0	0	0	0	0	0	0	0	0	0	1	0	0	0	0	0	0	0	0	0	0	0	0	0	0	0	0	0	0	0
ABCB1	0	0	0	0	0	0	0	0	0	0	0	0	0	0	0	0	0	0	0	0	0	0	0	0	0	0	0	0	0	0	0	0	0	0	0	0	0	0	0	0	0	0	0	0	0	0	0	0	0
ABCC10	0	0	0	0	0	0	0	0	0	0	0	0	0	0	0	0	0	0	0	0	0	0	0	0	0	0	0	0	0	0	0	0	0	0	0	0	0	0	0	0	0	0	0	0	0	0	0	0	0
ABCC8	0	0	0	0	0	0	0	0	0	0	0	0	0	0	0	0	0	0	0	0	0	0	0	0	0	0	0	0	0	0	0	0	0	0	0	0	0	0	0	0	0	0	0	0	0	0	0	0	0
ABCC9	0	0	1	0	0	1	0	0	0	0	0	0	0	0	0	0	0	0	0	0	0	0	0	0	0	0	0	0	0	0	0	0	0	0	0	0	0	0	0	0	0	0	0	0	0	0	0	0	0
ABCD4	0	0	0	0	0	0	0	0	0	0	0	0	0	0	0	0	0	0	0	0	0	0	0	0	0	0	0	0	0	0	0	0	0	0	0	0	0	0	0	0	0	0	0	0	0	0	0	0	0
ABCG1	1	0	0	0	1	0	0	0	1	1	1	0	1	1	0	0	0	0	0	0	0	0	0	0	0	1	0	0	0	0	0	1	0	0	1	0	0	0	0	0	1	0	1	0	0	0	0	1	0
ABCG2	0	0	0	0	0	0	0	0	0	0	0	0	0	0	0	0	0	0	0	0	0	0	0	0	0	0	0	0	0	0	0	0	0	0	0	0	0	0	0	0	0	0	0	0	0	0	0	0	0
ABHD11	0	0	0	0	0	0	0	0	0	0	0	0	0	0	0	0	0	0	0	0	0	0	0	0	0	0	0	0	0	0	0	0	0	0	0	0	0	0	0	0	0	0	0	0	0	0	0	0	0
ABHD14A	1	1	0	1	1	0	1	1	1	1	1	0	1	0	1	1	0	0	1	0	1	1	1	0	0	1	0	0	0	1	0	1	0	1	1	0	0	0	0	1	1	0	1	0	0	0	1	1	0
ABHD3	0	0	0	0	0	0	0	0	0	0	0	0	0	0	0	0	0	0	0	0	0	0	0	0	0	0	0	0	0	0	0	0	0	0	0	0	0	0	0	0	0	0	0	0	0	0	0	0	0
ABHD5	0	1	1	1	1	0	0	1	1	1	0	0	1	1	1	1	0	0	1	0	1	1	0	0	0	1	0	0	0	1	0	1	0	1	1	1	0	1	0	1	1	0	1	0	0	0	1	1	0
ABI3BP	0	0	0	0	0	0	0	0	0	0	0	0	0	0	0	0	0	0	0	0	0	0	0	0	0	0	0	0	0	0	0	0	0	0	0	0	0	0	0	0	0	0	0	0	0	0	0	0	0
ABL1	0	1	1	0	1	0	0	1	1	1	0	0	1	0	1	1	0	0	1	0	1	1	0	0	0	1	0	0	0	1	0	1	0	1	1	1	0	0	1	1	1	0	1	0	0	0	1	1	0
ABL2	0	0	0	1	1	0	0	1	1	1	0	0	1	1	1	1	0	0	0	0	0	0	0	0	0	1	0	0	0	1	0	1	0	0	1	0	0	0	0	1	1	0	1	0	0	0	0	0	0
ABLIM1	0	1	1	1	1	0	0	0	0	1	0	0	1	1	1	1	0	0	1	0	0	0	0	0	0	1	0	0	0	1	0	1	0	1	1	0	0	0	1	1	1	0	1	0	0	0	1	1	0
ABR	0	0	0	0	0	0	0	0	0	0	0	0	0	0	0	0	0	0	0	0	0	0	0	0	0	0	0	0	0	0	0	0	0	0	0	0	0	0	0	0	0	0	0	0	0	0	0	0	0
ABTB2	0	0	0	0	0	0	0	0	0	0	0	0	0	0	0	0	0	0	0	0	0	0	0	0	0	0	0	0	0	0	0	0	0	0	0	0	0	0	0	0	0	0	0	0	0	0	0	0	0
ACAA1	0	0	0	0	0	0	0	0	0	0	0	0	0	0	0	0	0	0	0	0	0	0	0	0	0	0	0	0	0	0	0	0	0	0	0	0	0	0	0	0	0	0	0	0	0	0	0	0	0
ACACA	0	0	0	0	0	0	0	0	0	0	0	0	0	0	0	0	0	0	0	0	0	0	0	0	0	0	0	0	0	0	0	0	0	0	0	0	0	0	0	0	0	0	0	0	0	0	0	0	0
ACACB	0	0	0	0	0	0	0	0	0	0	0	0	0	0	0	0	0	0	0	0	0	0	0	0	0	0	0	0	0	0	0	0	0	0	0	0	0	0	0	0	0	0	0	0	0	0	0	0	0
ACAD8	0	0	0	0	0	0	0	0	0	0	0	0	0	0	0	0	0	0	0	0	0	0	0	0	0	0	0	0	0	0	0	0	0	0	0	0	0	0	0	0	0	0	0	0	0	0	0	0	0
ACADVL	0	1	0	1	1	0	0	1	1	1	1	0	1	1	1	1	0	0	1	0	1	1	0	0	0	1	0	0	0	1	0	1	0	0	1	0	0	0	0	1	1	0	1	0	0	0	0	1	0
ACAT1	1	1	0	1	1	0	0	1	1	1	1	0	1	0	1	1	0	0	1	0	0	0	0	0	0	1	0	0	0	1	0	1	0	0	1	0	0	0	0	0	1	0	1	0	0	0	1	1	0
ACCN1	0	0	0	0	0	0	0	0	0	0	0	1	0	1	0	0	0	0	0	0	0	0	0	0	0	0	0	0	0	0	0	0	0	0	0	0	0	0	0	0	0	0	0	0	0	0	0	0	0
ACD	1	1	0	1	1	0	1	1	1	1	1	0	1	1	1	1	0	0	1	0	0	0	0	0	0	1	0	0	0	1	0	1	0	0	1	0	0	0	0	0	1	0	1	0	0	0	1	1	0
ACLY	0	1	1	1	1	0	0	1	1	1	0	0	1	1	1	1	0	0	1	0	0	0	0	0	0	1	0	0	0	1	0	1	0	1	1	0	0	0	0	0	1	0	1	0	0	0	1	1	0
ACOT1	1	1	0	1	1	0	1	1	1	1	1	0	1	1	1	1	0	0	1	0	1	1	0	0	0	1	0	0	0	1	0	1	0	0	1	0	0	0	1	1	1	0	1	0	0	0	1	1	0
ACOT13	1	1	1	1	1	0	0	1	1	1	1	0	1	1	1	1	0	0	1	0	0	0	1	0	0	1	0	0	0	1	0	1	0	0	1	0	0	0	0	1	1	0	1	0	0	0	1	1	0
ACOT7	0	1	0	1	1	0	0	1	1	1	1	0	1	1	1	0	0	0	1	0	0	0	0	0	0	1	0	0	0	1	0	1	0	1	1	1	0	0	0	0	1	0	1	0	0	0	1	0	0
ACOX1	0	0	0	0	0	0	0	0	0	0	0	0	0	0	0	0	0	0	0	0	0	0	0	0	0	0	0	0	0	0	0	0	0	0	0	0	0	0	0	0	0	0	0	0	0	0	0	0	0
ACOX2	0	1	0	0	0	0	0	0	0	0	0	0	0	1	0	0	0	0	0	0	0	0	0	0	0	0	0	0	0	1	0	0	0	0	0	0	0	0	0	0	0	0	0	0	0	0	0	0	0
ACP1	0	0	0	0	0	0	0	0	0	0	0	0	0	0	0	0	0	0	0	0	0	0	0	0	0	0	0	0	0	0	0	0	0	0	0	0	0	0	0	0	0	0	0	0	0	0	0	0	0
ACP2	1	1	1	1	1	0	0	1	1	1	1	0	1	1	1	1	0	0	1	0	0	1	0	0	0	1	0	0	0	1	0	1	0	1	1	0	0	0	1	1	1	0	1	0	0	0	1	1	0
ACP6	1	1	1	1	1	0	0	1	1	1	1	0	1	1	1	1	0	0	1	1	0	0	1	0	0	1	0	0	0	1	0	1	0	0	1	0	0	0	0	1	1	0	1	0	0	0	1	1	0
ACSL1	0	0	0	0	0	0	0	0	0	0	0	0	0	0	0	0	0	0	0	0	0	0	0	0	0	0	0	0	0	0	0	0	0	0	0	0	0	0	0	0	0	0	0	0	0	0	0	0	0
ACSS3	0	1	0	1	0	0	0	1	1	0	0	0	0	1	0	0	0	0	0	0	0	0	0	0	0	0	0	0	0	1	0	0	0	0	0	0	0	0	0	0	0	0	0	0	0	0	0	1	0
ACTA2	1	1	0	0	0	0	0	0	0	0	0	0	0	0	0	0	0	0	0	0	0	0	0	0	0	0	0	0	0	1	0	0	0	0	0	0	0	0	0	0	0	0	0	0	0	0	0	0	0
ACTC1	1	1	0	1	1	0	0	1	1	1	0	0	1	0	0	1	0	0	0	0	0	0	0	0	0	1	0	0	0	1	0	1	0	0	1	0	0	0	0	1	1	0	1	0	0	0	0	0	0
ACTG2	0	0	0	0	0	0	0	0	0	0	0	0	1	0	0	0	0	0	0	0	0	0	0	0	0	0	0	0	0	0	0	0	0	0	0	0	0	0	0	0	0	0	0	0	0	0	0	0	0
ACTL6A	0	1	1	1	1	0	0	1	1	1	0	0	1	1	1	1	0	0	1	0	0	0	0	0	0	1	0	0	0	1	1	1	0	1	1	1	0	0	0	1	1	0	1	0	0	0	1	1	1
ACTN2	0	0	0	0	0	0	0	0	0	0	0	0	0	0	0	0	0	0	0	0	0	0	0	0	0	0	0	0	0	0	0	0	0	0	0	0	0	0	0	0	0	0	0	0	0	0	0	0	0
ACTR1B	0	1	1	1	1	0	1	1	1	1	1	0	1	1	1	1	0	0	1	0	1	1	0	0	0	1	0	0	0	1	0	1	1	0	1	1	0	0	0	1	1	0	1	0	0	0	1	1	1
ACTR3	0	0	0	0	0	0	0	0	0	0	0	0	0	0	0	0	0	0	0	0	0	0	0	0	0	0	0	0	0	0	0	0	0	0	0	0	0	0	0	0	0	0	0	0	0	0	0	0	0
ACVR2A	0	0	0	1	1	0	0	1	1	1	1	0	1	1	0	0	0	0	1	0	0	0	0	0	0	1	0	0	0	0	0	1	0	0	1	0	0	0	0	0	1	0	1	0	0	0	0	1	0
ADAM22	0	0	0	0	0	0	0	0	0	0	0	0	0	0	0	0	0	0	0	0	0	0	0	0	0	0	0	0	0	0	0	0	0	0	0	0	0	0	0	0	0	0	0	0	0	0	0	0	0
ADAM23	0	0	0	0	0	0	0	0	0	0	0	0	0	0	0	0	0	0	0	0	0	0	0	0	0	0	0	0	0	0	0	0	0	0	0	0	0	0	0	0	0	0	0	0	0	0	0	0	0
ADAM8	0	0	0	0	1	0	0	1	0	0	0	0	1	1	0	0	0	0	0	0	0	0	0	0	0	0	0	0	0	0	0	0	0	0	0	0	0	0	0	0	0	0	0	0	0	0	0	0	0
ADAM9	1	1	0	1	1	0	0	1	1	1	1	0	1	1	1	1	0	0	1	0	0	1	0	0	0	1	0	0	0	1	1	1	1	0	1	0	0	0	0	1	1	0	1	0	0	1	1	1	0
ADAMDEC1	0	0	1	0	0	0	0	0	0	0	0	0	0	0	0	0	0	0	0	0	0	0	0	0	0	0	0	0	0	0	0	0	0	0	0	0	0	0	0	0	0	0	0	0	0	0	0	0	0
ADAMTS1	0	0	0	0	0	0	0	0	0	0	0	0	0	0	0	0	0	0	0	0	0	0	0	0	0	0	0	0	0	0	0	0	0	0	0	0	0	0	0	0	0	0	0	0	0	0	0	0	0
ADAMTS2	0	0	0	0	0	0	0	0	0	0	0	0	0	0	0	0	0	0	0	0	0	0	0	0	0	0	0	0	0	0	0	0	0	0	0	0	0	0	0	1	0	0	0	0	0	0	0	0	0
ADAMTS5	0	1	1	1	1	0	0	1	0	1	1	0	1	0	1	1	0	0	1	0	1	1	1	0	0	1	0	0	0	1	0	1	0	0	1	0	0	0	0	1	1	0	1	0	0	0	1	1	0
ADAMTS7	0	1	1	1	0	0	0	0	1	1	0	1	1	1	0	1	0	0	0	0	0	0	0	0	0	0	0	0	0	0	0	0	0	0	0	0	0	0	0	1	0	0	1	0	0	0	0	0	0
ADAMTSL3	0	0	0	0	0	0	0	0	0	0	0	0	0	0	0	0	0	0	0	0	0	0	0	0	0	0	0	0	0	0	0	0	0	0	0	0	0	0	0	0	0	0	0	0	0	0	0	0	0
ADAMTSL4	1	1	0	1	0	0	0	1	1	1	1	0	1	0	1	1	0	0	1	0	0	1	0	0	0	1	0	0	0	1	0	1	0	0	1	0	0	0	0	1	1	0	1	0	0	0	1	0	0
ADARB1	0	0	0	1	0	0	0	1	0	1	0	0	0	0	1	1	0	0	1	0	0	0	0	0	0	1	0	0	0	1	0	1	0	0	1	1	0	0	0	0	1	0	1	0	0	0	1	0	0
ADCK3	1	0	0	1	1	0	0	1	1	1	0	0	1	1	1	1	0	0	1	0	0	0	0	0	0	1	0	0	0	1	1	1	0	1	1	0	0	0	0	1	1	0	1	0	0	0	1	1	0
ADCY2	0	0	0	0	0	0	0	0	0	0	0	0	0	0	0	0	0	0	0	0	0	0	0	0	0	0	0	0	0	0	0	0	0	0	0	0	0	0	0	0	0	0	0	0	0	0	0	0	0
ADCY6	0	0	0	0	0	0	0	0	0	0	0	0	0	0	0	0	0	0	0	0	0	0	0	0	0	0	0	0	0	0	0	0	0	0	0	0	0	0	0	0	0	0	0	0	0	0	0	0	0
ADCY7	0	0	0	0	0	0	0	0	0	0	1	0	0	0	0	0	0	0	0	0	0	0	0	0	0	0	0	0	0	1	0	0	0	0	0	0	0	0	0	0	0	0	0	0	0	0	0	0	0
ADCY9	0	0	0	0	0	0	0	0	0	0	0	0	0	0	0	0	0	0	0	0	0	0	0	0	0	0	0	0	0	0	0	0	0	0	0	0	0	0	0	0	0	0	0	0	0	0	0	0	0
ADD1	0	0	0	1	1	0	0	1	1	1	0	0	1	1	1	1	0	0	1	0	1	1	0	0	0	1	0	0	0	0	1	1	0	0	1	0	0	0	0	1	1	0	1	0	0	0	0	0	0
ADD3	0	0	0	0	0	0	0	0	0	0	0	0	0	0	0	0	0	0	0	0	0	0	0	0	0	0	0	0	0	0	0	0	0	0	0	0	0	0	0	0	0	0	0	0	0	0	0	0	0
ADH1B	0	0	0	0	0	0	0	0	0	0	0	0	0	0	0	0	0	0	0	0	0	0	0	0	0	0	0	0	0	0	0	0	0	0	0	0	0	0	0	0	0	0	0	0	0	0	0	0	0
ADH1C	0	0	0	0	0	0	0	0	1	0	0	0	0	0	0	0	0	0	0	0	0	0	0	0	0	0	0	0	0	0	0	0	0	0	0	0	0	0	0	0	0	0	0	0	0	0	0	0	0
ADI1	0	0	1	1	1	0	0	1	1	1	1	1	1	0	1	1	0	0	1	0	0	0	0	0	0	1	0	0	0	1	0	1	0	0	1	0	0	0	0	0	1	0	1	0	0	0	1	1	0
ADIPOR1	0	0	1	1	1	0	0	1	1	1	0	0	1	1	1	1	0	0	1	0	0	0	1	0	0	1	0	0	0	1	1	1	1	0	1	1	0	0	1	1	1	0	1	0	0	1	1	1	0
ADK	1	0	1	1	1	0	0	0	1	1	0	0	1	1	1	1	0	0	1	0	0	1	1	0	0	1	0	0	0	1	0	1	0	1	1	1	0	0	0	1	1	0	1	0	0	0	1	1	0
ADORA2B	0	0	0	0	1	0	0	1	1	1	0	0	0	1	1	0	0	0	0	0	0	0	0	0	0	0	0	0	0	0	0	0	0	0	0	0	0	0	0	0	0	0	1	0	0	0	0	0	0
ADRA2A	0	0	0	0	0	0	0	0	0	0	0	0	0	0	0	0	0	0	0	0	0	0	0	0	0	0	0	0	0	0	0	0	0	0	0	0	0	0	0	0	0	0	0	0	0	0	0	0	0
ADRA2C	0	0	0	0	0	0	0	0	0	0	0	0	0	0	0	0	0	0	0	0	0	0	0	0	0	0	0	0	0	0	0	0	0	0	0	0	0	0	0	0	0	0	0	0	0	0	0	0	0
ADSS	0	0	0	0	0	0	0	0	0	0	0	0	0	0	0	0	0	0	0	0	0	0	0	0	0	0	0	0	0	0	0	0	0	0	0	0	0	0	0	0	0	0	0	0	0	0	0	0	0
AEBP1	0	0	0	0	0	0	0	1	0	0	0	0	0	1	0	0	0	0	0	0	0	0	0	0	0	0	0	0	0	1	0	0	0	0	0	0	0	0	0	0	0	0	0	0	0	0	0	0	0
AFF1	0	1	1	1	1	0	0	0	1	1	0	0	1	1	1	1	0	0	1	1	0	1	0	0	0	1	0	0	0	1	0	1	0	0	1	0	0	0	0	1	1	0	1	0	0	1	1	1	0
AFF4	1	0	0	1	1	0	0	1	1	1	0	0	1	1	1	1	0	0	1	0	0	0	0	0	0	1	0	0	0	1	0	1	0	0	1	0	0	0	0	1	1	0	1	0	0	1	1	1	0
AGA	0	0	0	0	0	0	0	0	0	0	0	0	0	0	0	0	0	0	0	0	0	0	0	0	0	0	0	0	0	0	0	0	0	0	0	0	0	0	0	0	0	0	0	0	0	0	0	0	0
AGFG2	0	0	0	0	0	0	0	0	0	0	0	0	0	0	0	0	0	0	0	0	0	0	0	0	0	0	0	0	0	0	0	0	0	0	0	0	0	0	0	0	0	0	0	0	0	0	0	0	0
AGPS	0	0	0	1	1	0	0	1	0	1	0	0	1	1	1	1	0	0	1	0	0	0	0	0	0	0	0	0	0	1	0	1	0	0	1	1	0	1	0	0	1	0	1	0	0	0	1	1	0
AHCY	1	1	0	1	1	0	1	1	1	1	0	0	1	1	1	1	0	0	1	0	0	0	0	0	0	1	0	0	0	1	0	1	0	1	1	1	0	0	0	1	1	0	1	0	0	0	1	1	0
AHCYL1	0	1	0	0	1	0	0	1	1	1	0	1	1	1	1	1	0	0	1	0	0	0	1	0	0	1	0	0	0	1	0	1	0	0	1	0	0	0	1	1	1	0	1	0	0	1	1	0	0
AHI1	0	0	0	0	0	0	0	0	0	0	0	0	0	0	0	0	0	0	0	0	0	0	0	0	0	0	0	0	0	0	0	0	0	0	0	0	0	0	0	0	0	0	0	0	0	0	0	0	0
AHNAK	0	0	0	0	0	0	0	0	0	0	0	0	0	0	0	0	0	0	0	0	0	0	0	0	0	0	0	0	0	0	0	0	0	0	0	0	0	0	0	0	0	0	0	0	0	0	0	0	0
AHNAK2	0	0	0	0	0	0	0	0	0	0	0	0	0	0	0	0	0	0	0	0	0	0	0	0	0	0	0	0	0	0	0	0	0	0	0	0	0	0	0	0	0	0	0	0	0	0	0	0	0
AIM1	0	0	0	0	0	0	0	0	0	0	0	0	0	0	0	0	0	0	0	0	0	0	0	0	0	0	0	0	0	0	0	0	0	0	0	0	0	0	0	0	0	0	0	0	0	0	0	0	0
AIMP1	1	0	0	1	1	0	0	1	1	1	1	0	1	1	1	1	0	0	1	0	0	0	0	0	0	1	0	0	0	0	0	1	0	0	1	0	0	0	1	0	1	0	1	0	1	0	1	1	0
AIMP2	0	0	0	0	0	0	0	0	0	0	0	0	0	0	0	0	0	0	0	0	0	0	0	0	0	0	0	0	0	0	0	0	0	0	0	0	0	0	0	0	0	0	0	0	0	0	0	0	0
AJAP1	0	1	0	0	0	0	0	0	0	0	0	0	0	0	0	0	0	0	0	0	0	0	0	0	0	0	0	0	0	0	0	0	0	0	0	0	0	0	0	0	0	0	0	0	0	0	0	0	0
AK2	0	0	0	0	0	0	0	0	0	0	0	0	0	0	0	0	0	0	0	0	0	0	0	0	0	0	0	0	0	0	0	0	0	0	0	0	0	0	0	0	0	0	0	0	0	0	0	0	0
AKAP1	1	1	0	1	1	0	0	1	1	1	0	0	1	0	1	1	0	0	1	0	1	1	1	0	0	1	0	0	0	1	0	1	0	1	1	1	0	1	0	1	1	0	1	0	0	0	1	1	0
AKAP12	0	0	0	0	0	0	0	0	0	0	0	0	0	0	0	0	0	0	0	0	0	0	0	0	0	0	0	0	0	0	0	0	0	0	0	0	0	0	0	0	0	0	0	0	0	0	0	0	0
AKAP17A	1	0	0	1	1	0	0	1	1	1	0	0	1	1	1	1	0	0	1	0	0	0	0	0	0	1	0	0	0	1	0	1	0	0	1	0	0	0	0	0	1	0	1	0	0	0	1	1	0
AKAP2	0	0	0	0	0	0	0	0	0	0	0	0	0	0	0	0	0	0	0	0	0	0	0	0	0	0	0	0	0	0	0	0	0	0	0	0	0	0	0	0	0	0	0	0	0	0	0	0	0
AKAP7	0	0	0	0	0	0	0	0	0	0	0	0	0	0	0	0	0	0	0	0	0	0	0	0	0	0	0	0	0	0	0	0	0	0	0	0	0	0	0	0	0	0	0	0	0	0	0	0	0
AKAP9	0	0	0	0	0	0	0	0	0	0	0	0	0	0	0	0	0	0	0	0	0	0	0	0	0	0	0	0	0	0	0	0	0	0	0	0	0	0	0	0	0	0	0	0	0	0	0	0	0
AKR1A1	1	1	0	1	1	0	1	1	1	1	1	0	1	1	1	1	0	0	1	0	1	1	1	0	0	1	0	0	0	1	0	1	0	1	1	1	0	0	0	1	1	0	1	0	0	0	1	1	0
AKR1B10	0	1	0	0	1	0	0	1	0	1	0	1	0	0	0	0	0	0	0	0	0	0	0	0	0	1	0	0	0	1	0	0	0	0	0	0	0	0	0	0	0	0	1	0	0	1	0	0	0
AKT3	0	0	0	0	0	0	0	0	0	0	0	0	0	0	0	0	0	0	0	0	0	0	0	0	0	0	0	0	0	0	0	0	0	0	0	0	0	0	0	0	0	0	0	0	0	0	0	0	0
ALAD	0	0	0	0	0	0	0	0	0	0	0	0	0	0	0	0	0	0	0	0	0	0	0	0	0	0	0	0	0	0	0	0	0	0	0	0	0	0	0	0	0	0	0	0	0	0	0	0	0
ALAS1	0	1	1	1	1	0	0	1	1	1	1	1	1	1	1	1	0	0	1	0	0	0	1	0	0	1	0	0	0	1	0	1	0	0	1	0	0	0	0	1	1	0	1	0	0	0	1	1	0
ALDH18A1	0	0	0	0	0	0	0	0	0	0	0	0	0	0	0	0	0	0	0	0	0	0	0	0	0	0	0	0	0	0	0	0	0	0	0	0	0	0	0	0	0	0	0	0	0	0	0	0	0
ALDH1A2	0	0	0	0	0	0	0	0	0	0	0	0	0	0	0	0	0	0	0	0	0	0	0	0	0	0	0	0	0	0	0	0	0	0	0	0	0	0	0	0	0	0	0	0	0	0	0	0	0
ALDH3A1	1	0	1	1	1	0	0	1	1	1	0	0	1	0	1	1	0	0	0	0	0	0	0	0	0	0	0	0	0	1	0	1	0	0	1	0	0	0	0	1	1	0	1	0	0	0	1	1	0
ALDH3A2	1	1	0	1	1	0	0	1	1	1	1	0	1	1	1	1	0	0	1	0	0	0	1	1	0	1	0	0	0	1	0	1	0	0	1	0	0	1	1	1	1	0	1	0	0	1	1	1	0
ALDH3B2	0	0	0	0	0	0	0	0	0	0	0	1	0	0	0	0	0	0	0	0	0	0	0	0	0	0	0	0	0	0	0	0	0	0	0	0	0	0	0	0	0	0	0	0	0	0	0	0	0
ALDH5A1	0	0	0	0	0	0	0	0	0	0	0	0	0	0	0	0	0	0	0	0	0	0	0	0	0	0	0	0	0	0	0	0	0	0	0	0	0	0	0	0	0	0	0	0	0	0	0	0	0
ALDH6A1	0	0	0	0	0	0	0	0	0	0	0	0	0	0	0	0	0	0	0	0	0	0	0	0	0	0	0	0	0	0	0	0	0	0	0	0	0	0	0	0	0	0	0	0	0	0	0	0	0
ALDOA	0	0	0	0	0	0	0	0	0	0	0	0	0	0	0	0	0	0	0	0	0	0	0	0	0	0	0	0	0	0	0	0	0	0	0	0	0	0	0	0	0	0	0	0	0	0	0	0	0
ALG6	0	1	0	1	1	0	0	1	1	1	1	0	1	0	1	1	0	0	1	0	1	1	0	0	0	1	0	0	0	1	0	1	0	0	1	0	0	0	0	1	1	0	1	0	0	0	0	1	0
ALG8	1	1	1	1	1	0	1	1	1	1	1	0	1	0	1	1	0	0	1	1	0	0	1	0	0	1	0	0	0	1	0	1	0	1	1	0	1	1	0	1	1	0	1	0	0	0	1	1	0
ALG9	0	1	0	1	1	0	0	1	1	1	0	0	1	0	1	0	0	0	1	1	0	0	0	0	0	1	0	0	0	1	0	1	0	0	1	0	0	0	0	0	1	0	1	0	0	0	1	1	0
ALMS1	0	0	0	0	0	0	0	0	0	0	0	0	0	0	0	0	0	0	0	0	0	0	0	0	0	0	0	0	0	0	0	0	0	0	0	0	0	0	0	0	0	0	0	0	0	0	0	0	0
ALPK1	1	0	0	1	1	0	0	1	1	1	1	0	1	0	0	1	0	0	1	0	0	0	0	0	0	0	0	0	0	1	0	0	0	0	0	0	0	0	0	0	1	0	0	0	1	1	1	0	0
AMOTL2	0	1	1	1	1	0	0	0	1	1	1	0	1	1	1	1	0	0	1	1	1	1	1	1	0	1	0	0	0	1	0	1	0	0	1	1	0	0	0	1	1	0	1	0	0	1	1	1	0
AMPD2	0	0	0	0	0	0	0	0	0	0	0	0	0	0	0	0	0	0	0	0	0	0	0	0	0	0	0	0	0	0	0	0	0	0	0	0	0	0	0	0	0	0	0	0	0	0	0	0	0
AMPD3	1	1	1	0	1	0	0	1	1	1	1	0	1	1	1	1	0	0	0	0	0	0	0	0	0	1	0	0	0	1	0	1	0	0	1	0	0	0	0	1	1	0	1	0	0	0	1	1	0
AMPH	0	0	0	0	0	0	0	0	0	0	0	0	0	0	0	0	0	0	0	0	0	0	0	0	0	0	0	0	0	0	0	0	0	0	0	0	0	0	0	0	0	0	0	0	0	0	0	0	0
AMT	0	0	0	0	1	0	1	1	1	0	0	0	0	1	0	0	0	0	0	0	0	0	0	0	0	0	0	0	0	1	0	0	0	0	0	0	0	0	0	1	0	0	0	0	0	0	0	0	0
AMY1A	0	0	0	0	0	0	0	0	0	0	0	0	0	0	0	0	0	0	0	0	0	0	0	0	0	0	0	0	0	0	0	0	0	0	0	0	0	0	0	0	0	0	0	0	0	0	0	0	0
ANG	1	1	0	1	1	0	0	1	1	1	1	0	1	1	1	1	0	0	1	0	0	0	0	1	0	1	0	0	0	1	0	1	0	0	1	0	0	0	0	0	1	1	1	0	0	1	1	1	1
ANGEL2	0	0	0	0	0	0	0	0	0	0	0	0	0	0	0	0	0	0	0	0	0	0	0	0	0	0	0	0	0	0	0	0	0	0	0	0	0	0	0	0	0	0	0	0	0	0	0	0	0
ANGPT2	0	0	0	0	0	0	0	0	0	0	0	0	0	0	0	0	0	0	0	0	0	0	0	0	0	0	0	0	0	0	0	0	0	0	0	0	0	0	0	0	0	0	0	0	0	0	0	0	0
ANGPTL2	0	0	0	0	0	0	0	0	0	0	0	0	0	0	0	0	0	0	0	0	0	0	0	0	0	0	0	0	0	0	0	0	0	0	0	0	0	0	0	0	0	0	0	0	0	0	0	0	0
ANK2	0	0	1	0	0	0	0	0	0	0	0	0	0	0	0	0	0	0	0	0	0	0	0	0	0	0	0	0	0	0	0	0	0	0	0	0	0	0	0	0	0	0	0	0	0	0	0	0	0
ANKHD1	0	0	0	0	0	0	0	0	0	0	0	0	0	0	0	0	0	0	0	0	0	0	0	0	0	0	0	0	0	0	0	0	0	0	0	0	0	0	0	0	0	0	0	0	0	0	0	0	0
ANKHD1-EIF4EBP3	0	0	0	0	0	0	0	0	0	0	0	0	0	0	0	0	0	0	0	0	0	0	0	0	0	0	0	0	0	0	0	0	0	0	0	0	0	0	0	0	0	0	0	0	0	0	0	0	0
ANKMY2	0	0	0	0	0	0	0	0	0	0	0	0	0	0	0	0	0	0	0	0	0	0	0	0	0	0	0	0	0	0	0	0	0	0	0	0	0	0	0	0	0	0	0	0	0	0	0	0	0
ANKRD10	0	1	0	1	1	0	0	1	1	1	0	0	1	0	1	1	0	0	1	0	1	1	0	0	0	1	0	0	0	1	0	1	0	0	1	1	0	0	0	1	1	0	1	0	0	0	1	1	0
ANKRD12	0	0	0	0	0	0	0	0	0	0	0	0	0	0	0	0	0	0	0	0	0	0	0	0	0	0	0	0	0	0	0	0	0	0	0	0	0	0	0	0	0	0	0	0	0	0	0	0	0
ANKRD28	0	0	0	0	0	0	0	0	0	0	0	0	0	0	0	0	0	0	0	0	0	0	0	0	0	0	0	0	0	0	0	0	0	0	0	0	0	0	0	0	0	0	0	0	0	0	0	0	0
ANKRD5	0	0	0	1	1	0	0	1	1	1	1	0	1	0	1	1	0	0	1	0	0	0	0	0	0	0	0	0	0	1	0	1	0	1	1	0	0	1	0	0	1	0	1	0	0	0	0	1	0
ANKRD57	0	1	0	0	0	0	0	1	1	1	0	0	1	1	1	1	0	0	1	0	1	1	0	0	0	1	0	0	0	1	0	1	0	0	1	1	0	0	0	1	1	0	1	0	0	0	1	1	0
ANKS1A	0	0	0	0	0	0	0	0	0	0	0	0	0	0	0	0	0	0	0	0	0	0	0	0	0	0	0	0	0	0	0	0	0	0	0	0	0	0	0	0	0	0	0	0	0	0	0	0	0
ANO10	0	0	0	1	1	0	0	1	1	1	1	0	1	0	1	1	0	0	0	0	0	0	0	0	0	1	0	0	0	1	0	1	0	0	1	0	0	0	0	0	1	0	1	0	0	0	1	1	0
ANXA1	1	0	0	0	1	0	1	0	0	1	0	0	1	1	1	0	0	0	1	0	0	0	0	0	0	1	0	0	0	1	1	0	1	0	0	0	0	0	0	1	1	0	0	0	0	1	1	1	0
ANXA11	0	1	0	1	1	0	0	1	1	1	0	0	0	1	1	1	0	0	1	0	1	1	1	0	0	1	0	0	0	1	0	1	0	0	1	1	0	0	0	1	1	0	1	0	0	1	1	1	0
ANXA13	0	0	0	0	0	0	0	1	1	0	0	0	0	0	0	0	0	0	0	0	0	0	0	0	0	0	0	0	0	1	0	1	0	0	1	0	0	0	0	0	0	0	1	0	0	1	0	1	0
ANXA2	0	1	0	1	1	0	0	0	0	0	0	1	0	0	1	1	0	1	0	1	1	1	0	0	0	1	0	0	0	1	0	1	0	1	1	1	0	0	0	1	1	0	1	0	0	0	1	1	0
ANXA2P2	0	0	0	0	0	0	0	0	0	0	0	0	0	0	0	0	0	0	0	0	0	0	0	0	0	0	0	0	0	0	0	0	0	0	0	0	0	0	0	0	0	0	0	0	0	0	0	0	0
ANXA3	0	0	0	0	0	0	0	0	0	0	0	0	0	0	0	0	0	0	0	0	0	0	0	0	0	0	0	0	0	0	0	0	0	0	0	0	0	0	0	0	0	0	0	0	0	0	0	0	0
ANXA6	0	0	0	1	1	0	0	1	1	1	1	0	1	0	1	1	0	0	1	0	1	1	1	0	0	0	0	0	0	1	0	1	0	0	1	0	0	0	0	0	1	0	1	0	0	0	1	0	0
AOC3	0	0	0	0	0	0	0	0	0	0	0	0	0	0	0	0	0	0	0	0	0	0	0	0	0	0	0	0	0	0	0	0	0	0	0	0	0	0	0	0	0	0	0	0	0	0	0	0	0
AOX1	0	0	0	0	0	0	0	0	0	0	0	0	0	0	0	0	0	0	0	0	0	0	0	0	0	0	0	0	0	0	0	0	0	0	0	0	0	0	0	0	0	0	0	0	0	0	0	0	0
AP1B1	1	0	0	1	1	0	0	1	1	1	1	0	1	1	1	1	0	0	0	0	0	1	0	0	0	1	0	0	0	1	0	1	0	0	1	0	0	0	0	0	1	0	1	0	0	0	0	0	0
AP1G2	0	0	0	0	0	0	0	0	0	0	0	0	0	0	0	0	0	0	0	0	0	0	0	0	0	0	0	0	0	0	0	0	0	0	0	0	0	0	0	0	0	0	0	0	0	0	0	0	0
AP1M2	0	0	0	0	0	0	0	1	0	0	0	0	0	0	0	0	0	0	0	0	0	0	0	0	0	0	0	0	0	0	0	0	0	0	0	0	0	0	0	0	0	0	0	0	0	0	0	0	0
AP1S1	0	0	0	0	0	0	0	0	0	0	0	0	0	0	0	0	0	0	0	0	0	0	0	0	0	0	0	0	0	0	0	0	0	0	0	0	0	0	0	0	0	0	0	0	0	0	0	0	0
AP1S2	1	1	0	1	1	0	0	1	1	1	1	0	1	0	1	1	0	0	1	0	0	0	1	0	0	1	0	0	0	1	0	1	0	0	1	1	1	1	1	1	1	0	1	0	0	0	1	1	0
APBB1	0	0	1	1	0	0	0	0	1	1	0	0	0	0	0	0	0	0	0	0	0	0	0	0	0	0	0	0	0	0	0	0	0	0	0	0	0	0	0	0	0	0	0	0	0	0	0	0	0
APEH	1	1	1	1	1	0	0	1	1	1	1	0	1	1	1	1	0	0	1	0	1	1	0	0	0	1	0	0	0	1	0	1	0	1	1	0	0	0	0	1	1	0	1	0	0	0	1	1	0
APH1B	0	0	0	1	1	0	0	1	1	1	0	0	1	1	0	0	0	0	0	0	0	0	0	0	0	0	0	0	0	1	0	1	0	0	0	0	0	0	0	0	1	0	1	0	0	0	0	0	0
APITD1	0	0	0	0	0	0	0	0	0	0	0	0	0	0	0	0	0	0	0	0	0	0	0	0	0	0	0	0	0	0	0	0	0	0	0	0	0	0	0	0	0	0	0	0	0	0	0	0	0
APOBEC3B	1	1	0	1	1	0	0	1	1	1	1	0	1	0	0	0	0	0	1	0	0	0	0	0	0	0	0	0	0	1	1	1	1	0	1	0	1	0	0	1	1	0	1	0	0	0	1	1	0
APOBEC3C	0	0	0	0	0	0	0	0	0	0	0	0	0	0	0	0	0	0	0	0	0	0	0	0	0	0	0	0	0	0	0	0	0	0	0	0	0	0	0	0	0	0	0	0	0	0	0	0	0
APOBEC3F	0	0	0	0	0	0	0	0	0	0	0	0	0	0	0	0	0	0	0	0	0	0	0	0	0	0	0	0	0	0	0	0	0	0	0	0	0	0	0	0	0	0	0	0	0	0	0	0	0
APOC3	0	1	0	0	0	0	0	1	0	0	0	0	0	0	0	1	0	0	0	0	0	1	0	0	0	0	0	0	0	1	0	0	0	0	1	0	0	0	0	1	0	0	1	0	0	0	0	0	0
APOD	0	1	1	0	0	0	0	0	0	0	0	0	0	1	0	0	0	0	0	0	0	0	0	0	0	0	0	0	0	0	0	0	0	0	0	0	0	0	0	0	0	0	0	0	0	0	0	0	0
APOL3	0	0	0	0	0	0	0	0	0	0	0	0	0	0	0	0	0	0	0	0	0	0	0	0	0	0	0	0	0	0	0	0	0	0	0	0	0	0	0	0	0	0	0	0	0	0	0	0	0
APOL6	0	0	0	1	1	0	0	1	1	1	1	0	1	0	1	0	0	0	0	0	0	0	0	0	0	0	0	0	0	1	0	1	0	0	1	0	0	0	1	1	1	0	1	0	1	1	1	0	0
APOO	0	0	0	0	0	0	0	0	0	0	0	0	0	0	0	0	0	0	0	0	0	0	0	0	0	0	0	0	0	0	0	0	0	0	0	0	0	0	0	0	0	0	0	0	0	0	0	0	0
APPL1	1	0	0	1	1	0	0	1	1	1	1	0	1	1	1	1	0	0	1	0	0	0	1	0	0	1	0	0	0	1	0	1	0	0	1	1	0	0	0	1	1	0	1	0	0	1	1	1	0
APRT	0	0	0	0	0	0	0	0	0	0	0	0	0	0	0	0	0	0	0	0	0	0	0	0	0	0	0	0	0	0	0	0	0	0	0	0	0	0	0	0	0	0	0	0	0	0	0	0	0
AQP1	0	0	0	0	0	0	0	0	0	0	0	0	0	0	0	0	0	0	0	0	0	0	0	0	0	0	0	0	0	0	0	0	0	0	0	0	0	0	0	0	0	0	0	0	0	0	0	0	0
AQP3	0	0	0	0	0	0	0	0	0	0	0	0	0	0	0	0	0	0	0	0	0	0	0	0	0	0	0	0	0	0	0	0	0	0	0	0	0	0	0	0	0	0	0	0	0	0	0	0	0
AQP8	0	0	1	0	0	1	0	0	0	0	0	0	0	1	0	0	0	0	0	0	0	0	0	0	0	0	0	0	0	0	0	0	0	0	0	0	0	0	0	0	0	0	0	0	0	0	0	0	0
AR	0	0	0	0	0	0	0	0	0	0	0	0	0	0	0	0	0	0	0	0	0	0	0	0	0	0	0	0	0	0	0	0	0	0	0	0	0	0	0	0	0	0	0	0	0	0	0	0	0
ARAP2	0	0	0	0	0	0	0	0	0	0	0	0	0	0	0	0	0	0	0	0	0	0	0	0	0	0	0	0	0	0	0	0	0	0	0	0	0	0	0	0	0	0	0	0	0	0	0	0	0
ARAP3	1	0	0	1	1	0	1	1	1	1	1	0	1	0	1	1	0	0	1	0	0	1	1	0	0	1	0	0	0	1	0	1	0	0	1	0	0	0	0	0	1	0	1	0	0	0	1	1	0
AREG	0	0	0	0	1	0	0	0	0	0	0	0	1	0	0	0	0	0	0	0	0	0	0	0	0	0	0	0	0	0	0	0	0	0	0	0	0	0	0	0	0	0	0	0	0	0	0	0	0
ARF6	1	1	0	1	1	0	0	1	1	1	0	0	1	1	1	1	0	0	1	0	0	0	0	0	0	1	0	0	0	1	0	1	0	1	1	1	0	0	0	1	1	0	1	0	1	1	1	1	0
ARHGAP10	1	1	1	1	1	0	0	1	1	1	0	0	1	1	1	1	0	0	1	0	0	1	1	0	0	1	0	0	0	1	0	1	0	0	1	1	0	0	0	1	1	0	1	0	0	0	1	1	0
ARHGAP19	0	0	0	0	0	0	0	0	0	0	0	0	0	0	0	0	0	0	0	0	0	0	0	0	0	0	0	0	0	0	0	0	0	0	0	0	0	0	0	0	0	0	0	0	0	0	0	0	0
ARHGAP24	0	0	0	1	0	0	0	0	0	0	0	0	0	0	0	0	0	0	0	0	0	0	0	0	0	0	0	0	0	0	0	0	0	0	0	0	0	0	0	0	0	0	0	0	0	0	0	0	0
ARHGAP32	0	0	0	1	1	0	0	1	1	1	0	0	1	0	0	0	0	0	0	0	0	0	0	0	0	0	0	0	0	1	0	0	0	0	0	0	0	0	0	0	0	0	0	0	0	1	0	0	0
ARHGAP6	0	0	0	0	0	0	0	0	0	0	0	0	0	0	0	0	0	0	0	0	0	0	0	0	0	0	0	0	0	0	0	0	0	0	0	0	0	0	0	0	0	0	0	0	0	0	0	0	0
ARHGAP8	0	0	0	0	0	0	0	0	0	0	0	0	0	0	0	0	0	0	0	0	0	0	0	0	0	0	0	0	0	0	0	0	0	0	0	0	0	0	0	0	0	0	0	0	0	0	0	0	0
ARHGEF10	0	0	0	0	0	0	0	0	0	0	0	0	0	0	0	0	0	0	0	0	0	0	0	0	0	0	0	0	0	0	0	0	0	0	0	0	0	0	0	0	0	0	0	0	0	0	0	0	0
ARHGEF12	0	0	0	0	0	0	0	0	0	0	0	0	0	0	0	0	0	0	0	0	0	0	0	0	0	0	0	0	0	0	0	0	0	0	0	0	0	0	0	0	0	0	0	0	0	0	0	0	0
ARHGEF15	0	0	0	0	0	0	0	0	0	0	0	0	0	0	0	0	0	0	0	0	0	0	0	0	0	0	0	0	0	0	0	0	0	0	0	0	0	0	0	0	0	0	0	0	0	0	0	0	0
ARHGEF16	0	1	0	1	1	0	0	1	1	1	1	0	1	0	1	1	0	0	0	0	0	0	0	0	0	1	0	0	0	1	0	1	0	0	1	1	0	0	0	1	1	0	1	0	0	0	0	1	0
ARHGEF17	0	1	1	0	1	0	0	1	1	1	0	0	1	0	1	1	0	0	1	0	0	0	1	0	0	1	0	0	0	1	0	1	0	1	1	0	0	0	1	1	1	0	1	0	0	0	1	1	0
ARHGEF40	0	0	0	0	0	0	0	0	0	0	0	0	0	0	0	0	0	0	0	0	0	0	0	0	0	0	0	0	0	0	0	0	0	0	0	0	0	0	0	0	0	0	0	0	0	0	0	0	0
ARHGEF5	0	0	0	0	0	0	0	0	0	0	0	0	0	0	0	0	0	0	0	0	0	0	0	0	0	0	0	0	0	0	0	0	0	0	0	0	0	0	0	0	0	0	0	0	0	0	0	0	0
ARHGEF6	0	0	0	0	0	0	0	0	0	0	0	0	0	0	0	0	0	0	0	0	0	0	0	0	0	0	0	0	0	0	0	0	0	0	0	0	0	0	0	0	0	0	0	0	0	0	0	0	0
ARHGEF7	0	1	0	1	1	0	0	1	0	1	0	0	0	1	1	1	0	0	1	0	1	1	1	0	0	1	0	0	0	1	0	1	0	0	1	0	0	0	0	0	1	0	1	0	0	0	1	1	0
ARHGEF9	0	0	0	0	0	0	0	0	0	0	0	0	0	1	0	0	0	0	0	0	0	0	0	0	0	0	0	0	0	0	0	0	0	0	0	0	0	0	0	0	0	0	0	0	0	0	0	0	0
ARID1A	0	0	0	0	0	0	0	0	0	0	0	0	0	0	0	0	0	0	0	0	0	0	0	0	0	0	0	0	0	0	0	0	0	0	0	0	0	0	0	0	0	0	0	0	0	0	0	0	0
ARID4B	1	1	0	1	1	0	1	1	1	1	0	0	1	1	1	1	0	0	1	0	0	0	0	0	0	1	0	0	0	1	0	1	0	0	1	0	0	0	1	1	1	1	1	0	0	1	1	1	0
ARID5B	0	0	0	0	0	0	0	0	0	0	0	0	0	0	0	0	0	0	0	0	0	0	0	0	0	0	0	0	0	0	0	0	0	0	0	0	0	0	0	0	0	0	0	0	0	0	0	0	0
ARIH1	0	0	0	0	0	0	0	0	0	0	0	0	0	0	0	0	0	0	0	0	0	0	0	0	0	0	0	0	0	0	0	0	0	0	0	0	0	0	0	0	0	0	0	0	0	0	0	0	0
ARIH2	1	1	0	1	1	0	0	1	1	1	0	0	1	0	1	1	0	0	1	0	1	1	1	0	0	1	0	0	0	1	0	1	0	0	1	1	0	0	0	1	1	0	1	0	0	0	1	1	0
ARL1	0	0	0	0	0	0	0	0	0	0	0	0	0	0	0	0	0	0	0	0	0	0	0	0	0	0	0	0	0	0	0	0	0	0	0	0	0	0	0	0	0	0	0	0	0	0	0	0	0
ARL14	1	0	0	0	1	0	0	1	1	1	1	0	1	0	0	0	0	0	0	0	0	0	1	0	0	0	0	0	0	1	1	0	1	0	1	0	0	0	0	1	1	0	1	0	0	1	0	1	0
ARL3	1	1	0	1	1	0	0	1	1	1	1	0	1	0	1	1	0	0	1	1	0	0	0	0	0	1	0	0	0	1	0	1	0	1	1	0	0	0	0	1	1	0	1	0	0	0	1	1	0
ARL4A	1	1	0	1	1	0	1	1	1	1	1	0	1	0	1	1	0	0	1	0	1	1	1	0	0	1	0	0	0	1	0	1	0	1	1	1	0	0	1	1	1	0	1	0	0	0	1	1	0
ARL4C	0	0	0	0	0	0	0	0	0	0	0	0	0	0	0	0	0	0	0	0	0	0	0	0	0	0	0	0	0	0	0	0	0	0	0	0	0	0	0	0	0	0	0	0	0	0	0	0	0
ARL6IP1	0	0	0	0	0	0	0	0	0	0	0	0	0	0	0	0	0	0	0	0	0	0	0	0	0	0	0	0	0	0	0	0	0	0	0	0	0	0	0	0	0	0	0	0	0	0	0	0	0
ARL6IP5	1	0	0	1	1	0	0	1	1	1	0	0	1	0	1	1	0	0	1	0	1	1	0	0	0	1	0	0	0	1	1	1	0	1	1	0	0	0	1	1	1	0	1	0	1	1	1	1	0
ARMCX1	0	0	1	0	0	1	0	0	0	0	0	0	0	1	0	0	0	0	0	0	0	0	0	0	0	0	0	0	0	0	0	0	0	0	1	0	0	0	0	0	0	0	0	0	0	0	0	0	0
ARMCX2	0	0	0	0	0	0	0	0	1	1	0	0	0	0	0	0	0	0	0	0	0	0	0	0	0	0	0	0	0	0	0	0	0	0	0	0	0	0	0	0	0	0	0	0	0	0	0	0	0
ARMCX4	0	0	0	0	0	0	0	0	0	0	0	0	0	0	0	0	0	0	0	0	0	0	0	0	0	0	0	0	0	0	0	0	0	0	0	0	0	0	0	0	0	0	0	0	0	0	0	0	0
ARMCX6	0	0	0	0	0	0	0	0	0	0	0	0	0	0	0	0	0	0	0	0	0	0	0	0	0	0	0	0	0	0	0	0	0	0	0	0	0	0	0	0	0	0	0	0	0	0	0	0	0
ARNT	1	1	0	1	1	0	0	1	1	1	1	0	1	0	1	1	0	0	1	1	0	0	0	0	1	1	0	0	0	1	0	1	0	0	1	0	0	0	1	1	1	1	1	0	0	0	1	1	1
ARNTL2	1	0	1	1	1	0	0	1	1	1	0	0	1	0	1	1	0	0	1	0	1	0	1	0	0	0	0	0	0	1	0	1	1	0	1	1	0	0	0	1	1	0	1	0	1	1	1	1	0
ARPC1B	1	0	0	0	1	0	0	1	1	1	1	0	0	1	1	1	0	0	1	0	1	1	0	0	0	1	0	0	0	1	0	1	0	0	1	0	0	0	0	0	1	0	1	0	0	0	0	1	0
ARPC2	0	0	0	0	0	0	0	0	0	0	0	0	0	0	0	0	0	0	0	0	0	0	0	0	0	0	0	0	0	0	0	0	0	0	0	0	0	0	0	0	0	0	0	0	0	0	0	0	0
ARPC3	0	0	0	0	0	0	0	0	0	0	0	0	0	0	0	0	0	0	0	0	0	0	0	0	0	0	0	0	0	0	0	0	0	0	0	0	0	0	0	0	0	0	0	0	0	0	0	0	0
ARPC5L	0	1	0	0	1	0	0	1	1	1	1	0	1	0	1	1	0	0	1	0	0	0	1	0	0	1	0	0	0	1	0	1	0	1	1	0	0	1	0	1	1	0	1	0	1	1	1	1	0
ARSA	1	1	1	1	1	0	0	1	1	1	1	0	1	1	0	0	0	0	0	0	0	0	0	0	0	0	0	0	0	0	0	0	0	0	0	0	0	0	0	0	0	0	0	0	0	0	0	0	0
ARTN	0	0	0	0	0	0	0	0	0	0	0	0	0	0	0	0	0	0	0	0	0	0	0	0	0	0	0	0	0	0	0	0	0	0	0	0	0	0	0	0	0	0	0	0	0	0	0	0	0
ASAH1	0	0	0	0	0	0	0	0	0	0	0	0	0	0	0	0	0	0	0	0	0	0	0	0	0	0	0	0	0	0	0	0	0	0	0	0	0	0	0	0	0	0	0	0	0	0	0	0	0
ASAP3	0	0	0	0	0	0	0	0	0	0	0	0	0	0	0	0	0	0	0	0	0	0	0	0	0	0	0	0	0	0	0	0	0	0	0	0	0	0	0	0	0	0	0	0	0	0	0	0	0
ASB1	0	0	0	0	0	0	0	0	0	0	0	0	0	0	0	0	0	0	0	0	0	0	0	0	0	0	0	0	0	0	0	0	0	0	0	0	0	0	0	0	0	0	0	0	0	0	0	0	0
ASB8	1	1	1	1	1	0	0	1	1	1	1	0	1	1	1	1	0	0	0	0	0	0	0	0	0	1	0	0	0	1	0	1	0	0	1	0	0	0	1	1	1	1	1	0	0	0	1	1	1
ASCC3	0	0	0	0	0	0	0	0	0	0	0	0	0	0	0	0	0	0	0	0	0	0	0	0	0	0	0	0	0	0	0	0	0	0	0	0	0	0	0	0	0	0	0	0	0	0	0	0	0
ASF1B	1	1	1	1	1	0	1	1	1	1	1	0	1	1	1	1	0	0	1	0	1	1	0	1	0	1	0	0	0	1	0	1	0	0	1	1	1	1	0	1	1	0	1	0	0	0	1	1	1
ASMTL	0	0	0	0	0	0	0	0	0	0	0	0	0	0	0	0	0	0	0	0	0	0	0	0	0	0	0	0	0	0	0	0	0	0	0	0	0	0	0	0	0	0	0	0	0	0	0	0	0
ASPA	0	0	0	0	0	0	0	0	1	0	0	0	0	0	0	0	0	0	0	0	0	0	0	0	0	0	0	0	0	1	0	0	0	0	0	0	0	0	1	0	0	0	0	0	0	0	0	0	0
ASPH	0	0	0	0	0	0	0	0	0	0	0	0	0	0	0	0	0	0	0	0	0	0	0	0	0	0	0	0	0	0	0	0	0	0	0	0	0	0	0	0	0	0	0	0	0	0	0	0	0
ASPM	0	0	0	0	0	0	0	0	0	0	0	0	0	0	0	0	0	0	0	0	0	0	0	0	0	0	0	0	0	0	0	0	0	0	0	0	0	0	0	0	0	0	0	0	0	0	0	0	0
ASS1	0	0	1	0	0	0	0	0	0	0	0	0	0	0	1	1	0	0	1	1	1	1	0	0	0	1	0	0	0	1	0	1	0	1	1	0	0	0	0	1	1	0	1	0	0	0	1	1	0
ASTN2	0	0	0	0	0	0	0	0	0	0	0	0	0	0	0	0	0	0	0	0	0	0	0	0	0	0	0	0	0	0	0	0	0	0	0	0	0	0	0	0	0	0	0	0	0	0	0	0	0
ATAD2	1	1	1	1	1	0	0	1	1	1	0	0	1	1	1	1	0	0	1	0	0	0	0	0	0	1	0	0	0	1	0	1	0	1	1	1	1	1	0	1	1	0	1	0	0	0	1	1	0
ATF1	0	0	0	0	0	0	0	0	0	0	0	0	0	0	0	0	0	0	0	0	0	0	0	0	0	0	0	0	0	0	0	0	0	0	0	0	0	0	0	0	0	0	0	0	0	0	0	0	0
ATF3	0	0	0	1	1	1	0	1	1	1	1	0	1	1	1	1	0	0	1	0	0	0	1	1	0	1	0	0	0	1	0	1	1	1	1	1	0	0	0	1	1	0	1	0	0	0	1	1	0
ATG14	0	0	1	0	1	0	0	1	1	1	0	0	1	0	1	1	0	0	1	0	0	0	0	0	0	1	0	0	0	0	1	1	0	0	1	0	0	0	0	1	1	0	1	1	0	0	1	1	1
ATG2B	0	0	0	0	0	0	0	0	0	0	0	0	0	0	0	0	0	0	0	0	0	0	0	0	0	0	0	0	0	0	0	0	0	0	0	0	0	0	0	0	0	0	0	0	0	0	0	0	0
ATG3	0	0	0	0	0	0	0	0	0	0	0	0	0	0	0	0	0	0	0	0	0	0	0	0	0	0	0	0	0	0	0	0	0	0	0	0	0	0	0	0	0	0	0	0	0	0	0	0	0
ATG5	0	0	0	0	0	0	0	0	0	0	0	0	0	0	0	0	0	0	0	0	0	0	0	0	0	0	0	0	0	0	0	0	0	0	0	0	0	0	0	0	0	0	0	0	0	0	0	0	0
ATM	0	0	0	0	0	0	0	0	0	0	0	0	0	0	0	0	0	0	0	0	0	0	0	0	0	0	0	0	0	0	0	0	0	0	0	0	0	0	0	0	0	0	0	0	0	0	0	0	0
ATOX1	1	1	0	1	1	0	0	1	1	1	1	0	1	0	1	1	0	0	1	0	0	0	0	0	0	1	0	0	0	1	0	1	0	0	1	0	0	0	0	0	1	0	1	0	0	0	1	1	0
ATP13A3	0	0	0	0	0	0	0	0	0	0	0	0	0	0	0	0	0	0	0	0	0	0	0	0	0	0	0	0	0	0	0	0	0	0	0	0	0	0	0	0	0	0	0	0	0	0	0	0	0
ATP1A1	0	1	1	1	0	0	0	0	1	1	0	0	1	0	1	1	0	0	1	0	0	0	0	0	0	1	0	0	0	1	0	1	0	0	1	0	0	0	1	0	1	0	1	0	0	0	1	1	0
ATP1A2	0	1	0	0	1	0	0	0	1	0	0	0	0	1	0	1	0	0	0	0	0	0	0	0	0	0	0	0	0	1	0	0	0	0	0	0	0	0	0	0	0	0	0	0	0	0	0	0	0
ATP1B2	0	0	0	0	0	0	0	0	0	0	0	0	0	0	0	0	0	0	0	0	0	0	0	0	0	0	0	0	0	0	0	0	0	0	0	0	0	0	0	0	0	0	0	0	0	0	0	0	0
ATP1B3	0	0	0	0	0	0	0	0	0	0	0	0	0	0	0	0	0	0	0	0	0	0	0	0	0	0	0	0	0	0	0	0	0	0	0	0	0	0	0	0	0	0	0	0	0	0	0	0	0
ATP2A2	0	0	0	0	0	0	0	0	0	0	0	0	0	0	0	0	0	0	0	0	0	0	0	0	0	0	0	0	0	0	0	0	0	0	0	0	0	0	0	0	0	0	0	0	0	0	0	0	0
ATP2B4	0	0	0	0	0	0	0	0	0	0	0	0	0	0	0	0	0	0	0	0	0	0	0	0	0	0	0	0	0	0	0	0	0	0	0	0	0	0	0	0	0	0	0	0	0	0	0	0	0
ATP5B	1	1	0	1	1	0	0	1	1	1	1	0	1	1	1	1	0	0	1	0	0	0	0	0	0	1	0	0	0	1	1	1	0	1	1	0	0	0	0	0	1	0	1	0	0	0	1	1	0
ATP5G1	0	0	0	0	0	0	0	0	0	0	0	0	0	0	0	0	0	0	0	0	0	0	0	0	0	0	0	0	0	0	0	0	0	0	0	0	0	0	0	0	0	0	0	0	0	0	0	0	0
ATP5G2	0	0	0	0	0	0	0	0	0	0	0	0	0	0	0	0	0	0	0	0	0	0	0	0	0	0	0	0	0	0	0	0	0	0	0	0	0	0	0	0	0	0	0	0	0	0	0	0	0
ATP5G3	0	1	0	1	1	0	0	1	1	1	1	0	1	0	1	1	0	0	1	0	0	0	0	0	0	1	0	0	0	1	0	1	0	0	1	0	0	0	0	1	1	0	1	0	0	0	1	1	0
ATP5J2	1	0	0	1	1	0	0	1	1	1	0	1	1	0	1	1	0	0	1	0	0	0	0	0	0	1	0	0	0	1	0	1	0	1	1	0	0	0	0	0	1	0	1	0	0	0	1	1	1
ATP5SL	0	0	0	0	0	0	0	0	0	0	0	0	0	0	0	0	0	0	0	0	0	0	0	0	0	0	0	0	0	0	0	0	0	0	0	0	0	0	0	0	0	0	0	0	0	0	0	0	0
ATP6V0A2	1	0	0	1	1	0	0	1	1	1	1	0	1	1	1	1	0	0	0	0	0	0	0	0	0	1	0	0	0	0	0	1	0	0	1	0	0	0	0	0	1	0	1	0	0	0	1	0	0
ATP6V0B	0	0	0	0	0	0	0	0	0	0	0	0	0	0	0	0	0	0	0	0	0	0	0	0	0	0	0	0	0	0	0	0	0	0	0	0	0	0	0	0	0	0	0	0	0	0	0	0	0
ATP6V0E2	0	0	0	0	0	0	0	0	0	0	0	0	0	0	0	0	0	0	0	0	0	0	0	0	0	0	0	0	0	0	0	0	0	0	0	0	0	0	0	0	0	0	0	0	0	0	0	0	0
ATP6V1A	0	0	0	0	0	0	0	0	0	0	0	0	0	0	0	0	0	0	0	0	0	0	0	0	0	0	0	0	0	0	0	0	0	0	0	0	0	0	0	0	0	0	0	0	0	0	0	0	0
ATP6V1C1	1	1	0	1	1	0	0	1	1	1	0	0	1	1	1	1	0	0	1	0	0	0	0	0	0	0	0	0	0	0	0	1	0	0	1	0	0	0	0	0	1	0	1	0	0	0	1	1	0
ATP6V1E1	0	0	0	0	0	0	0	0	0	0	0	0	0	0	0	0	0	0	0	0	0	0	0	0	0	0	0	0	0	0	0	0	0	0	0	0	0	0	0	0	0	0	0	0	0	0	0	0	0
ATP7A	1	1	0	1	1	0	0	1	1	1	0	0	1	0	1	1	0	0	1	0	0	0	0	0	0	1	0	0	0	1	0	1	0	1	1	0	0	0	0	1	1	0	1	0	0	0	1	1	1
ATP8A1	0	0	0	0	0	0	0	0	0	0	0	0	0	0	0	0	0	0	0	0	0	0	0	0	0	0	0	0	0	0	0	0	0	0	0	0	0	0	0	0	0	0	0	0	0	0	0	0	0
ATP8B1	0	0	0	0	0	0	0	0	0	0	0	0	0	0	0	0	0	0	0	0	0	0	0	0	0	0	0	0	0	0	0	0	0	0	0	0	0	0	0	0	0	0	0	0	0	0	0	0	0
ATP8B4	0	1	0	0	1	0	1	1	1	0	0	0	0	0	0	0	0	0	0	1	0	0	0	0	0	0	0	0	0	1	0	0	0	0	0	0	0	0	0	1	0	0	1	0	0	0	0	1	0
ATP9B	0	0	0	0	0	0	0	0	0	0	0	0	0	0	0	0	0	0	0	0	0	0	0	0	0	0	0	0	0	0	0	0	0	0	0	0	0	0	0	0	0	0	0	0	0	0	0	0	0
ATRNL1	0	0	0	0	0	0	0	0	0	0	0	0	0	0	0	0	0	0	0	0	0	0	0	0	0	0	0	0	0	0	0	0	0	0	0	0	0	0	0	0	0	0	0	0	0	0	0	0	0
ATXN1	0	1	1	1	1	0	0	0	1	1	1	0	1	1	1	1	0	0	1	0	0	0	1	0	0	1	0	0	0	1	0	1	0	0	1	0	0	0	0	1	1	0	1	0	0	1	1	1	0
ATXN2	1	0	0	1	1	0	0	1	1	1	0	0	1	1	1	1	0	0	1	0	1	1	0	0	0	0	0	0	0	1	0	1	0	1	1	1	0	0	0	0	1	0	1	0	0	0	1	1	0
ATXN7	0	0	0	0	0	0	0	0	0	0	0	0	0	0	0	0	0	0	0	0	0	0	0	0	0	0	0	0	0	0	0	0	0	0	0	0	0	0	0	0	0	0	0	0	0	0	0	0	0
ATXN7L3B	0	0	0	0	0	0	0	0	0	0	0	0	0	0	0	0	0	0	0	0	0	0	0	0	0	0	0	0	0	0	0	0	0	0	0	0	0	0	0	0	0	0	0	0	0	0	0	0	0
AURKA	0	0	0	0	0	0	0	0	0	0	0	0	0	0	0	0	0	0	0	0	0	0	0	0	0	0	0	0	0	0	0	0	0	0	0	0	0	0	0	0	0	0	0	0	0	0	0	0	0
AURKB	0	0	0	0	0	0	0	0	0	0	0	0	0	0	0	0	0	0	0	0	0	0	0	0	0	0	0	0	0	0	0	0	0	0	0	0	0	0	0	0	0	0	0	0	0	0	0	0	0
AUTS2	0	0	0	0	0	0	0	0	0	0	0	0	0	0	0	0	0	0	0	0	0	0	0	0	0	0	0	0	0	0	0	0	0	0	0	0	0	0	0	0	0	0	0	0	0	0	0	0	0
AXL	0	0	0	1	1	0	0	1	0	1	1	0	1	0	1	1	0	0	1	0	0	0	0	0	0	0	0	0	0	1	0	1	0	0	1	0	0	0	0	0	1	0	1	0	0	0	1	1	0
B3GNT1	1	1	1	1	1	0	0	1	1	1	1	0	1	0	1	1	0	0	1	0	0	0	0	0	1	1	1	0	0	1	0	1	0	1	1	1	0	0	0	1	1	1	1	0	0	1	1	1	1
B4GALT3	0	0	0	0	0	0	0	0	0	0	0	0	0	0	0	0	0	0	0	0	0	0	0	0	0	0	0	0	0	0	0	0	0	0	0	0	0	0	0	0	0	0	0	0	0	0	0	0	0
B4GALT4	0	0	0	0	0	0	0	0	0	0	0	0	0	0	0	0	0	0	0	0	0	0	0	0	0	0	0	0	0	0	0	0	0	0	0	0	0	0	0	0	0	0	0	0	0	0	0	0	0
BACH1	0	1	0	1	1	0	0	1	0	0	0	1	1	1	1	1	0	0	1	0	0	1	0	0	0	1	0	0	0	1	0	1	0	0	1	1	0	0	0	1	1	0	1	0	0	1	1	1	0
BACH2	0	0	0	0	0	0	0	0	0	0	0	0	0	0	0	0	0	0	0	0	0	0	0	0	0	0	0	0	0	0	0	0	0	0	0	0	0	0	0	0	0	0	0	0	0	0	0	0	0
BAG1	0	1	0	1	0	0	0	0	1	1	1	0	1	1	1	1	0	0	1	0	0	0	0	0	0	1	0	0	0	1	0	1	0	1	1	0	0	0	0	1	1	0	1	0	0	0	1	1	0
BAHCC1	0	0	0	0	0	0	0	0	0	0	0	0	0	0	0	0	0	0	0	0	0	0	0	0	0	0	0	0	0	0	0	0	0	0	0	0	0	0	0	0	0	0	0	0	0	0	0	0	0
BAK1	0	1	0	1	1	0	0	1	1	1	1	0	1	1	0	1	0	0	0	0	0	0	0	0	0	1	0	0	0	1	0	1	0	0	1	0	0	0	0	1	1	0	1	0	1	0	1	1	0
BARD1	0	0	0	1	1	0	0	1	1	1	1	0	1	0	1	1	0	0	1	0	0	0	0	0	0	1	0	0	0	1	0	1	0	0	1	1	1	0	0	0	1	0	1	0	0	1	1	1	0
BASP1	0	1	0	1	1	0	0	0	1	1	0	0	1	0	1	1	0	1	1	1	1	1	1	1	0	1	0	0	0	1	0	1	0	0	1	0	0	0	0	1	1	0	1	0	1	1	1	1	0
BAT2L1	0	0	0	0	0	0	0	0	0	0	0	0	0	0	0	0	0	0	0	0	0	0	0	0	0	0	0	0	0	0	0	0	0	0	0	0	0	0	0	0	0	0	0	0	0	0	0	0	0
BAX	0	0	0	0	0	0	0	0	0	0	0	0	0	0	0	0	0	0	0	0	0	0	0	0	0	0	0	0	0	0	0	0	0	0	0	0	0	0	0	0	0	0	0	0	0	0	0	0	0
BAZ2B	1	0	0	1	1	0	0	1	1	1	1	0	1	0	1	0	0	0	1	1	0	0	0	0	0	1	0	0	0	1	0	1	0	0	1	0	0	0	0	1	1	0	1	0	0	0	1	1	0
BBOX1	0	1	1	1	0	0	0	0	1	0	0	0	0	1	0	0	0	0	0	0	0	0	0	0	0	0	0	0	0	1	0	0	0	0	0	0	0	0	0	0	0	0	0	0	0	0	0	0	0
BBS1	1	1	1	1	1	0	0	1	1	1	1	0	1	1	1	1	0	0	0	0	0	0	0	0	0	1	0	0	0	1	0	1	0	0	1	0	0	0	0	0	1	0	1	0	0	0	1	1	0
BCAR3	0	1	0	1	0	0	0	1	0	1	0	0	1	0	1	1	0	0	1	0	0	0	1	0	0	1	0	0	0	1	0	1	0	0	1	0	0	0	0	1	1	0	1	0	0	0	1	1	0
BCHE	0	0	0	1	0	0	0	0	1	0	0	1	0	0	0	0	0	0	0	0	0	0	0	0	0	0	0	0	0	0	0	0	0	0	0	0	0	0	0	0	0	0	0	0	0	0	0	0	0
BCL10	0	0	0	0	0	0	0	0	0	0	0	0	0	0	0	0	0	0	0	0	0	0	0	0	0	0	0	0	0	0	0	0	0	0	0	0	0	0	0	0	0	0	0	0	0	0	0	0	0
BCL2	0	0	0	1	1	0	0	1	1	1	1	0	1	1	1	0	0	0	1	0	0	0	0	0	0	1	0	0	0	1	0	1	0	0	1	1	0	0	0	1	1	0	1	0	0	0	0	1	0
BCL2A1	0	0	0	1	0	0	0	0	0	0	0	0	0	1	0	0	0	0	0	0	0	0	0	0	0	0	0	0	0	0	0	0	0	0	0	0	0	0	1	0	0	0	0	0	0	0	0	0	0
BCL2L11	0	0	0	0	0	0	0	0	0	0	0	0	0	0	0	0	0	0	0	0	0	0	0	0	0	0	0	0	0	0	0	0	0	0	0	0	0	0	0	0	0	0	0	0	0	0	0	0	0
BCL2L14	0	1	0	1	0	0	0	1	1	1	0	0	0	0	0	0	0	0	0	0	0	0	0	0	0	0	0	0	0	0	0	0	0	0	0	0	0	0	0	1	0	0	1	0	0	0	0	0	0
BCL3	1	0	0	0	1	0	1	1	1	1	1	0	1	0	1	1	0	0	1	0	1	1	0	0	0	1	0	0	0	1	0	1	0	0	1	0	0	0	0	1	1	0	1	0	0	1	1	1	0
BCOR	0	1	0	0	1	0	0	1	1	1	0	0	1	0	1	1	0	0	1	0	0	0	0	0	0	1	0	0	0	1	0	1	0	0	1	0	0	0	0	1	1	0	1	0	0	0	1	1	0
BDH1	0	0	0	0	0	0	0	0	0	0	0	0	0	0	0	0	0	0	0	0	0	0	0	0	0	0	0	0	0	0	0	0	0	0	0	0	0	0	0	0	0	0	0	0	0	0	0	0	0
BDH2	1	1	0	1	1	0	0	1	1	1	1	0	1	0	0	1	0	0	0	0	0	0	0	0	0	1	0	0	0	1	0	1	0	0	1	0	0	0	0	1	1	0	1	0	0	1	1	0	0
BEND5	0	0	0	0	0	0	0	0	0	0	0	0	0	1	0	0	0	0	0	0	0	0	0	0	0	0	0	0	0	0	0	0	0	0	0	0	0	0	0	0	0	0	0	0	0	0	0	0	0
BET1L	1	0	0	0	1	0	1	1	1	1	1	0	1	1	1	1	0	0	1	0	0	0	0	0	0	1	0	0	0	1	0	1	0	0	1	1	0	0	0	0	1	0	1	0	0	0	1	1	0
BEX1	0	0	0	0	0	0	0	0	0	0	0	0	0	0	0	0	0	0	0	0	0	0	0	0	0	0	0	0	0	0	0	0	0	0	0	0	0	0	0	0	0	0	0	0	0	0	0	0	0
BEX4	0	0	0	0	0	0	0	0	0	0	0	0	0	0	0	0	0	0	0	0	0	0	0	0	0	0	0	0	0	0	0	0	0	0	0	0	0	0	0	0	0	0	0	0	0	0	0	0	0
BFSP2	0	0	0	0	0	0	0	0	0	0	0	1	0	1	0	0	0	0	0	0	0	0	0	0	0	0	0	0	0	0	0	0	0	0	0	0	0	0	0	0	0	0	0	0	0	0	0	0	0
BHLHB9	0	0	0	0	0	0	0	0	0	0	0	0	0	0	0	0	0	0	0	0	0	0	0	0	0	0	0	0	0	0	0	0	0	0	0	0	0	0	0	0	0	0	0	0	0	0	0	0	0
BHLHE40	1	1	1	0	0	0	0	1	1	1	0	0	0	1	1	1	0	0	1	0	1	1	1	0	0	1	0	0	1	1	0	1	0	1	1	1	0	0	0	1	1	0	1	0	1	1	1	1	0
BHMT2	0	0	0	0	0	0	0	0	0	0	0	0	0	0	0	0	0	0	0	0	0	0	0	0	0	0	0	0	0	0	0	0	0	0	0	0	0	0	0	0	0	0	0	0	0	0	0	0	0
BID	0	0	0	0	0	0	0	0	0	0	0	0	0	0	0	0	0	0	0	0	0	0	0	0	0	0	0	0	0	0	0	0	0	0	0	0	0	0	0	0	0	0	0	0	0	0	0	0	0
BIK	0	1	0	1	0	0	0	1	1	1	1	0	1	1	0	1	0	0	0	0	0	0	0	0	0	0	0	0	0	0	0	0	0	0	0	0	0	0	0	0	0	0	1	0	0	0	0	0	0
BIN1	0	0	0	0	0	0	0	0	0	0	0	0	0	0	0	0	0	0	0	0	0	0	0	0	0	0	0	0	0	0	0	0	0	0	0	0	0	0	0	0	0	0	0	0	0	0	0	0	0
BIN3	0	0	0	0	0	0	0	0	0	0	0	0	0	0	0	0	0	0	0	0	0	0	0	0	0	0	0	0	0	0	0	0	0	0	0	0	0	0	0	0	0	0	0	0	0	0	0	0	0
BIRC3	0	0	0	0	0	0	0	0	0	0	0	0	0	0	0	0	0	0	0	0	0	0	0	0	0	0	0	0	0	0	0	0	0	0	0	0	0	0	0	0	0	0	0	0	0	0	0	0	0
BIRC5	1	0	0	1	1	0	1	1	1	1	1	0	1	0	0	1	0	0	1	0	0	0	0	0	0	1	0	0	0	1	0	1	0	1	1	0	1	0	0	0	1	0	1	0	0	0	1	0	0
BLM	0	1	0	1	1	0	0	1	1	1	1	0	1	1	1	1	0	0	1	1	0	0	0	0	0	1	0	0	0	1	0	1	0	0	1	1	1	1	1	1	1	0	1	0	0	0	1	1	0
BLNK	0	0	0	0	0	0	0	0	1	0	0	1	0	1	0	0	0	0	0	0	0	0	0	0	0	0	0	0	0	0	0	0	0	0	0	0	0	0	0	0	0	0	0	0	0	0	0	0	0
BLVRB	1	1	0	1	1	0	0	1	1	1	1	0	1	1	1	1	0	0	1	0	0	0	1	0	0	1	0	0	0	1	0	1	0	0	1	0	0	0	1	1	1	0	1	0	0	0	1	1	1
BMP2K	1	1	0	1	1	0	0	1	1	1	0	0	1	1	1	1	0	0	1	0	0	1	0	0	0	1	0	0	0	1	0	1	0	0	1	0	0	0	0	1	1	0	1	0	0	0	1	1	0
BMPR1A	0	0	0	0	0	0	0	0	0	0	0	0	0	0	0	0	0	0	0	0	0	0	0	0	0	0	0	0	0	0	0	0	0	0	0	0	0	0	0	0	0	0	0	0	0	0	0	0	0
BNC2	0	0	1	1	0	0	0	1	1	1	0	0	1	0	0	0	0	0	0	0	0	0	0	0	0	0	0	0	0	1	0	0	0	0	1	0	0	0	0	0	1	0	1	0	0	0	0	1	0
BNIP3	1	1	1	1	1	0	0	1	1	1	1	0	1	1	1	0	0	0	1	0	0	0	0	0	0	0	0	0	0	0	0	1	0	0	1	0	0	0	0	1	1	0	1	0	0	0	0	0	0
BOLA2	0	0	0	0	0	0	0	0	0	0	0	0	0	0	0	0	0	0	0	0	0	0	0	0	0	0	0	0	0	0	0	0	0	0	0	0	0	0	0	0	0	0	0	0	0	0	0	0	0
BOP1	0	0	0	0	0	0	0	0	0	0	0	0	0	0	0	0	0	0	0	0	0	0	0	0	0	0	0	0	0	0	0	0	0	0	0	0	0	0	0	0	0	0	0	0	0	0	0	0	0
BRCA1	0	0	0	0	0	0	0	0	0	0	0	0	0	0	0	0	0	0	0	0	0	0	0	0	0	0	0	0	0	0	0	0	0	0	0	0	0	0	0	0	0	0	0	0	0	0	0	0	0
BRCA2	0	0	0	0	0	0	0	0	0	0	0	0	0	0	0	0	0	0	0	0	0	0	0	0	0	0	0	0	0	0	0	0	0	0	0	0	0	0	0	0	0	0	0	0	0	0	0	0	0
BRCC3	0	0	0	1	1	0	0	1	1	1	1	0	1	1	1	1	0	0	1	0	0	1	0	0	0	1	0	0	0	1	0	1	0	0	1	1	0	0	0	0	1	0	1	0	0	0	1	1	0
BRD1	0	0	0	1	1	0	0	1	1	1	0	1	1	1	0	0	0	0	0	0	0	0	0	0	0	0	0	0	0	0	0	1	0	0	0	0	0	0	0	0	0	0	1	0	0	0	1	1	0
BRD3	0	0	0	0	1	1	0	1	1	1	0	0	1	0	1	1	0	0	1	0	0	0	0	0	0	1	0	0	0	1	0	1	0	0	1	1	0	0	1	1	1	0	1	0	0	0	0	1	0
BRD8	1	1	0	1	1	0	0	1	1	1	1	0	1	0	1	1	0	0	1	0	1	1	0	0	0	1	0	0	0	1	0	1	0	1	1	0	1	0	0	1	1	0	1	0	0	1	1	1	0
BRIP1	0	0	0	0	0	0	0	0	0	0	0	0	0	0	0	0	0	0	0	0	0	0	0	0	0	0	0	0	0	0	0	0	0	0	0	0	0	0	0	0	0	0	0	0	0	0	0	0	0
BRP44	0	1	1	0	1	0	0	1	1	1	0	1	1	0	1	1	0	0	1	1	1	1	1	1	0	1	0	0	0	1	0	1	0	0	1	0	0	0	1	1	1	0	1	0	0	0	1	1	0
BRP44L	0	1	0	1	1	0	0	1	1	1	0	0	1	0	1	1	0	0	1	0	0	0	0	0	0	0	0	0	0	1	0	1	0	0	1	0	0	0	0	1	1	0	1	0	0	0	0	1	0
BSPRY	0	0	0	0	0	0	0	0	0	0	0	0	0	0	0	0	0	0	0	0	0	0	0	0	0	0	0	0	0	0	0	0	0	0	0	0	0	0	0	0	0	0	0	0	0	0	0	0	0
BST2	1	0	1	1	1	0	1	1	1	1	1	0	1	1	1	1	0	1	1	0	1	1	0	0	0	1	0	0	0	1	0	1	0	1	1	0	0	0	0	0	1	0	1	0	1	1	1	1	0
BTD	1	1	0	1	1	0	0	1	1	1	1	1	1	1	1	1	0	0	1	0	0	0	0	0	0	1	0	0	0	1	0	1	0	0	1	0	0	0	0	0	1	0	1	0	0	0	1	1	0
BTG1	0	1	0	1	1	0	0	1	0	0	1	0	1	1	1	1	0	0	1	0	0	0	0	0	0	1	0	0	0	1	0	1	0	0	1	0	0	0	1	1	1	0	1	0	1	1	1	1	0
BTN3A3	0	0	0	1	1	0	1	1	1	1	1	0	1	0	1	0	0	0	1	0	0	0	0	0	0	1	0	0	0	1	0	1	0	1	1	0	0	0	1	0	1	0	1	0	0	0	1	0	0
BUB1	0	0	0	0	0	0	0	0	0	0	0	0	0	0	0	0	0	0	0	0	0	0	0	0	0	0	0	0	0	0	0	0	0	0	0	0	0	0	0	0	0	0	0	0	0	0	0	0	0
BUB1B	1	0	0	1	1	0	0	1	1	1	1	0	1	1	1	1	0	0	1	0	0	0	0	0	0	1	0	0	0	1	0	1	0	1	1	0	1	0	0	0	1	0	1	0	0	0	1	1	0
BZRAP1	0	1	0	1	0	0	0	0	0	0	0	0	0	1	1	0	0	0	0	0	0	0	0	0	0	0	0	0	0	0	0	0	0	0	0	0	0	0	0	0	0	0	1	0	0	0	0	0	0
BZW1	0	1	0	1	1	0	0	1	1	1	0	0	1	1	1	1	0	0	0	0	0	0	0	0	0	1	0	0	0	1	0	1	0	0	1	0	0	0	0	1	1	0	1	0	1	0	1	1	0
BZW2	1	0	0	1	1	0	0	1	1	1	0	0	1	1	1	1	0	0	1	0	1	1	1	1	0	1	0	0	0	1	0	1	0	1	1	0	0	0	0	1	1	0	1	0	0	0	1	1	0
C10orf116	0	0	0	0	0	0	0	0	0	0	0	0	0	0	0	0	0	0	0	0	0	0	0	0	0	0	0	0	0	0	0	0	0	0	0	0	0	0	0	0	0	0	0	0	0	0	0	0	0
C10orf26	0	0	0	0	0	0	0	0	0	0	0	0	0	0	0	0	0	0	0	0	0	0	0	0	0	0	0	0	0	0	0	0	0	0	0	0	0	0	0	0	0	0	0	0	0	0	0	0	0
C10orf57	1	0	0	1	1	0	0	1	1	1	1	0	1	0	0	1	0	0	1	0	0	0	0	0	0	1	0	0	0	1	0	1	0	0	1	0	0	0	0	0	1	0	1	0	0	0	1	1	0
C10orf72	0	0	0	0	0	0	0	0	0	0	0	0	0	0	0	0	0	0	0	0	0	0	0	0	0	0	0	0	0	0	0	0	0	0	0	0	0	0	0	0	0	0	0	0	0	0	0	0	0
C11orf2	0	0	0	1	1	0	1	1	1	1	1	0	1	1	1	1	0	1	1	0	0	0	0	0	0	1	0	0	0	1	0	1	0	0	1	0	0	0	0	0	1	0	1	1	0	1	1	1	0
C11orf48	0	0	0	0	0	0	0	0	0	0	0	0	0	0	0	0	0	0	0	0	0	0	0	0	0	0	0	0	0	0	0	0	0	0	0	0	0	0	0	0	0	0	0	0	0	0	0	0	0
C11orf49	1	0	1	1	1	0	0	1	1	1	0	0	1	1	1	1	0	0	0	0	0	0	0	0	0	1	0	0	0	1	0	1	0	0	1	0	0	0	1	0	1	0	1	0	0	0	1	1	0
C11orf61	0	0	0	1	1	0	0	1	1	1	0	0	1	1	1	1	0	0	1	0	1	1	0	0	0	1	0	0	0	1	0	1	0	0	1	0	0	0	0	0	1	0	1	0	0	0	1	1	0
C11orf67	0	0	0	0	0	0	0	0	0	0	0	0	0	0	0	0	0	0	0	0	0	0	0	0	0	0	0	0	0	0	0	0	0	0	0	0	0	0	0	0	0	0	0	0	0	0	0	0	0
C11orf68	0	0	0	0	0	0	0	0	0	0	0	0	0	0	0	0	0	0	0	0	0	0	0	0	0	0	0	0	0	0	0	0	0	0	0	0	0	0	0	0	0	0	0	0	0	0	0	0	0
C11orf71	1	0	0	1	1	0	0	1	1	1	1	0	1	0	1	1	0	0	1	0	0	0	1	0	0	1	0	0	0	1	0	1	0	0	1	0	0	0	0	0	1	0	1	0	0	1	1	1	0
C11orf80	0	1	0	1	1	0	0	1	1	1	1	0	1	0	1	1	0	0	1	0	0	1	0	0	0	1	0	0	0	1	0	1	0	0	1	1	0	0	0	1	1	0	1	0	0	1	1	1	1
C11orf95	0	0	0	0	0	0	0	0	0	0	0	0	0	0	0	0	0	0	0	0	0	0	0	0	0	0	0	0	0	0	0	0	0	0	0	0	0	0	0	0	0	0	0	0	0	0	0	0	0
C12orf10	1	0	0	1	1	0	0	1	1	1	1	0	0	1	1	1	0	0	1	0	1	1	1	0	0	1	0	0	0	1	0	1	0	0	1	0	0	0	0	0	1	0	1	0	0	0	1	0	0
C12orf35	1	1	0	1	1	0	0	1	1	1	1	0	1	1	1	1	0	0	1	1	1	1	0	0	0	1	0	0	0	1	0	1	0	0	1	0	0	0	0	1	1	0	1	0	0	0	1	1	0
C12orf48	0	1	0	1	1	0	0	1	1	1	1	0	1	0	1	1	0	0	1	0	0	0	0	0	0	1	0	0	0	1	0	1	0	0	1	0	1	0	1	1	1	0	1	0	0	0	1	1	1
C12orf49	1	1	1	1	1	0	1	1	1	1	1	0	1	1	1	1	0	0	1	0	0	0	0	1	0	1	0	0	0	1	0	1	0	0	1	0	0	0	1	1	1	0	1	0	0	1	1	1	0
C12orf5	1	0	0	1	1	0	0	1	1	1	1	0	1	0	1	1	0	0	1	0	0	0	0	0	0	1	0	0	0	1	0	1	0	0	1	0	0	0	0	0	1	0	1	0	0	0	1	1	0
C12orf51	0	0	0	0	0	0	0	0	0	0	0	0	0	0	0	0	0	0	0	0	0	0	0	0	0	0	0	0	0	0	0	0	0	0	0	0	0	0	0	0	0	0	0	0	0	0	0	0	0
C13orf34	0	0	1	1	1	0	0	1	1	1	1	0	1	0	1	1	0	0	1	0	0	0	1	0	0	1	0	0	0	1	1	1	0	1	1	0	1	1	0	0	1	0	1	0	0	0	1	1	0
C14orf106	1	1	0	1	1	0	0	1	1	1	0	0	1	1	1	1	0	0	1	0	0	1	0	0	0	1	0	0	0	1	0	1	0	1	1	1	1	1	0	1	1	0	1	0	0	1	1	1	0
C14orf132	0	0	0	0	0	0	0	0	0	0	0	0	0	0	0	0	0	0	0	0	0	0	0	0	0	0	0	0	0	0	0	0	0	0	0	0	0	0	0	0	0	0	0	0	0	0	0	0	0
C14orf139	0	0	0	0	0	0	0	0	0	0	0	0	0	0	0	0	0	0	0	0	0	0	0	0	0	0	0	0	0	0	0	0	0	0	0	0	0	0	0	0	0	0	0	0	0	0	0	0	0
C14orf143	0	0	0	0	0	0	0	0	0	0	0	0	0	0	0	0	0	0	0	0	0	0	0	0	0	0	0	0	0	0	0	0	0	0	0	0	0	0	0	0	0	0	0	0	0	0	0	0	0
C14orf147	0	0	0	0	0	0	0	0	0	0	0	0	0	0	0	0	0	0	0	0	0	0	0	0	0	0	0	0	0	0	0	0	0	0	0	0	0	0	0	0	0	0	0	0	0	0	0	0	0
C14orf159	1	0	0	1	1	0	0	1	1	1	0	0	1	0	0	1	0	0	0	0	1	1	0	0	0	0	0	0	0	1	0	0	0	0	1	0	0	0	0	0	0	0	1	0	1	0	0	1	0
C16orf45	0	0	0	0	0	0	0	0	0	0	0	0	0	0	0	0	0	0	0	0	0	0	0	0	0	0	0	0	0	0	0	0	0	0	0	0	0	0	0	0	0	0	0	0	0	0	0	0	0
C16orf5	1	0	1	1	1	0	0	1	1	1	1	1	1	0	1	1	0	0	1	0	1	1	0	0	0	1	0	0	0	1	0	1	0	1	1	0	0	1	0	0	1	0	1	0	0	0	1	1	0
C16orf53	0	1	0	1	0	0	0	1	0	1	0	0	0	1	1	1	0	0	1	0	1	1	0	0	0	1	0	0	0	1	0	1	0	1	1	0	0	0	0	1	1	0	1	0	0	0	1	1	0
C16orf61	1	1	1	1	1	0	0	1	0	1	0	0	1	1	1	1	0	0	1	0	0	0	1	1	0	1	0	0	0	1	0	1	0	0	1	0	1	0	0	1	1	0	1	0	0	0	1	1	1
C16orf88	0	0	0	0	0	0	0	0	0	0	0	0	0	0	0	0	0	0	0	0	0	0	0	0	0	0	0	0	0	0	0	0	0	0	0	0	0	0	0	0	0	0	0	0	0	0	0	0	0
C17orf108	0	0	0	0	0	0	0	0	0	0	0	0	0	0	0	0	0	0	0	0	0	0	0	0	0	0	0	0	0	0	0	0	0	0	0	0	0	0	0	0	0	0	0	0	0	0	0	0	0
C19orf2	0	0	0	0	0	0	0	0	0	0	0	0	0	0	0	0	0	0	0	0	0	0	0	0	0	0	0	0	0	0	0	0	0	0	0	0	0	0	0	0	0	0	0	0	0	0	0	0	0
C19orf42	1	1	1	1	1	0	0	1	1	1	0	0	1	1	1	1	0	0	1	0	0	1	1	0	0	1	0	0	0	1	0	1	0	0	1	0	0	0	1	0	1	0	1	0	0	0	1	1	0
C19orf54	0	0	0	0	0	0	0	0	0	0	0	0	0	0	0	0	0	0	0	0	0	0	0	0	0	0	0	0	0	0	0	0	0	0	0	0	0	0	0	0	0	0	0	0	0	0	0	0	0
C19orf60	0	0	0	0	0	0	0	0	0	0	0	0	0	0	0	0	0	0	0	0	0	0	0	0	0	0	0	0	0	0	0	0	0	0	0	0	0	0	0	0	0	0	0	0	0	0	0	0	0
C1GALT1	0	1	1	1	1	0	0	1	1	1	0	0	1	1	1	1	0	0	1	0	1	1	0	1	0	1	0	0	0	1	0	1	0	1	1	1	0	0	0	1	1	0	1	0	1	0	1	1	0
C1orf106	0	1	0	1	0	0	0	0	1	1	0	0	1	1	0	0	0	0	0	0	0	0	0	0	0	1	0	0	0	0	0	0	0	0	0	0	0	0	0	0	0	0	1	0	0	0	0	1	0
C1orf114	0	0	1	0	0	0	0	0	0	0	0	0	0	1	0	0	0	0	0	0	0	0	0	0	0	0	0	0	0	0	0	0	0	0	0	0	0	0	0	0	0	0	0	0	0	0	0	0	0
C1orf115	0	1	0	0	0	0	0	0	0	0	0	0	0	0	0	0	0	0	0	0	0	0	0	0	0	0	0	0	0	0	0	0	0	0	0	0	0	0	0	0	0	0	0	0	0	0	0	0	0
C1orf135	1	0	1	1	1	0	0	1	1	1	0	0	1	0	1	1	0	0	1	0	1	1	0	0	0	1	0	0	0	1	0	1	0	0	1	1	1	0	0	0	1	0	1	0	0	0	1	1	0
C1orf163	1	1	0	1	1	0	1	1	1	1	0	0	1	1	1	1	0	0	1	0	0	0	0	0	0	1	0	0	0	1	0	1	0	1	1	0	0	1	0	1	1	1	1	0	0	0	1	0	1
C1orf21	1	0	0	0	0	0	0	0	0	0	0	0	0	0	0	0	0	0	0	0	0	0	0	0	0	0	0	0	0	0	0	0	0	0	0	0	0	0	0	0	0	0	0	0	0	0	0	0	0
C1QBP	0	0	0	0	0	0	0	0	0	0	0	0	0	0	0	0	0	0	0	0	0	0	0	0	0	0	0	0	0	0	0	0	0	0	0	0	0	0	0	0	0	0	0	0	0	0	0	0	0
C20orf103	0	0	0	0	0	0	0	0	0	0	1	0	0	1	0	0	0	0	0	0	0	0	0	0	0	0	0	0	0	0	0	0	0	0	0	0	0	0	0	0	0	0	0	0	0	0	0	0	0
C20orf117	0	0	0	0	0	0	0	0	0	0	0	0	0	0	0	0	0	0	0	0	0	0	0	0	0	0	0	0	0	0	0	0	0	0	0	0	0	0	0	0	0	0	0	0	0	0	0	0	0
C20orf20	1	1	0	1	1	0	0	1	1	1	1	0	1	1	1	1	0	0	1	0	0	0	0	0	0	1	0	0	0	1	0	1	0	0	1	0	0	0	0	0	1	1	1	0	0	0	1	1	1
C20orf24	1	1	1	1	1	0	0	1	1	1	1	1	1	1	1	1	0	0	1	0	0	0	0	0	0	1	0	0	0	1	0	1	0	0	1	1	0	0	0	1	1	0	1	0	1	1	1	1	0
C20orf27	0	0	0	0	0	0	0	0	0	0	0	0	0	0	0	0	0	0	0	0	0	0	0	0	0	0	0	0	0	0	0	0	0	0	0	0	0	0	0	0	0	0	0	0	0	0	0	0	0
C20orf29	0	1	0	1	1	0	1	1	1	1	1	0	1	0	1	1	0	0	1	0	1	1	0	0	0	1	0	0	0	1	0	1	0	1	1	1	0	0	0	1	1	0	1	0	0	0	1	1	0
C21orf33	0	1	0	1	1	0	0	1	1	1	1	0	0	1	1	1	0	0	1	0	0	0	0	0	0	1	0	0	0	1	0	1	0	0	1	0	0	0	0	0	1	0	1	0	0	0	1	0	0
C21orf45	0	1	1	1	1	0	0	1	1	1	1	0	1	0	1	1	0	0	1	0	0	0	0	0	0	1	0	0	0	1	0	1	0	0	1	0	1	0	0	0	1	0	1	0	0	0	1	0	0
C21orf91	1	0	0	1	1	0	0	1	1	1	1	0	1	1	1	1	0	0	1	0	1	1	1	1	0	1	0	0	0	1	0	1	0	0	1	0	0	0	1	0	1	0	1	0	0	0	1	1	0
C2orf28	0	1	1	1	1	0	0	1	1	1	1	0	1	0	1	1	0	0	1	0	1	1	0	0	0	1	0	0	0	1	0	1	0	0	1	0	0	0	0	0	1	0	1	0	0	0	1	1	0
C2orf34	1	1	1	1	1	0	0	1	1	1	1	0	1	0	1	1	0	0	1	0	0	0	1	0	0	1	0	0	0	1	0	1	0	1	1	0	0	0	0	0	1	0	1	0	0	0	1	1	0
C2orf49	1	0	1	1	1	0	0	1	1	1	1	0	1	0	1	1	0	0	1	0	0	0	0	0	0	1	0	0	0	1	0	1	0	0	1	0	0	0	0	0	1	0	1	0	0	0	1	1	0
C2orf56	0	0	0	0	0	0	0	0	0	0	0	0	0	0	0	0	0	0	0	0	0	0	0	0	0	0	0	0	0	0	0	0	0	0	0	0	0	0	0	0	0	0	0	0	0	0	0	0	0
C2orf67	0	0	0	0	0	0	0	0	0	0	0	0	0	0	0	0	0	0	0	0	0	0	0	0	0	0	0	0	0	0	0	0	0	0	0	0	0	0	0	0	0	0	0	0	0	0	0	0	0
C2orf68	0	0	0	0	0	0	0	0	0	0	0	0	0	0	0	0	0	0	0	0	0	0	0	0	0	0	0	0	0	0	0	0	0	0	0	0	0	0	0	0	0	0	0	0	0	0	0	0	0
C3orf14	0	0	0	0	0	0	0	0	0	0	0	0	0	0	0	0	0	0	0	0	0	0	0	0	0	0	0	0	0	0	0	0	0	0	0	0	0	0	0	0	0	0	0	0	0	0	0	0	0
C3orf18	1	1	0	1	1	0	0	1	1	1	1	0	1	1	1	1	0	0	1	0	1	1	0	0	0	1	0	0	0	1	0	1	0	0	1	0	0	0	0	0	1	0	1	0	0	0	1	1	0
C3orf37	0	0	0	0	0	0	0	0	0	0	0	0	0	0	0	0	0	0	0	0	0	0	0	0	0	0	0	0	0	0	0	0	0	0	0	0	0	0	0	0	0	0	0	0	0	0	0	0	0
C3orf52	0	0	1	1	1	0	0	1	1	1	0	1	1	1	1	1	0	0	1	0	0	0	1	0	0	1	0	0	0	0	0	1	0	0	1	0	0	0	1	0	1	0	1	0	0	0	1	1	0
C3orf63	0	0	0	0	0	0	0	0	0	0	0	0	0	0	0	0	0	0	0	0	0	0	0	0	0	0	0	0	0	0	0	0	0	0	0	0	0	0	0	0	0	0	0	0	0	0	0	0	0
C4orf29	0	0	0	0	0	0	0	0	0	0	0	0	0	0	0	0	0	0	0	0	0	0	0	0	0	0	0	0	0	0	0	0	0	0	0	0	0	0	0	0	0	0	0	0	0	0	0	0	0
C4orf46	1	1	1	1	1	0	0	1	1	1	1	0	1	1	1	1	0	0	1	0	0	0	0	0	0	1	0	0	0	1	0	1	0	0	1	0	0	0	1	1	1	0	1	0	0	0	1	1	0
C5orf30	0	0	0	0	0	0	0	0	0	0	0	0	0	0	0	0	0	0	0	0	0	0	0	0	0	0	0	0	0	0	0	0	0	0	0	0	0	0	0	0	0	0	0	0	0	0	0	0	0
C5orf54	1	0	0	1	1	0	0	1	1	1	1	0	1	0	1	1	0	0	1	0	0	0	0	0	0	1	0	0	0	1	0	1	0	0	1	0	1	0	0	0	1	0	1	0	0	0	1	1	0
C6orf108	1	1	0	1	1	0	0	1	1	1	1	1	1	0	1	1	0	0	1	0	0	0	0	0	0	1	0	0	0	1	0	1	0	1	1	0	0	0	0	1	1	0	1	0	0	0	1	1	0
C6orf124	0	0	0	0	0	0	0	0	0	0	0	0	0	0	0	0	0	0	0	0	0	0	0	0	0	0	0	0	0	0	0	0	0	0	0	0	0	0	0	0	0	0	0	0	0	0	0	0	0
C6orf130	0	0	0	0	0	0	0	0	0	0	0	0	0	0	0	0	0	0	0	0	0	0	0	0	0	0	0	0	0	0	0	0	0	0	0	0	0	0	0	0	0	0	0	0	0	0	0	0	0
C6orf47	1	1	0	1	1	0	1	1	1	1	1	0	1	0	1	1	0	0	1	0	0	0	0	0	0	1	0	0	0	1	0	1	0	0	1	0	0	0	0	0	1	0	1	0	0	0	1	1	0
C6orf48	0	0	0	0	0	0	0	0	0	0	0	0	0	0	0	0	0	0	0	0	0	0	0	0	0	0	0	0	0	0	0	0	0	0	0	0	0	0	0	0	0	0	0	0	0	0	0	0	0
C6orf97	0	0	0	0	0	0	0	0	1	0	0	0	0	0	0	0	0	0	0	0	0	0	0	0	0	0	0	0	0	0	0	0	0	0	0	0	0	0	0	0	0	0	0	0	0	0	0	0	0
C7orf10	1	1	1	1	1	0	1	1	1	1	1	0	1	1	1	1	0	0	1	0	0	0	0	0	0	1	0	0	0	1	0	1	0	0	1	0	0	0	0	1	1	0	1	0	0	0	1	1	0
C7orf23	0	1	1	0	1	0	0	1	1	1	0	0	1	0	1	1	0	0	1	0	0	0	1	0	0	1	0	0	0	1	0	1	0	1	1	1	0	0	0	0	1	0	1	0	0	0	1	1	0
C7orf25	0	0	0	0	0	0	0	0	0	0	0	0	0	0	0	0	0	0	0	0	0	0	0	0	0	0	0	0	0	0	0	0	0	0	0	0	0	0	0	0	0	0	0	0	0	0	0	0	0
C7orf49	0	1	0	1	1	0	0	1	1	1	1	0	1	1	1	1	0	0	1	0	0	0	0	0	0	1	0	0	0	1	0	1	0	0	1	1	0	0	0	1	1	0	1	0	0	0	1	1	0
C8orf44	1	1	0	1	1	0	0	1	1	1	1	0	1	1	1	1	0	0	1	0	1	1	0	0	0	1	0	0	0	1	0	1	0	1	1	1	0	0	0	1	1	0	1	0	0	0	1	1	0
C9orf125	0	0	0	0	0	0	0	0	0	0	0	0	0	0	0	0	0	0	0	0	0	0	0	0	0	0	0	0	0	0	0	0	0	0	0	0	0	0	0	0	0	0	0	0	0	0	0	0	0
C9orf16	0	0	0	0	0	0	0	0	0	0	0	0	0	0	0	0	0	0	0	0	0	0	0	0	0	0	0	0	0	0	0	0	0	0	0	0	0	0	0	0	0
C9orf3
C9orf46	1	1	1	1	1	0	1	1	1	1	1	0	1	0	1	0	0	0	1	1	0	0	0	0	0	1	0	0	0	1	0	1	0	0	1	0	0	0	0	1	1	0	1	0	0	0	1	1	0
C9orf6	1	1	1	1	1	0	0	1	1	1	1	0	1	1	1	1	0	0	1	0	0	1	1	0	0	1	0	0	0	1	0	1	0	0	1	0	0	0	0	1	1	0	1	0	0	0	1	1	0
CA11
CA2
CACNA1H	0	1	0	0	0	0	0	0	0	0	0	0	0	1	0	0	0	0	0	0	0	0	0	0	0	0	0	0	0	0	0	0	0	0	0	0	0	0	0	0	0	0	1	0	0	0	1	0	0
CACNA2D2	0	0	0	0	0	0	0	0	0	0	0	0	0	0	0	0	0	0	0	0	0	0	0	0	0	0	0	0	0	0	0	0	0	0	0	0	0	0	0	0	0	0	0	0	0	0	0	0	0
CACNB2
CACNB3
CADM1	0	0	0	0	0	0	0	0	0	0	0	0	0	0	0	0	0	0	0	0	0	0	0	0	0	0	0	0	0	0	0	0	0	0	0	0	0	0	0	0	0	0	0	0	0	0	0	0	0
CALD1
CALHM2
CALML4
CAMK1	0	1	1	1	1	0	0	1	1	1	1	0	1	0	0	1	0	0	0	0	0	0	0	0	0	0	0	0	0	1	0	1	0	0	1	0	0	0	0	0	0	0	1	0	0	0	0	1	0
CAMK2G
CAMLG	1	1	0	1	1	0	1	1	1	1	1	0	1	1	1	1	0	0	1	0	0	0	1	0	0	1	0	0	0	1	0	1	0	1	1	0	0	1	1	1	1	0	1	0	0	0	1	1	0
CAMSAP1L1
CAND2
CAP2
CAPN2
CAPN3
CAPRIN2	1	1	0	1	1	0	0	1	1	1	0	0	1	0	1	1	0	0	1	0	0	0	0	0	0	1	0	0	0	1	0	1	0	0	1	1	0	0	0	1	1	0	1	0	0	0	1	1	0
CARHSP1	0	1	0	1	1	0	0	1	1	1	0	0	1	0	1	1	0	0	1	0	0	1	0	0	0	1	0	0	0	1	1	1	1	1	1	1	0	0	1	1	1	0	1	0	0	1	1	1	0
CARKD	1	1	0	1	1	0	0	1	1	1	0	0	0	0	1	1	0	0	1	0	0	0	1	0	0	1	0	0	0	1	0	1	0	0	1	0	0	0	0	0	1	0	1	0	0	0	1	1	0
CASC3	1	0	0	1	1	0	0	1	1	1	1	0	1	1	1	1	0	0	1	0	0	0	0	0	0	1	0	0	0	1	0	1	0	1	1	0	0	0	0	0	1	0	1	0	0	0	1	1	0
CASD1	1	1	1	1	1	0	0	1	1	1	1	0	1	1	1	1	0	0	1	0	0	0	1	0	0	1	0	0	0	1	1	1	0	0	1	0	0	0	0	1	1	0	1	0	0	1	1	1	0
CASP3	0	1	0	1	1	0	0	1	1	1	1	0	1	1	1	1	0	0	1	0	0	0	0	0	0	1	0	0	0	1	0	1	0	0	1	1	0	0	0	1	1	0	1	0	0	0	1	1	0
CASP4
CASP8
CASP9
CAT	1	0	0	1	1	0	0	1	1	1	0	0	1	0	1	1	0	0	1	1	0	0	1	0	0	1	0	0	0	1	1	1	0	0	1	0	0	0	0	1	1	0	1	0	0	0	1	1	0
CATSPER2
CBFA2T3	0	0	1	0	0	1	0	0	0	0	0	0	0	0	0	0	0	0	0	0	0	0	0	0	0	0	0	0	0	0	0	0	0	0	0	0	0	0	0	0	0	0	0	0	0	0	0	0	0
CBLC	0	0	0	1	1	0	0	1	1	0	0	0	1	0	0	0	0	0	0	0	0	0	0	0	0	0	0	0	0	1	0	1	0	0	1	0	0	0	0	0	0	0	0	0	0	0	1	0	0
CBX6	0	1	1	1	1	0	1	1	1	1	1	0	1	1	1	0	0	0	0	0	0	0	0	0	0	0	0	0	0	0	0	1	0	0	1	0	0	0	0	1	1	0	1	0	0	0	0	0	0
CBX7
CCDC101
CCDC21	1	1	0	1	1	0	0	1	1	1	0	0	1	1	1	1	0	0	1	0	0	0	1	0	0	1	0	0	0	1	0	1	0	0	1	0	0	0	0	1	1	0	1	0	0	0	1	0	0
CCDC25	1	0	0	1	1	0	0	1	1	1	1	0	1	1	1	1	0	0	1	0	0	0	0	0	0	1	0	0	0	1	0	1	0	0	1	1	1	0	0	0	1	0	1	0	0	0	1	1	0
CCDC51	1	0	0	1	1	0	1	1	1	1	1	0	1	1	1	1	0	0	1	0	0	0	0	0	0	1	0	0	0	1	0	1	0	0	1	0	0	1	1	0	1	0	1	0	0	0	1	1	0
CCDC6	1	1	0	1	1	0	0	1	1	1	0	0	1	1	1	1	0	0	1	0	0	0	0	0	0	1	0	0	0	1	0	1	0	1	1	1	0	0	1	1	1	0	1	0	0	1	1	1	0
CCDC69
CCDC92	1	0	0	1	1	0	0	1	1	1	0	0	1	1	1	1	0	0	1	0	0	0	0	0	0	1	0	0	0	1	0	1	0	0	1	1	0	0	0	1	1	0	1	0	0	0	0	0	0
CCDC99
CCHCR1
CCL14
CCL21	1	0	0	1	0	0	0	1	0	0	0	0	0	0	0	0	0	0	0	0	0	0	0	0	0	0	0	0	0	0	0	0	0	0	0	0	0	0	0	0	0	0	0	0	0	0	0	0	0
CCNA2
CCNB1
CCNB1IP1	1	1	1	1	1	0	0	1	1	1	0	0	1	0	0	0	0	0	1	0	0	0	0	0	0	1	0	0	0	1	0	1	0	1	1	0	1	0	0	0	1	0	0	0	0	0	1	0	0
CCNB2	0	1	0	1	1	0	0	1	1	1	0	0	1	1	1	1	0	0	1	1	0	0	0	0	0	1	0	0	0	1	0	1	0	0	1	0	0	0	0	1	1	0	1	0	0	0	1	1	0
CCND1
CCND2	0	0	0	0	0	0	0	0	0	0	0	0	0	0	0	0	0	0	0	0	0	0	0	0	0	0	0	0	0	1	0	0	0	0	0	0	0	0	0	0	1	0	0	0	0	0	0	0	0
CCNE1
CCNF	1	1	0	1	1	0	1	1	1	1	1	0	1	1	1	1	0	0	1	0	1	1	0	0	0	0	0	0	0	1	0	1	0	0	1	1	0	0	0	1	1	0	1	0	0	0	0	0	0
CCNH	1	1	1	1	1	0	0	1	1	1	1	0	1	0	1	0	0	0	1	0	0	0	1	0	0	1	0	0	0	1	0	1	0	0	1	1	0	0	0	0	1	0	1	0	0	0	1	1	0
CCNI
CCR10	1	1	0	1	0	0	0	1	0	1	1	0	1	0	1	1	0	0	1	0	0	0	0	0	0	1	0	0	0	1	0	1	0	0	1	0	0	1	0	1	1	0	1	0	0	0	1	1	0
CCR2
CCR7	0	0	1	0	0	1	0	0	0	0	0	0	0	0	0	0	0	0	0	0	0	0	0	0	0	0	0	0	0	0	0	0	0	0	0	0	0	0	0	0	0	0	0	0	0	0	0	0	0
CCRL2
CCT5
CD14	0	1	0	0	0	0	0	1	0	0	0	0	0	0	0	0	0	0	0	0	0	1	0	0	0	0	0	0	0	0	0	0	0	0	1	0	0	0	0	1	0	0	1	0	0	0	0	0	0
CD1C	1	0	1	0	0	0	0	0	0	0	0	1	0	1	0	0	0	0	0	0	0	0	0	0	0	0	0	0	0	0	0	0	0	0	0	0	0	0	0	0	0	0	0	0	0	0	0	0	0
CD200
CD24
CD248	0	0	0	1	1	0	0	1	1	1	0	0	1	1	1	0	0	0	0	0	0	0	0	0	0	1	0	0	0	1	0	1	0	0	0	0	0	0	0	1	0	0	1	0	0	1	0	0	0
CD2AP	1	0	0	1	1	0	0	0	1	1	0	0	1	0	1	1	0	0	1	0	0	0	1	0	0	1	0	0	0	1	0	1	0	0	1	0	0	0	0	1	1	0	1	0	0	0	1	1	0
CD300A
CD302	0	0	0	0	0	0	0	0	0	0	0	0	0	0	0	0	0	0	0	0	0	0	0	0	0	0	0	0	0	0	0	0	0	0	0	0	0	0	0	0	0	0	0	0	0	0	0	0	0
CD34
CD38	0	0	0	0	0	0	0	0	0	0	0	0	0	0	0	0	0	0	0	0	0	0	0	0	0	0	0	0	0	0	0	0	0	0	0	0	0	0	0	0	0	0	0	0	0	0	0	0	0
CD3EAP	1	1	0	1	1	0	0	1	1	1	1	0	1	1	1	1	0	0	1	0	1	1	1	0	0	1	0	0	0	1	0	1	0	1	1	0	1	0	0	1	1	0	1	0	0	0	1	1	0
CD47
CD5	0	0	0	0	0	0	0	0	0	0	1	1	0	0	0	0	0	0	0	0	0	0	0	0	0	0	0	0	0	0	0	0	0	0	0	0	0	0	0	0	0	0	0	0	0	0	0	0	0
CD58	0	1	0	1	1	0	0	1	1	1	0	1	1	1	1	1	0	0	1	0	0	0	1	0	0	1	0	0	0	1	0	1	0	0	1	1	0	0	1	1	1	0	1	0	0	0	1	1	0
CD63	0	1	0	1	1	0	1	1	1	1	1	0	1	1	1	1	0	0	1	0	0	1	1	1	0	1	0	0	0	1	0	1	0	1	1	0	0	0	0	1	1	0	1	0	1	1	1	1	0
CD81	0	0	0	0	1	0	0	0	1	1	1	0	1	0	0	1	0	0	1	0	0	0	0	0	0	0	0	0	0	0	0	1	0	0	0	0	0	0	0	0	0	0	0	0	0	0	0	0	0
CD82	1	0	0	1	1	0	0	1	1	1	0	0	1	0	1	1	0	0	1	0	0	1	0	0	0	1	0	0	0	0	0	1	0	0	1	0	0	0	1	0	1	0	1	0	0	0	0	1	0
CD86
CD99	0	0	0	1	1	0	0	1	1	0	0	0	1	1	1	1	0	0	0	0	0	0	1	1	0	1	0	0	0	1	0	1	0	0	1	0	0	0	1	1	1	0	1	0	0	0	1	1	0
CDC123	0	1	0	1	1	0	1	1	1	1	1	0	1	1	1	1	0	0	1	0	0	0	0	0	0	1	0	0	0	1	0	1	0	1	1	0	0	0	0	0	1	1	1	0	0	0	1	1	0
CDC14B
CDC16
CDC20	0	1	0	1	1	0	0	1	1	1	1	0	1	1	1	1	0	0	1	0	1	1	0	0	0	1	0	0	0	1	0	1	0	0	1	0	1	0	0	1	1	0	1	0	0	0	1	1	1
CDC25A
CDC25B	0	0	0	1	1	0	0	1	1	1	1	0	1	0	0	1	0	0	1	0	0	0	0	0	0	1	0	0	0	1	0	1	0	0	1	0	0	0	0	0	1	0	1	0	0	0	1	1	0
CDC42BPA	1	1	0	1	1	0	0	0	1	1	0	0	1	1	1	1	0	0	1	0	0	0	0	0	0	1	0	0	0	1	0	1	0	0	1	0	0	0	0	1	1	0	1	0	0	0	1	0	0
CDC42EP3
CDC42EP4
CDC45	0	1	0	1	1	0	0	1	1	1	1	0	1	0	1	1	0	0	0	0	0	0	0	0	0	1	0	0	0	1	0	1	0	0	1	0	1	0	1	1	1	0	1	0	0	1	1	1	0
CDC6
CDC7	1	1	1	1	1	0	0	1	1	1	0	0	1	0	1	1	0	0	1	0	1	1	0	0	0	1	0	0	0	1	0	1	0	1	1	1	1	1	0	1	1	0	1	0	1	1	1	1	0
CDC73	1	1	1	1	1	0	0	1	1	1	0	0	1	1	1	1	0	0	1	0	0	1	0	0	0	1	0	0	0	1	0	1	0	1	1	1	0	0	0	1	1	0	1	0	0	0	1	1	0
CDCA3	1	1	0	1	1	0	1	1	1	1	1	0	1	1	1	1	0	0	1	0	0	0	0	1	0	1	0	0	0	1	1	1	0	0	1	0	1	0	0	0	1	0	1	0	0	0	1	1	0
CDCA8
CDCP1	0	0	1	1	1	0	0	1	1	1	0	0	1	1	0	1	0	0	0	0	0	0	0	0	0	0	0	0	0	0	0	1	0	0	1	0	0	0	1	0	1	0	1	0	0	0	0	1	0
CDH1	0	0	0	0	0	0	0	0	0	0	0	0	0	0	0	0	0	0	0	0	0	0	0	0	0	0	0	0	0	0	0	0	0	0	0	0	0	0	0	0	0	0	1	0	0	0	0	0	0
CDH11
CDH19	0	0	0	1	0	0	0	0	0	0	0	0	0	0	0	0	0	0	0	0	0	0	0	0	0	0	0	0	0	0	0	0	0	0	0	0	0	0	0	0	0	0	0	0	0	0	0	0	0
CDH2
CDH3	0	0	0	0	0	0	0	1	1	1	0	1	0	1	0	0	0	0	0	0	0	0	0	0	0	0	0	0	0	0	0	0	0	0	0	0	0	0	0	0	0	0	0	0	0	0	0	1	0
CDH5	1	0	0	0	1	0	0	1	1	0	0	0	0	1	1	1	0	0	0	0	0	0	0	0	0	1	0	0	0	1	0	1	0	0	1	0	0	0	0	0	1	0	0	0	0	0	0	0	0
CDIPT	1	1	0	1	1	0	1	1	1	1	1	0	1	1	1	1	0	0	0	1	0	0	0	1	0	1	0	0	0	1	0	1	0	0	1	0	0	0	1	1	1	0	1	0	1	1	1	1	0
CDK1
CDK10
CDK13
CDK17
CDK2
CDK20	0	1	0	1	1	0	0	1	1	1	0	0	1	0	1	1	0	0	0	0	0	0	0	0	0	1	0	0	0	1	0	1	0	0	1	0	0	0	0	1	1	0	1	0	0	0	1	1	0
CDK2AP2	0	1	1	1	1	0	0	1	1	1	0	0	1	0	1	1	0	0	1	0	1	1	1	0	0	1	0	0	0	1	1	1	0	1	1	0	0	0	0	1	1	0	1	0	0	0	1	1	0
CDK5	1	1	0	1	1	0	0	1	1	1	0	0	1	1	1	1	0	0	0	1	0	0	0	1	0	1	0	0	0	1	0	1	0	0	1	0	0	0	0	1	1	0	1	0	0	0	1	1	0
CDK5RAP3
CDK9	0	1	0	0	1	0	0	1	1	1	1	0	1	0	1	1	0	0	1	0	0	0	0	0	0	1	0	0	0	0	0	1	0	0	1	0	0	0	0	1	1	0	1	0	0	0	0	1	0
CDKAL1
CDKL1	1	1	1	1	1	0	1	1	1	1	1	0	1	0	1	1	0	0	1	0	0	0	1	0	0	0	0	0	0	1	0	1	0	1	1	1	0	0	0	1	1	0	1	0	0	0	1	1	0
CDKN1B
CDKN1C
CDKN2A
CDKN2C	1	1	0	1	0	0	0	1	1	0	0	0	0	1	1	1	0	0	1	0	0	0	0	0	0	1	0	0	0	1	0	1	0	0	1	1	1	0	1	1	1	0	1	0	0	0	1	1	0
CDKN3
CDO1	0	0	1	0	0	1	0	0	0	0	0	0	0	0	0	0	0	0	0	0	0	0	0	0	0	0	0	0	0	0	0	0	0	0	0	0	0	0	0	0	0	0	0	0	0	0	0	0	0
CDRT1	0	0	0	0	0	0	0	0	0	0	0	0	0	0	0	0	0	0	0	0	0	0	0	0	0	0	0	0	0	0	0	0	0	0	0	0	0	0	0	0	0	0	0	0	0	0	0	0	0
CDV3
CELF2
CENPA	0	1	1	0	1	0	0	0	0	1	0	0	1	1	1	1	0	0	1	1	0	0	0	0	0	1	0	0	0	1	1	1	0	0	1	0	1	0	0	1	1	0	1	0	0	0	1	1	0
CENPE	0	0	1	1	1	0	0	1	1	1	1	0	1	0	1	1	0	0	1	0	0	0	0	0	0	1	0	0	0	1	0	1	0	0	1	0	0	0	0	0	1	0	1	0	0	0	1	1	0
CENPF
CENPI
CENPM	1	1	0	1	1	0	0	1	1	1	1	1	1	1	1	1	0	0	1	0	0	0	0	0	0	1	0	0	0	0	1	1	0	0	1	1	1	1	0	0	1	0	1	0	0	0	1	0	0
CENPN	1	1	1	1	1	0	0	0	0	1	0	0	1	1	1	1	0	0	1	0	0	0	1	1	0	1	0	0	0	1	0	1	0	0	1	0	1	0	0	1	1	0	1	0	0	0	1	1	1
CEP135
CEP164	1	0	0	1	1	0	0	1	1	1	1	0	1	0	1	1	0	0	1	0	0	1	0	0	0	1	0	0	0	1	0	1	0	0	1	0	0	0	0	0	1	0	1	0	0	0	1	1	1
CEP350	1	1	1	1	1	0	0	1	1	1	0	1	1	1	1	1	0	0	1	0	0	0	1	0	0	1	0	0	0	1	0	1	0	0	1	0	0	0	0	1	1	0	1	0	0	0	1	1	0
CEP55	1	1	0	1	0	0	0	1	1	1	1	0	1	0	1	1	0	0	1	0	0	0	1	0	0	1	0	0	0	1	0	1	0	0	1	1	1	0	0	0	1	0	1	0	0	0	1	1	0
CEP68
CEP72	1	1	0	0	0	0	0	1	1	1	0	1	0	1	1	1	0	0	1	0	0	0	0	0	0	0	0	0	0	1	0	1	0	0	1	0	0	0	0	0	1	0	1	0	0	0	0	1	0
CERK	1	1	1	1	1	0	1	1	1	1	1	0	1	1	1	1	0	0	1	0	0	0	0	0	0	0	0	0	0	1	0	1	0	1	1	0	0	0	0	1	1	0	1	0	0	0	1	1	0
CES1
CES2
CES3	0	1	0	1	1	0	0	1	1	1	0	0	1	0	1	1	0	0	0	0	0	0	0	0	0	0	0	0	0	0	0	1	0	0	1	0	0	0	0	1	1	0	1	0	0	0	0	0	0
CETN2
CFB	0	0	0	1	1	0	0	1	1	1	1	0	1	0	0	0	0	0	0	0	0	0	1	0	0	0	0	0	0	1	0	1	0	0	1	0	0	0	1	1	1	0	1	0	1	1	0	1	0
CFD	1	1	0	1	1	0	0	1	1	1	0	0	1	0	1	1	0	0	1	0	1	1	1	1	0	1	0	0	0	1	0	1	0	0	1	0	0	0	0	1	1	0	1	0	0	0	1	1	1
CFDP1	1	0	0	1	1	0	0	1	1	1	1	1	1	1	1	1	0	0	1	0	1	1	0	0	0	1	0	0	0	0	0	1	0	1	1	0	0	1	0	0	1	0	1	0	0	0	1	1	0
CFH
CGGBP1	0	1	0	1	1	0	1	1	1	1	0	0	1	0	1	1	0	0	1	0	0	0	0	0	0	1	0	0	0	1	1	1	0	0	1	0	0	0	0	1	1	0	1	0	0	0	1	1	0
CGRRF1	1	1	1	1	1	0	0	1	1	1	1	0	1	1	1	1	0	0	0	0	0	0	1	0	0	1	0	0	0	1	0	1	0	0	1	0	0	0	0	1	1	0	1	0	0	0	1	1	0
CHAF1A
CHAF1B	1	1	0	1	1	0	1	1	1	1	1	0	1	1	1	1	0	0	1	0	0	0	0	0	0	1	0	0	0	0	0	1	0	0	1	1	1	0	0	0	1	0	1	0	0	0	1	1	0
CHD8
CHD9
CHEK1	1	1	0	1	1	0	0	1	1	1	1	0	1	0	1	1	0	0	1	0	1	1	1	0	0	1	0	0	0	1	0	1	0	0	1	0	1	1	0	1	1	0	1	0	0	0	1	1	0
CHEK2
CHERP	1	1	1	1	1	0	0	1	1	1	0	1	1	1	1	1	0	0	1	0	0	0	0	0	0	1	0	0	0	0	0	1	0	0	1	1	1	0	0	0	1	0	1	0	0	0	1	0	0
CHI3L2
CHKB	1	1	0	1	1	0	0	1	1	1	1	0	1	1	0	0	0	0	0	0	0	0	0	0	0	0	0	0	0	0	0	0	0	0	0	0	0	0	0	0	0	0	0	0	0	0	0	0	0
CHKB-CPT1B
CHL1	0	0	1	0	0	0	0	0	0	0	0	0	0	0	0	0	0	0	0	0	0	0	0	0	0	0	0	0	0	0	0	0	0	0	0	0	0	0	0	0	0	0	0	0	0	0	0	0	0
CHMP1B	0	1	0	1	0	0	0	1	0	1	0	0	0	1	1	1	0	0	1	1	0	0	0	0	0	1	0	0	0	1	0	1	0	1	1	0	0	0	0	1	1	0	1	0	0	1	1	1	0
CHMP2A	0	1	1	1	1	0	1	1	1	1	1	0	1	1	0	0	0	0	0	0	0	0	0	0	0	0	0	0	0	0	0	0	0	0	0	0	0	0	0	0	0	0	0	0	0	0	0	0	0
CHMP7
CHN1
CHP
CHP2	1	0	0	0	0	0	0	0	0	0	0	0	0	0	0	0	0	0	0	0	0	0	0	0	0	0	0	0	0	0	0	0	0	0	0	0	0	0	0	0	0	0	0	0	0	0	0	0	0
CHPT1
CHRD
CHRDL1
CHRNA4	0	0	0	0	0	0	0	0	0	0	0	0	0	0	0	0	0	0	0	0	0	0	0	0	0	1	0	0	0	0	0	0	0	0	0	0	0	0	0	0	0	0	0	0	0	0	0	0	0
CHST10	1	0	0	1	1	0	0	1	1	1	1	0	0	1	0	0	0	0	1	0	0	0	0	0	0	0	0	0	0	1	0	1	0	0	0	0	0	0	0	0	1	0	0	0	0	0	0	1	0
CHST11	0	1	1	1	0	0	0	1	1	1	0	0	1	1	1	1	0	0	0	1	0	0	0	0	0	0	0	0	0	1	0	1	0	0	1	0	0	0	0	1	1	0	1	0	0	0	0	1	0
CHST2	0	0	0	0	0	0	0	0	0	0	0	0	0	0	0	0	0	0	0	0	0	0	0	0	0	0	0	0	0	0	0	0	0	0	0	0	0	0	0	0	0	0	0	0	0	0	0	0	0
CHST7	0	1	1	1	1	0	0	1	1	1	0	0	1	0	0	0	0	0	0	0	0	0	0	0	0	0	0	0	0	0	0	0	0	0	1	0	0	0	0	1	1	0	1	0	0	0	0	0	0
CIAPIN1
CIB1	0	1	1	1	1	0	0	1	1	1	0	1	1	0	1	1	0	0	1	0	1	1	0	0	0	1	0	0	0	1	0	1	0	1	1	0	0	0	0	1	1	0	1	0	1	0	1	1	0
CIC
CIDEA	0	0	0	1	0	0	0	0	0	0	0	0	0	1	0	0	0	0	0	0	0	0	0	0	0	0	0	0	0	1	0	0	0	0	1	0	0	0	0	0	0	0	0	0	0	0	0	0	0
CIITA	0	1	0	0	0	0	0	1	1	1	0	0	1	0	1	1	0	0	0	0	0	0	0	0	0	0	0	0	0	1	0	1	0	0	1	0	0	0	1	1	1	0	1	0	1	1	0	1	0
CILP	1	1	0	1	0	0	0	0	0	0	0	0	1	0	0	0	0	0	0	0	0	0	0	0	0	0	0	0	0	1	0	0	0	0	0	0	0	0	0	1	0	0	1	0	0	0	0	1	0
CINP
CIR1
CIRBP	0	1	1	1	0	0	0	0	0	0	1	0	0	1	1	1	0	0	1	0	0	1	0	0	0	1	0	0	0	1	0	1	0	1	1	0	0	1	0	1	1	0	1	0	1	0	1	1	0
CISD1	1	0	0	1	1	0	0	0	1	1	0	0	1	1	1	1	0	0	1	1	0	1	0	0	0	1	0	0	0	1	0	1	0	1	1	0	0	1	0	1	1	0	1	0	0	1	1	1	0
CIT
CKAP2	1	1	0	1	1	0	0	1	1	1	0	0	1	1	1	1	0	0	1	0	0	0	0	0	0	1	0	0	0	0	0	1	0	0	1	1	1	0	0	1	1	0	1	0	0	0	1	1	0
CKB	0	1	0	1	1	0	0	1	1	1	1	0	1	1	1	1	0	0	1	0	0	0	0	0	0	1	0	0	0	1	0	1	0	0	1	0	0	0	0	1	1	0	1	0	0	0	1	1	0
CKLF	0	1	1	1	1	0	0	1	1	1	1	0	1	1	1	1	0	0	1	0	0	0	1	0	0	1	0	0	0	1	0	1	0	0	1	1	1	1	0	1	1	1	1	0	0	0	1	1	0
CKMT2	0	0	0	0	0	0	0	0	0	0	0	0	0	0	0	0	0	0	0	0	0	0	0	0	0	0	0	0	0	0	0	0	0	0	0	0	0	0	0	0	0	0	0	0	0	0	0	0	0
CKS1B
CKS2	0	0	0	1	1	0	0	1	0	1	0	0	1	1	1	1	0	0	1	0	1	1	0	0	0	1	0	0	0	1	0	1	0	1	1	0	0	0	0	0	1	0	1	0	0	0	1	1	0
CLASP1
CLCF1	0	1	1	1	1	0	1	1	1	1	1	0	1	1	1	1	0	0	1	0	1	1	1	1	0	1	0	0	0	1	0	1	1	1	1	0	0	0	0	1	1	0	1	0	0	1	1	1	0
CLCN3
CLCN6	1	1	0	1	1	0	1	1	1	1	1	0	1	1	1	1	0	0	1	0	0	1	1	1	0	1	0	0	0	1	0	1	0	0	1	0	0	0	0	1	1	0	1	0	0	0	0	1	0
CLDN5	0	0	0	0	0	0	0	0	0	0	0	0	0	1	0	0	0	0	0	0	0	0	0	0	0	0	0	0	0	0	0	0	0	0	0	0	0	0	0	0	0	0	0	0	0	0	0	0	0
CLDN7	1	0	0	1	1	0	0	1	1	1	0	0	1	1	0	0	0	0	0	0	0	0	0	0	0	1	0	0	0	1	0	1	0	0	1	0	0	0	0	0	0	0	1	0	0	0	1	1	1
CLDN8
CLDND1
CLEC11A
CLEC3B	1	0	0	0	1	0	0	1	0	0	0	0	0	1	0	1	0	0	0	0	0	0	0	0	0	1	0	0	0	1	0	0	0	0	1	0	0	0	0	0	0	0	1	0	0	0	0	0	0
CLEC5A	0	0	0	0	0	0	0	0	0	0	0	0	0	0	0	0	0	0	0	0	0	0	0	0	0	0	0	0	0	0	0	0	0	0	0	0	0	0	0	0	0	0	0	0	0	0	0	0	0
CLEC7A
CLIC1
CLIC2
CLIC4	0	1	0	1	1	0	0	1	1	1	0	0	1	0	1	1	0	0	1	0	1	1	0	0	0	1	0	0	0	1	0	1	0	0	1	1	0	0	0	1	1	1	1	0	0	0	1	1	1
CLIC5
CLIP2
CLIP3
CLK1
CLK4
CLMN
CLPB
CLSTN1	1	1	1	1	1	0	0	1	1	1	0	0	1	1	1	1	0	0	1	0	1	1	1	0	0	1	0	0	0	1	0	1	0	0	1	0	0	0	0	1	1	0	1	0	0	1	1	1	0
CLU
CMA1	0	0	1	0	0	0	0	0	0	0	0	0	0	1	0	0	0	0	0	0	0	0	0	0	0	0	0	0	0	0	0	0	0	0	1	0	0	0	0	0	0	0	0	0	0	0	0	0	0
CMAH
CMTM6	1	0	0	1	1	0	0	1	1	1	1	0	1	1	0	1	0	0	1	0	0	0	0	0	0	1	0	0	0	0	0	1	0	0	1	0	0	0	0	1	1	0	1	0	0	0	1	1	0
CNIH	1	1	1	1	1	0	0	0	1	1	0	0	1	0	1	1	0	0	1	0	0	0	0	0	0	1	0	0	0	1	0	1	0	0	1	1	0	0	0	1	1	0	1	0	0	0	1	1	0
CNIH4
CNKSR1	0	1	0	1	1	0	0	1	1	1	0	0	1	1	0	0	0	0	0	0	1	1	0	0	0	0	0	0	0	1	0	1	0	0	1	0	0	0	0	0	1	0	0	0	0	0	0	1	0
CNN1	1	1	0	1	0	0	0	1	1	1	0	0	1	0	1	1	0	0	0	0	0	0	1	0	0	1	0	0	0	1	0	1	0	0	1	0	0	0	0	1	1	0	1	0	0	0	0	0	1
CNNM3	1	1	0	1	1	0	0	1	1	1	1	0	1	1	1	1	0	0	1	0	1	1	0	0	0	1	0	0	0	1	0	1	0	0	1	1	0	0	0	0	1	0	1	0	0	0	1	1	0
CNPY2	1	1	0	1	1	0	1	1	1	1	1	0	1	0	1	1	0	0	1	0	0	0	1	1	0	1	0	0	0	1	0	1	0	1	1	0	0	0	0	1	1	0	1	0	0	1	1	1	0
CNTLN	1	0	1	1	1	0	0	1	1	1	1	0	1	0	1	1	0	0	1	0	0	0	0	0	0	1	0	0	0	1	0	1	0	0	1	1	1	1	0	0	1	0	1	0	0	0	1	1	0
CNTN1
CNTNAP1	1	1	0	1	0	0	0	1	0	1	1	0	1	0	1	1	0	0	0	0	0	0	0	0	0	1	0	0	0	0	0	1	0	0	1	0	0	1	0	1	0	0	1	0	0	0	0	1	0
COBL
COG7
COL10A1	0	0	0	0	0	0	0	0	0	0	0	0	0	0	0	0	0	0	0	0	0	0	0	0	0	0	0	0	0	0	0	0	0	0	0	0	0	0	0	0	0	0	0	0	0	0	0	0	0
COL14A1
COL15A1	1	0	0	0	0	1	0	0	0	1	0	0	0	1	0	0	0	0	0	0	0	0	0	0	0	0	0	0	0	0	0	0	0	0	0	0	0	0	0	0	0	0	0	0	0	0	0	0	0
COL18A1
COL21A1	0	0	0	0	0	0	0	0	0	0	0	0	0	1	0	0	0	0	0	0	0	0	0	0	0	0	0	0	0	0	0	0	0	0	0	0	0	0	0	0	0	0	0	0	0	0	0	0	0
COL3A1
COL4A2
COL4A5
COL4A6
COL5A1
COL5A2
COL5A3
COL6A1
COL6A3	0	0	0	0	0	0	0	0	0	0	0	0	0	0	0	0	0	0	0	0	0	0	0	0	0	0	0	0	0	0	0	0	0	0	0	0	0	0	0	0	0	0	0	0	0	0	0	0	0
COL7A1
COLEC12
COLQ
COMMD10
COMMD4	0	0	0	1	1	0	0	1	1	1	1	0	1	0	1	1	0	0	1	0	0	0	0	0	0	1	0	0	0	1	0	1	0	0	1	1	1	1	0	0	1	0	1	0	0	0	1	0	0
COMMD8	0	1	0	1	1	0	0	1	1	1	1	0	1	0	1	0	0	0	0	0	0	0	0	0	0	1	0	0	0	1	0	1	0	0	1	0	0	0	0	1	1	0	1	0	0	0	1	1	0
COMMD9	1	0	0	1	1	0	0	1	1	1	0	0	1	0	1	1	0	0	1	0	0	0	1	1	0	1	0	0	0	1	1	1	0	0	1	0	0	0	0	0	1	0	1	0	0	0	1	1	0
COMT
COPB2	1	0	0	1	1	0	0	1	1	1	0	0	1	1	1	1	0	0	1	0	0	0	1	0	0	1	0	0	0	1	0	1	0	0	1	0	0	0	0	0	1	1	1	0	0	1	1	1	0
COPG	1	1	0	1	1	0	0	1	1	1	1	0	1	1	1	1	0	0	1	0	0	0	0	0	0	1	0	0	0	1	0	1	0	0	1	0	0	0	0	1	1	0	1	0	0	0	1	1	0
COPG2IT1
COPS6	1	1	0	1	1	0	0	1	1	1	1	0	1	0	1	1	0	0	1	0	0	0	0	0	0	1	0	0	0	1	0	1	0	0	1	0	0	0	0	0	1	0	1	0	0	0	1	0	0
COQ2
COQ7
COQ9
CORIN	0	1	0	0	0	0	0	0	0	0	0	0	1	1	0	0	0	0	0	0	0	0	0	0	0	0	0	0	0	0	0	0	0	0	0	0	0	0	0	1	0	0	1	0	0	0	0	0	0
CORO1B
CORO1C
CORO2A	0	0	0	0	0	0	0	1	1	0	0	0	0	1	0	0	0	0	0	0	0	1	0	0	0	0	0	0	0	0	0	0	0	0	1	0	0	0	0	1	0	0	1	0	0	0	1	0	0
CORO2B
COX17	1	0	0	1	1	0	0	1	1	1	1	0	1	0	1	1	0	0	1	0	0	0	0	0	0	1	0	0	0	1	0	1	0	0	1	0	0	0	1	1	1	0	1	0	0	0	1	0	0
COX5A	0	1	0	1	1	0	1	1	1	1	0	0	1	1	1	1	0	0	1	0	1	1	0	0	0	1	0	0	0	1	0	1	0	1	1	1	0	0	0	0	1	0	1	0	0	0	1	1	1
COX5B
COX6A1	0	1	0	1	1	0	1	1	1	1	1	0	1	0	1	1	0	0	0	0	0	1	0	0	0	1	0	0	0	1	0	1	0	0	1	0	0	0	0	1	1	0	1	0	0	0	1	1	0
COX6B1	1	0	0	1	1	0	1	1	1	1	1	0	1	0	1	1	0	0	1	0	0	0	0	0	0	0	0	0	0	1	0	1	0	0	1	0	0	0	0	0	1	0	1	0	0	0	1	1	0
COX7A1	1	0	0	0	0	0	1	0	0	0	0	0	0	0	0	0	0	0	0	0	0	0	0	0	0	0	0	0	0	0	0	0	0	0	0	0	0	0	0	0	0	0	0	0	0	0	0	0	0
COX7A2	1	0	1	1	1	0	0	1	1	1	1	0	1	0	1	1	0	0	1	0	0	0	0	0	0	1	0	0	0	1	0	1	0	0	1	0	0	0	0	0	1	0	1	0	0	1	1	1	0
COX8A	1	1	0	1	1	0	1	1	1	1	1	0	1	0	1	1	0	0	1	0	0	0	0	0	0	1	0	0	0	1	0	1	0	0	1	0	1	0	1	1	1	0	1	0	0	1	1	1	0
CP	1	0	0	0	1	0	0	1	1	1	1	1	1	1	0	0	0	0	1	0	0	0	0	0	0	0	0	0	0	1	0	0	0	0	0	0	0	0	0	0	0	0	0	0	0	0	0	0	0
CPEB1
CPSF3L	0	0	0	1	1	0	0	1	1	1	0	0	1	0	1	1	0	0	1	0	0	0	0	0	0	1	0	0	0	1	0	1	0	0	1	0	0	0	0	0	1	0	1	0	0	0	0	0	0
CPSF4	1	0	0	1	1	0	0	1	1	1	1	0	1	1	1	1	0	0	1	0	0	0	0	0	0	1	0	0	0	1	0	1	0	1	1	0	0	0	0	0	1	0	1	0	0	0	1	1	1
CPSF7	1	1	0	1	1	0	0	1	1	1	1	0	1	1	1	1	0	0	1	0	0	0	1	0	0	1	0	0	0	1	0	1	0	0	1	0	0	0	0	0	1	0	1	0	0	0	1	1	0
CPZ
CRABP2	0	1	0	0	0	0	0	0	1	1	0	1	0	1	1	0	0	0	0	0	0	0	1	0	0	0	0	0	0	1	0	1	0	0	1	0	0	0	1	1	1	0	1	0	0	0	0	1	0
CRBN	1	1	0	1	1	0	0	1	1	1	1	0	1	1	1	1	0	0	1	0	0	0	0	0	0	1	0	0	0	1	0	1	1	0	1	0	0	0	0	1	1	0	1	0	0	0	1	1	0
CREB3L2
CREBBP	1	0	0	1	1	0	0	1	1	1	0	0	1	1	1	0	0	0	1	1	0	0	0	0	0	1	0	0	0	1	0	1	0	0	1	0	0	0	0	1	1	0	1	0	0	0	1	1	0
CREBL2	1	0	0	1	1	0	0	1	1	1	1	0	1	0	1	1	0	0	1	0	0	0	1	0	0	1	0	0	0	1	0	1	0	0	1	0	0	0	0	1	1	0	1	0	0	0	1	1	0
CRELD1	1	1	1	1	1	0	0	1	1	1	1	0	1	1	1	1	0	0	1	1	0	0	1	0	0	1	0	0	0	1	0	1	0	0	1	0	0	1	0	1	1	0	1	0	0	0	1	1	0
CRELD2	0	1	0	1	1	0	1	0	1	1	1	0	1	1	1	1	0	0	1	0	0	0	0	0	0	1	0	0	0	1	0	1	0	0	1	1	0	0	0	0	1	0	1	0	0	0	1	0	0
CRIM1
CRIP1	1	1	0	1	1	0	0	1	1	1	1	0	1	0	1	1	0	0	1	0	1	1	0	0	0	1	0	0	0	1	0	1	0	0	1	1	0	0	0	1	1	0	1	0	0	0	1	1	0
CRNKL1	0	0	0	0	0	0	0	1	0	0	0	0	0	0	0	0	0	0	0	0	0	0	0	0	0	0	0	0	0	0	0	0	0	0	0	0	0	0	0	0	0	0	0	0	0	0	0	0	0
CROCCP2
CROT	1	0	0	1	1	0	0	1	1	1	0	0	1	0	1	1	0	0	0	0	0	0	0	0	0	1	0	0	0	1	0	1	0	0	1	0	0	0	0	0	1	0	1	0	0	0	1	0	0
CRTAC1	0	1	0	0	0	0	0	0	0	0	0	0	0	0	1	1	0	0	0	0	0	0	0	0	0	0	0	0	0	0	0	0	0	0	0	0	0	0	0	1	0	0	1	0	0	0	0	0	0
CRTAP	1	0	0	1	1	0	0	1	1	1	0	0	1	0	1	1	0	0	1	0	0	0	0	0	0	1	0	0	0	1	0	1	0	0	1	1	0	0	0	1	1	1	1	0	0	0	1	1	1
CRTC3	1	0	1	1	1	0	0	0	1	0	0	0	1	1	1	1	0	0	1	0	0	0	0	0	0	1	0	0	0	1	0	1	0	0	1	0	0	0	1	1	1	0	1	0	0	0	1	1	0
CRY2
CRYAB
CRYBG3
CRYM	1	1	1	1	1	0	0	1	1	1	1	0	1	0	1	1	0	0	1	0	1	1	1	0	0	1	0	0	0	1	1	1	1	1	1	0	0	0	1	1	1	0	1	0	0	1	1	1	0
CSDC2
CSNK1D
CSNK2A2	0	1	1	1	1	0	0	1	1	1	1	0	1	1	0	1	0	0	0	0	0	0	0	0	0	1	0	0	0	1	0	1	0	0	1	0	0	0	0	1	1	0	1	0	0	0	0	1	0
CSRNP2	1	0	0	1	1	0	1	1	1	1	1	1	1	1	1	1	0	0	1	0	0	0	0	0	0	1	0	0	0	1	0	1	0	0	1	0	0	0	1	1	1	0	1	0	0	0	1	1	0
CSRP1	0	0	1	1	1	0	0	1	1	1	0	1	1	1	1	1	0	0	1	0	1	1	1	0	0	1	0	0	0	1	0	1	0	0	1	1	0	0	0	1	1	0	1	0	0	0	1	1	0
CSTB	0	1	1	1	1	0	1	1	1	1	1	0	1	1	1	1	0	0	1	0	1	1	0	0	0	1	0	0	0	1	0	1	0	0	1	0	0	0	0	1	1	0	1	0	0	0	1	1	0
CSTF2	1	1	0	1	1	0	0	1	1	1	1	0	1	0	1	1	0	0	0	0	1	1	0	0	0	1	0	0	0	1	0	1	0	0	1	0	0	0	0	1	1	0	1	0	0	0	1	1	0
CTCFL
CTDSP2	0	1	0	1	1	0	0	1	1	1	0	0	0	1	1	1	0	0	0	0	0	1	1	0	0	1	0	0	0	1	0	1	0	0	1	0	0	0	0	1	1	0	1	0	0	0	1	1	0
CTDSPL	1	0	1	1	1	0	0	1	1	1	1	0	1	1	1	1	0	0	0	0	0	0	0	0	0	0	0	0	0	1	0	1	0	0	1	0	0	0	0	0	1	0	1	0	0	0	0	0	0
CTNNAL1	1	0	1	1	1	0	0	1	1	1	0	0	1	0	1	1	0	0	1	0	0	1	1	0	0	1	0	0	0	1	1	1	1	0	1	0	0	0	0	1	1	0	1	0	0	1	1	1	0
CTRL
CTSC	1	0	0	1	1	0	0	1	1	1	0	0	1	0	1	1	0	0	1	0	0	0	0	0	0	1	0	0	0	1	0	1	0	1	1	1	0	0	0	1	1	0	1	0	0	1	1	1	0
CTSF	0	0	1	1	0	0	0	0	1	1	1	0	0	1	0	0	0	0	0	0	0	0	0	0	0	0	0	0	0	1	0	0	0	0	0	0	0	1	0	0	0	0	0	0	0	0	0	0	0
CTSG	0	0	0	0	0	0	0	0	0	0	0	0	0	0	0	0	0	0	0	0	0	0	0	0	0	0	0	0	0	0	0	0	0	0	0	0	0	0	0	0	0	0	0	0	0	0	0	0	0
CTSH	1	0	1	0	0	0	0	0	0	0	0	0	0	1	0	0	0	0	0	0	0	0	0	0	0	0	0	0	0	0	0	0	0	0	1	0	0	0	0	0	0	0	0	0	0	0	0	0	0
CTSK	1	0	0	0	0	0	0	1	0	0	0	0	0	0	0	0	0	0	0	0	0	0	0	0	0	0	0	0	0	0	0	0	0	0	0	0	0	0	0	0	0	0	0	0	0	0	0	0	0
CTSL1	1	1	0	1	1	0	0	1	1	1	1	0	1	1	1	1	0	0	1	0	0	0	1	0	0	1	0	0	0	1	0	1	0	0	1	0	0	0	0	1	1	0	1	0	0	0	1	1	0
CTSO
CTSZ
CUEDC2	0	0	0	1	1	0	1	1	1	1	1	0	1	0	1	1	0	0	1	1	0	0	0	0	0	1	0	0	0	1	0	1	0	0	1	0	0	0	0	1	1	0	1	0	0	0	1	1	0
CUL4B	0	0	0	0	0	0	0	0	0	0	0	0	0	0	0	0	0	0	0	0	0	0	0	0	0	0	0	0	0	0	0	0	0	0	0	0	0	0	0	0	0	0	0	0	0	0	0	0	0
CWF19L1	1	0	0	1	1	0	0	1	1	1	1	0	1	0	1	1	0	0	1	0	0	0	0	0	0	1	0	0	0	1	0	1	0	0	1	0	0	0	1	0	1	0	1	0	0	0	1	0	0
CX3CL1
CX3CR1
CXADR	1	1	1	1	1	0	0	1	1	1	0	0	1	1	1	1	0	0	1	1	1	1	1	0	0	1	0	0	0	1	0	1	1	0	1	1	0	0	0	1	1	1	1	0	0	1	1	1	1
CXCL1	0	0	0	0	0	0	0	0	0	0	0	0	0	0	0	0	0	0	0	0	0	0	0	0	0	0	0	0	0	1	0	0	0	0	0	0	0	0	0	1	0	0	1	0	0	0	0	0	0
CXCL10	0	0	1	0	0	1	0	1	0	0	0	0	0	0	0	0	0	0	0	0	0	0	0	0	0	0	0	0	0	0	0	0	0	0	0	0	0	0	0	0	0	0	0	0	0	0	0	0	0
CXCL11
CXCL12
CXCL14
CXCL9	0	0	1	0	0	1	0	1	0	0	0	0	0	1	0	0	0	0	0	0	0	0	0	0	0	0	0	0	0	0	0	0	0	0	0	0	0	0	0	0	0	0	0	0	1	0	0	0	0
CXCR2	0	0	0	0	0	0	0	0	0	0	0	0	0	1	0	0	0	0	0	0	0	0	0	0	0	0	0	0	0	0	0	0	0	0	0	0	0	0	0	0	0	0	0	0	0	0	0	0	0
CYB561D2
CYB5A
CYB5R3	0	1	0	1	1	0	0	1	1	1	1	0	1	0	1	1	0	0	1	0	0	0	0	0	0	1	0	0	0	0	0	1	0	0	1	0	0	0	0	1	1	0	1	0	0	0	0	0	0
CYB5R4	1	1	0	1	1	0	0	1	1	1	1	0	1	1	1	1	0	0	1	1	0	0	0	0	0	1	0	0	0	0	0	1	0	0	1	0	0	0	0	1	1	0	1	0	1	1	0	1	0
CYBA	1	0	0	1	1	0	1	1	1	1	1	0	1	0	1	1	0	0	1	0	0	0	0	0	0	1	0	0	0	1	0	1	0	0	1	0	0	0	0	1	1	0	1	0	0	0	1	1	0
CYBB
CYCS
CYFIP2
CYLD
CYP1B1
CYP27A1	0	0	0	0	0	0	0	0	0	0	0	0	0	0	0	0	0	0	0	0	0	0	0	0	0	0	0	0	0	0	0	0	0	0	0	0	0	0	0	0	0	0	0	0	0	0	0	0	0
CYP27B1	0	0	0	0	0	0	1	0	0	0	1	0	1	1	0	1	0	0	0	0	0	0	0	0	0	0	0	0	0	1	0	0	0	0	0	0	0	0	0	0	0	0	0	0	0	0	0	0	0
CYP3A5
CYP46A1	1	1	0	1	1	0	0	1	1	1	0	1	1	1	1	1	0	0	0	0	0	0	0	0	0	1	0	0	0	1	0	1	0	0	1	1	0	0	0	1	1	0	1	0	0	0	1	1	0
CYP4B1
CYP4F11	0	0	1	1	1	0	0	1	1	1	0	1	0	1	1	0	0	0	0	0	0	0	0	0	0	0	0	0	0	0	0	0	0	0	1	0	0	0	0	0	0	0	0	0	0	0	0	0	0
CYP4F12	1	1	1	1	1	0	0	1	1	1	1	0	1	1	1	1	0	0	0	0	0	0	0	0	0	0	0	0	0	0	0	1	0	0	1	0	0	0	0	1	1	0	1	0	0	0	0	1	0
CYP4F3
CYR61	1	1	1	1	1	0	1	1	1	1	1	1	1	1	1	1	0	0	1	0	1	1	1	0	0	1	0	0	0	1	0	1	1	0	1	1	0	0	0	1	1	0	1	0	0	1	1	1	0
CYTH2
DAAM2
DAB2	1	1	0	0	1	0	0	1	1	1	0	0	1	1	1	1	0	0	1	1	1	1	1	1	0	1	0	0	0	1	0	1	0	1	1	0	0	0	0	1	1	0	1	0	1	0	1	1	0
DACH1	0	0	0	0	0	0	0	0	0	0	0	0	0	0	0	0	0	0	0	0	0	0	0	0	0	0	0	0	0	0	0	0	0	0	0	0	0	0	0	0	0	0	0	0	0	0	0	0	0
DACT1	0	1	0	0	0	0	0	0	0	0	0	0	0	0	0	0	0	0	0	0	0	0	0	0	0	0	0	0	0	0	0	0	0	0	0	0	0	0	0	1	1	0	1	0	0	0	0	0	0
DAG1	1	1	0	1	0	0	0	0	1	1	1	0	1	1	1	1	0	0	1	0	1	1	1	0	0	1	0	0	0	1	0	1	0	0	1	1	0	0	0	1	1	0	1	0	0	0	1	1	0
DAPK1	0	1	0	1	1	0	0	1	1	1	1	0	1	0	1	1	0	1	1	0	0	0	0	0	0	0	0	0	0	1	0	1	0	0	1	1	0	0	0	1	1	0	1	0	0	0	0	1	0
DAPP1	0	0	0	1	0	0	0	1	0	0	0	0	0	1	0	0	0	0	0	0	0	0	0	0	0	0	0	0	0	0	0	0	0	0	0	0	0	0	0	0	0	0	0	0	0	0	0	0	0
DARC	1	1	0	0	0	0	0	0	0	0	0	1	0	1	0	0	0	0	0	0	0	0	0	0	0	0	0	0	0	0	0	0	0	0	0	0	0	0	0	0	0	0	0	0	0	0	0	0	0
DARS2	1	1	1	1	1	0	0	1	1	1	1	0	1	1	1	1	0	1	1	0	0	0	0	0	0	1	0	0	0	1	0	1	0	1	1	1	1	0	1	1	1	0	1	0	0	1	1	1	0
DBF4B	1	0	0	1	1	0	0	1	1	1	1	0	1	0	1	1	0	0	1	0	0	0	0	0	0	1	0	0	0	1	0	1	0	0	1	0	1	0	0	0	1	0	1	0	1	0	1	1	0
DBI	1	1	0	1	1	0	0	1	1	1	1	0	1	1	1	1	0	0	1	0	0	0	0	0	0	1	0	0	0	1	0	1	0	0	1	0	0	0	0	0	1	0	1	0	0	0	1	1	0
DBT	1	0	1	1	1	0	0	1	1	1	1	0	1	0	1	1	0	0	1	0	0	0	1	0	0	1	0	0	0	1	0	1	0	0	1	0	0	0	0	0	1	0	1	0	0	0	1	1	0
DCAF10	1	0	0	1	1	0	0	1	1	1	0	0	1	1	1	1	0	0	1	0	0	0	0	0	0	1	0	0	0	1	0	1	0	0	1	0	0	0	0	0	1	1	1	0	0	0	1	1	0
DCAF11	0	1	1	1	1	0	0	1	1	1	1	1	1	0	1	1	0	0	1	0	1	1	1	0	0	1	0	0	0	1	1	1	0	1	1	0	0	0	1	1	1	0	1	1	1	1	1	1	0
DCAF7
DCAF8	1	1	1	1	1	0	0	1	1	1	1	0	1	1	1	1	0	0	1	0	0	0	1	0	0	1	0	0	0	1	0	1	0	0	1	0	0	0	0	0	1	0	1	0	0	0	1	0	0
DCHS1
DCLK1	0	0	0	0	0	0	0	0	0	0	0	0	0	1	0	0	0	0	0	0	0	0	0	0	0	0	0	0	0	0	0	0	0	0	0	0	0	0	0	0	0	0	0	0	0	0	0	0	0
DCLRE1A
DCLRE1B	1	1	0	1	1	0	0	1	1	1	0	1	1	0	1	1	0	0	1	1	0	0	1	1	0	1	0	0	0	1	0	1	0	1	1	1	1	0	0	1	1	0	1	0	0	1	1	1	0
DCN
DCP1A	1	0	0	1	1	0	0	1	1	1	1	0	1	1	1	1	0	0	1	0	0	0	0	0	0	1	0	0	0	1	0	1	0	0	1	0	0	0	0	0	1	0	1	0	0	0	1	1	0
DCTN3	0	1	0	1	1	0	0	1	1	1	1	0	1	0	0	0	0	0	0	0	0	0	0	0	0	1	0	0	0	1	0	1	0	0	1	0	0	0	0	0	1	0	0	0	0	0	1	0	0
DCTPP1	1	1	1	1	1	0	0	1	1	1	1	0	1	0	1	1	0	0	1	0	0	0	0	0	0	1	0	0	0	1	0	1	0	1	1	0	0	0	0	1	1	0	1	0	0	0	1	1	0
DCUN1D2
DCX
DCXR	1	1	0	1	1	0	0	1	1	1	0	0	1	0	1	1	0	0	1	1	0	0	0	0	0	1	0	0	0	1	0	1	0	0	1	0	0	0	0	1	1	0	1	0	0	0	1	1	0
DDAH1
DDAH2
DDHD2
DDIT4	1	1	1	1	0	0	1	1	1	1	1	1	1	1	1	1	0	0	1	0	1	1	0	0	0	1	0	0	0	1	0	1	0	1	1	0	0	0	0	1	1	0	1	0	0	1	1	1	0
DDR1
DDR2	0	1	0	0	0	0	0	1	1	0	0	0	0	0	0	0	0	0	0	0	0	0	0	0	0	0	0	0	0	1	0	1	0	0	0	0	0	0	0	0	0	0	0	0	0	1	0	0	0
DDX31	0	1	0	0	1	0	0	1	1	1	1	0	1	1	1	1	0	0	1	0	0	0	1	0	0	1	0	0	0	1	0	1	0	1	1	0	0	1	0	0	1	0	1	0	0	0	1	1	0
DDX39	1	1	1	1	1	0	0	1	1	1	0	0	1	1	1	1	0	0	1	0	0	0	1	0	0	1	0	0	0	1	1	1	0	1	1	1	1	0	0	0	1	0	1	0	0	0	1	1	1
DEAF1
DEGS1
DEK	0	1	1	1	1	0	0	1	1	1	0	0	1	1	1	1	0	0	1	0	0	0	0	0	0	1	0	0	0	1	0	1	0	1	1	1	1	0	0	1	1	0	1	0	1	0	0	1	1
DENND1A	1	0	0	0	1	1	0	1	1	1	0	1	1	0	1	1	0	0	1	0	0	0	0	0	0	1	0	0	0	1	0	1	0	1	1	1	0	0	0	1	1	0	1	0	0	1	1	1	0
DENND1B
DENND2A
DENND2D	0	0	0	1	0	0	0	1	1	0	0	0	0	1	0	0	0	0	0	0	0	0	0	0	0	0	0	0	0	0	0	0	0	0	0	0	0	0	0	1	0	0	0	0	0	0	0	1	0
DENND4C	1	0	0	0	0	0	0	0	0	0	0	0	0	1	0	0	0	0	0	0	0	0	0	0	0	0	0	0	0	0	0	0	0	0	0	0	0	0	0	0	0	0	0	0	0	0	0	0	0
DENND5A
DENND5B
DEPDC1	1	1	1	1	1	0	0	1	1	1	0	0	1	0	1	1	0	0	1	0	0	0	0	0	0	1	0	0	0	1	0	1	0	0	1	0	1	0	0	1	1	0	1	0	0	0	1	1	0
DEPDC6	1	1	1	1	1	0	0	1	1	1	0	0	1	1	1	1	0	0	0	0	0	0	0	0	0	1	0	0	0	1	0	1	0	1	1	0	0	0	0	1	1	0	1	0	0	0	1	1	0
DERL1	1	1	0	1	1	0	0	0	1	1	0	0	1	1	1	1	0	0	1	0	0	0	0	1	0	1	0	0	0	1	0	1	0	0	1	0	0	0	0	1	1	0	1	0	0	0	1	1	0
DES
DET1	0	0	0	1	0	0	0	0	0	0	0	0	0	0	0	0	0	0	0	0	0	0	0	0	0	0	0	0	0	0	0	0	0	0	0	0	0	0	0	0	0	0	0	0	0	0	0	0	0
DEXI	1	1	0	1	1	0	0	1	1	1	1	0	1	1	1	1	0	0	1	0	0	0	0	0	0	1	0	0	0	1	0	1	0	0	1	0	0	0	0	0	1	0	1	0	0	0	1	1	1
DGCR2
DGKQ	0	0	0	1	1	0	0	1	1	1	0	0	1	1	1	0	0	0	0	0	1	1	0	0	0	0	0	0	0	1	0	1	0	0	1	0	0	0	0	0	0	0	1	0	0	0	0	0	0
DHCR24	1	0	0	1	1	0	0	1	1	1	0	0	1	1	1	1	0	0	1	0	0	0	1	0	0	1	0	0	0	1	0	1	0	0	1	1	0	0	0	0	1	0	1	0	0	1	1	1	0
DHFR	1	1	0	1	1	0	0	1	1	1	1	0	1	0	1	1	0	0	1	0	1	1	0	0	0	0	0	0	0	1	0	1	0	0	1	0	0	0	0	0	1	0	1	0	0	0	1	0	0
DHRS11	1	0	0	1	1	0	0	1	1	1	1	0	1	1	0	1	0	0	0	0	0	0	0	0	0	1	0	0	0	0	0	1	0	0	1	0	0	0	0	1	1	0	1	0	0	0	0	0	0
DHRS3	1	1	1	1	1	0	0	1	1	1	1	0	1	1	1	1	0	0	1	0	0	0	1	0	0	1	0	0	0	1	0	1	0	0	1	0	0	0	0	1	1	0	1	0	0	0	1	1	0
DHRS7
DHRS7B	1	1	0	1	1	0	0	1	1	1	1	0	1	0	1	1	0	0	1	0	0	0	0	0	0	1	0	0	0	0	0	1	0	0	1	0	0	0	0	1	1	0	1	0	0	0	1	1	0
DHX30
DHX38
DIAPH1
DIAPH2	1	1	0	1	1	0	0	1	1	1	0	0	1	0	1	1	0	0	1	1	0	1	1	0	0	1	0	0	0	1	0	1	0	1	1	0	0	0	0	1	1	0	1	0	0	0	1	1	0
DICER1
DIDO1	0	1	0	1	1	0	0	1	1	1	0	0	1	0	1	1	0	0	1	0	0	1	0	0	0	1	0	0	0	1	0	1	0	1	1	1	1	1	0	0	1	0	1	0	0	0	1	1	1
DIO3	0	0	0	0	0	0	0	0	0	0	0	0	0	0	0	0	0	0	0	0	0	0	0	0	0	0	0	0	0	0	0	0	0	0	0	0	0	0	0	1	0	0	1	0	0	0	0	1	0
DIP2A
DIP2C
DIXDC1
DKFZp547G183
DKK2	0	1	0	0	0	0	0	0	0	0	1	0	0	0	0	0	0	0	0	0	0	0	0	0	0	0	0	0	0	0	0	0	0	0	0	0	0	0	0	0	0	0	0	0	0	0	0	0	0
DLAT
DLC1
DLEU1
DLG3
DLG5
DLGAP5	1	1	0	1	1	0	0	1	1	1	1	0	1	1	0	1	0	0	1	0	0	0	0	0	0	1	0	0	0	0	0	1	0	0	1	0	1	0	0	0	1	0	1	0	0	0	1	1	0
DLX4	0	0	0	0	0	0	0	1	0	0	0	0	0	0	0	0	0	0	0	0	0	0	0	0	0	0	0	0	0	0	0	0	0	0	0	0	0	0	0	0	0	0	0	0	0	0	0	0	0
DLX5	0	0	0	0	0	0	0	0	0	0	0	0	0	0	0	1	0	0	0	0	0	0	0	0	0	0	0	0	0	0	0	0	0	0	1	0	0	0	0	0	0	0	1	0	0	0	0	0	0
DNA2
DNAH17
DNAJA1
DNAJB2	1	1	0	1	1	0	0	1	1	1	0	0	1	0	1	1	0	0	1	0	0	1	1	0	0	1	0	0	0	1	0	1	0	0	1	0	0	0	1	1	1	0	1	0	0	0	1	1	0
DNAJB6
DNAJC12	1	0	0	1	1	0	0	1	1	1	0	0	1	0	0	1	0	0	0	0	0	0	0	0	0	0	0	0	0	1	0	1	0	1	1	0	0	0	0	1	1	0	0	0	0	0	1	1	0
DNAJC15	1	1	0	1	1	0	0	1	1	1	1	0	1	0	0	1	0	0	0	0	0	0	0	0	0	0	0	0	0	1	0	1	0	0	1	0	0	0	0	1	1	0	1	0	0	0	0	1	0
DNAJC2
DNAJC3	1	0	1	1	1	0	0	1	1	1	0	0	1	0	1	1	0	0	1	0	0	0	0	0	0	1	0	0	0	1	0	1	0	0	1	0	0	1	0	0	1	0	1	0	0	0	1	1	0
DNAJC9
DNALI1	0	0	0	1	1	0	0	1	0	0	0	0	0	0	1	1	0	0	1	0	0	0	0	0	0	1	0	0	0	1	0	1	0	0	1	0	1	0	0	0	1	0	1	0	0	0	1	1	0
DNM1
DNM1L	1	0	0	1	1	0	0	1	1	1	0	0	1	0	1	1	0	0	1	0	0	1	1	0	0	1	0	0	0	1	0	1	0	0	1	0	0	0	0	0	1	0	1	0	0	1	1	1	1
DNMBP
DNMT1	1	0	0	1	1	0	0	1	1	1	0	1	1	1	1	1	0	0	1	0	1	1	0	1	0	1	0	0	0	1	0	1	0	1	1	1	1	0	0	0	1	0	1	0	0	0	1	1	0
DNPEP
DOK4
DOK5
DONSON
DPAGT1
DPF2	1	1	1	1	1	0	0	1	1	1	0	0	1	1	1	1	0	0	1	0	0	0	0	0	0	1	0	0	0	1	0	1	0	0	1	0	0	0	0	0	1	1	1	0	0	0	1	0	0
DPP3	0	1	1	1	1	0	1	1	1	1	1	0	1	1	1	1	0	0	1	0	1	1	1	0	0	1	0	0	0	1	0	1	0	1	1	0	0	1	0	1	1	0	1	0	0	0	1	1	0
DPT
DPY19L1P1
DPY30	1	1	0	1	1	0	0	1	1	1	0	0	1	1	1	1	0	0	1	0	0	0	0	0	0	1	0	0	0	1	0	1	0	1	1	0	0	0	0	1	1	0	1	0	0	1	1	1	0
DPYSL2	1	1	0	1	1	0	0	1	1	1	1	0	1	1	1	1	0	1	1	0	1	1	1	0	0	1	0	0	0	1	0	1	0	1	1	1	1	0	0	1	1	0	1	0	0	0	1	1	0
DPYSL3	0	1	0	0	0	0	0	0	0	0	0	0	0	0	0	0	0	0	0	0	0	0	0	0	0	0	0	0	0	0	0	0	0	0	0	0	0	0	0	1	0	0	1	0	0	0	0	0	0
DSC2	0	0	1	1	0	1	0	0	1	1	0	0	1	0	0	0	0	0	1	0	0	0	0	0	0	0	0	0	0	0	0	1	0	0	0	0	0	0	0	0	0	0	1	0	0	0	0	0	0
DSCC1	1	0	1	1	1	0	0	1	1	1	1	0	1	0	1	1	0	0	1	0	0	0	0	0	0	1	0	0	0	1	0	1	0	0	1	1	1	0	0	0	1	0	1	0	0	0	1	1	0
DSG2	1	0	0	1	1	0	0	1	0	1	0	0	1	1	1	0	0	0	1	0	0	1	0	0	0	1	0	0	0	1	0	1	0	0	1	1	0	0	0	0	1	0	1	0	0	0	0	1	0
DSN1	1	1	1	1	1	0	1	1	1	1	1	0	1	0	1	1	0	0	1	0	1	1	0	0	0	1	0	0	0	1	0	1	0	1	1	1	1	0	0	1	1	0	1	0	0	0	1	1	0
DSP	0	1	0	1	1	0	0	1	1	1	0	0	1	0	1	1	0	0	1	1	0	1	1	0	0	1	0	0	0	1	0	1	0	0	1	1	0	0	0	0	1	0	1	0	0	0	1	1	0
DST
DSTYK
DTL
DTX4
DTYMK	0	0	0	1	1	0	0	1	1	1	1	0	1	1	1	1	0	0	1	0	0	0	0	0	0	1	0	0	0	1	0	1	0	1	1	1	1	0	0	0	1	0	1	0	0	0	1	1	0
DUSP10
DUSP14	1	1	0	1	1	0	0	1	1	1	0	0	1	1	1	1	0	0	1	0	1	1	1	0	0	1	0	0	0	1	1	1	1	1	1	1	0	0	0	1	1	0	1	0	1	1	1	1	0
DUSP3
DUSP9	0	0	1	1	1	0	0	1	1	1	1	0	1	0	0	1	0	0	0	0	0	0	0	0	0	0	0	0	0	0	0	1	0	0	1	0	0	0	0	0	0	0	1	0	0	1	0	0	0
DYNC1I1	0	0	0	0	0	0	0	0	0	0	0	0	0	0	0	0	0	0	0	0	0	0	0	0	0	0	0	0	0	0	0	0	0	0	0	0	0	0	0	0	0	0	0	0	0	0	0	0	0
DYNC2H1
DYNLT1	1	0	0	1	1	0	0	1	1	1	1	0	1	0	1	1	0	0	1	0	1	1	0	0	0	1	0	0	0	1	0	1	0	0	1	0	0	0	0	1	1	0	1	0	0	0	1	1	0
DZIP1
E2F8	0	0	1	1	1	0	0	1	1	1	1	0	1	1	1	1	0	0	1	0	0	0	0	0	0	1	0	0	0	1	0	1	0	0	1	1	1	0	0	1	1	0	1	0	0	0	0	1	0
EAF2	1	1	1	1	1	0	0	1	1	1	1	0	1	0	1	1	0	0	1	0	0	0	1	0	0	1	0	0	0	1	0	1	0	0	1	0	0	0	0	0	1	0	1	0	0	0	1	1	0
EBNA1BP2	0	0	0	1	1	0	0	1	1	1	1	0	1	0	1	1	0	0	1	0	0	0	0	0	0	1	0	0	0	1	0	1	0	1	1	0	0	1	0	1	1	0	1	0	0	0	1	1	0
EBP
ECHDC1	1	0	0	1	1	0	0	1	1	1	0	0	1	1	1	1	0	0	1	0	0	0	0	0	0	1	0	0	0	0	0	1	0	0	1	1	0	1	0	0	1	0	1	0	0	0	1	1	0
ECHDC2	0	1	0	1	0	0	0	0	1	1	0	0	0	0	0	1	0	0	0	0	0	0	0	0	0	0	0	0	0	1	0	0	0	0	1	0	0	0	0	1	0	0	1	0	0	0	0	0	0
ECHDC3	0	0	0	1	0	0	0	1	1	1	0	0	1	0	0	1	0	0	0	0	0	0	0	0	0	0	0	0	0	0	0	1	0	0	0	0	0	0	0	0	1	0	0	0	0	0	0	0	0
ECHS1	0	0	0	1	1	0	1	1	1	1	1	0	1	0	0	0	0	0	0	0	0	0	0	0	0	0	0	0	0	0	0	0	0	0	0	0	0	0	0	0	0	0	0	0	0	0	0	0	0
ECM2	0	0	0	1	0	0	0	0	1	0	0	0	0	0	0	0	0	0	0	0	0	0	0	0	0	0	0	0	0	0	0	0	0	0	0	0	0	0	0	0	0	0	0	0	0	0	0	0	0
ECSIT	1	1	0	1	1	0	0	1	1	1	1	0	1	1	1	1	0	0	1	0	1	1	0	0	0	1	0	0	0	1	0	1	1	1	1	0	0	0	1	1	1	0	1	0	0	0	1	1	1
ECT2	0	0	1	0	1	0	0	1	1	1	1	0	0	1	0	0	0	0	0	0	0	0	0	0	0	1	0	0	0	0	0	0	0	0	0	0	0	0	0	0	0	0	0	0	0	0	0	0	0
EDEM1	0	1	1	1	1	0	0	1	1	1	0	0	1	1	1	1	0	0	1	0	0	0	1	0	0	1	0	0	0	1	0	1	0	0	1	0	0	0	0	0	1	0	1	0	0	0	1	1	0
EDEM2	1	1	0	1	1	0	0	1	1	1	1	0	1	1	1	1	0	0	1	0	0	0	0	0	0	0	0	0	0	1	0	1	0	0	1	0	0	0	0	1	1	0	1	0	1	1	1	1	0
EDN3	0	0	0	0	0	0	0	0	0	0	0	1	0	1	0	0	0	0	0	0	0	0	0	0	0	0	0	0	0	0	0	0	0	0	0	0	0	0	0	0	0	0	0	0	0	0	0	0	0
EDNRA	0	0	0	0	0	0	0	0	0	0	0	0	0	0	0	0	0	0	0	0	0	0	0	0	0	0	0	0	0	0	0	0	0	0	0	0	0	0	0	0	0	0	0	0	0	0	0	0	0
EDNRB	0	0	0	0	0	0	0	0	0	0	0	1	0	0	0	0	0	0	0	0	0	0	0	0	0	0	0	0	0	0	0	0	0	0	0	0	0	0	0	0	0	0	0	0	0	0	0	0	0
EEF1E1	1	0	0	1	1	0	0	1	1	1	0	0	1	1	1	1	0	0	1	0	0	0	0	0	0	1	0	0	0	1	0	1	0	1	1	0	0	0	0	1	1	0	1	0	0	0	1	1	0
EFEMP1
EFEMP2
EFHC1	1	0	1	1	1	0	0	1	1	1	1	0	1	1	1	1	0	0	1	0	0	0	1	0	0	1	0	0	0	1	0	1	0	0	1	0	0	0	0	1	1	0	1	0	0	1	1	1	0
EFHC2	0	0	0	0	0	0	0	0	0	0	0	0	0	0	0	0	0	0	0	0	0	0	0	0	0	0	0	0	0	0	0	0	0	0	0	0	0	0	0	0	0	0	0	0	0	0	0	0	0
EFHD1
EFNA1	0	1	0	1	1	0	0	1	0	0	1	0	0	1	1	1	0	0	1	1	1	1	1	0	0	1	0	0	0	1	0	1	0	1	1	1	0	0	0	1	1	0	1	0	0	1	1	1	0
EFNB3	0	0	0	0	0	0	0	0	0	0	0	0	0	0	0	0	0	0	0	0	0	0	0	0	0	0	0	0	0	0	0	0	0	0	1	0	0	0	0	0	1	0	0	0	0	0	0	0	0
EFS	1	0	0	0	0	0	0	0	0	0	0	0	0	0	0	0	0	0	0	0	0	0	0	0	0	0	0	0	0	0	0	0	0	0	0	0	0	0	0	0	0	0	0	0	0	0	0	0	0
EFTUD1	0	1	0	1	1	0	0	1	1	1	1	0	1	1	1	1	0	0	1	0	0	0	1	0	0	1	0	0	0	1	0	1	0	0	1	0	0	0	0	0	1	0	1	0	0	1	1	1	0
EGFL7	0	0	0	1	0	0	0	0	1	0	0	0	1	1	0	0	0	0	0	0	0	0	0	0	0	0	0	0	0	0	0	0	0	0	0	0	0	0	0	0	0	0	0	0	0	0	1	0	0
EGLN1
EGR1	1	1	0	1	1	0	0	1	1	1	0	0	1	0	1	1	0	0	1	0	0	0	1	0	0	1	0	0	0	1	0	1	0	0	1	0	0	0	0	1	1	0	1	0	1	1	1	1	0
EGR2	0	1	1	1	1	0	0	1	1	1	0	0	1	0	1	1	0	0	0	0	0	0	1	0	0	1	0	0	0	1	0	1	0	0	1	0	0	0	0	1	1	0	1	0	0	0	1	0	0
EGR3	1	1	0	1	1	0	0	1	1	1	0	0	1	0	1	1	0	0	0	1	0	0	0	0	0	1	0	0	0	1	0	1	0	0	1	0	0	0	0	1	1	0	1	0	0	0	1	1	0
EHBP1
EHD4
EI24	1	1	0	1	1	0	0	1	1	1	1	0	1	1	1	1	0	0	1	0	0	0	0	0	0	0	0	0	0	1	0	1	0	0	1	0	0	0	0	1	1	0	1	0	0	0	1	0	1
EID1
EIF1B	1	1	1	1	1	0	1	1	1	1	1	0	1	0	1	1	0	0	1	0	0	0	0	0	0	1	0	0	0	1	0	1	0	0	1	0	0	0	0	1	1	0	1	0	0	0	1	1	0
EIF2AK1
EIF2B4
EIF2C1	0	1	0	1	1	0	0	0	1	1	1	0	1	1	1	1	0	0	1	0	0	0	1	0	0	1	0	0	0	1	0	1	0	0	1	0	0	0	0	1	1	0	1	0	0	0	0	1	0
EIF2S1	1	1	1	1	1	0	1	1	1	1	0	0	1	1	1	1	0	0	1	0	0	0	1	1	0	1	0	0	0	1	0	1	0	1	1	0	0	0	0	0	1	0	1	0	0	0	1	1	0
EIF2S2
EIF3G
EIF3J
EIF3K
EIF3L	1	0	1	1	1	0	0	1	1	1	1	1	1	1	1	1	0	0	1	0	0	0	0	0	0	1	0	0	0	1	0	1	0	0	1	0	0	0	0	0	1	0	1	0	0	0	1	0	0
EIF4A3	1	0	0	1	1	0	0	1	1	1	1	0	1	1	1	1	0	0	1	0	0	1	0	0	0	1	0	0	0	1	0	1	0	0	1	0	0	0	0	1	1	0	1	0	0	0	1	1	0
EIF4B
EIF4E
EIF4E2
EIF4EBP1
EIF4ENIF1	1	1	0	1	1	0	0	1	1	1	1	0	1	0	1	1	0	0	1	0	0	0	0	0	0	1	0	0	0	0	0	1	0	0	1	1	0	0	0	0	1	0	1	0	0	0	1	1	0
EIF5
EIF5A	0	0	0	1	1	0	0	0	0	1	0	0	1	0	1	1	0	0	1	0	0	0	0	0	0	1	0	0	0	1	0	1	0	1	1	1	0	0	0	1	1	0	1	0	0	0	1	1	0
ELF4
ELK4
ELL2	0	1	0	1	1	0	0	1	0	1	0	0	1	1	1	1	0	0	1	0	0	0	0	0	0	1	0	0	0	1	0	1	0	0	1	0	0	0	0	1	1	0	1	0	0	0	1	1	0
ELMO2
ELOVL1
ELOVL4	0	1	0	1	0	0	0	0	1	1	0	0	0	0	0	0	0	0	0	0	0	0	0	0	0	0	0	0	0	0	0	0	0	0	0	0	0	0	0	1	1	0	1	0	0	0	0	0	0
ELOVL5
ELOVL6	0	1	1	1	1	0	0	1	1	1	1	0	1	0	1	1	0	0	1	0	0	0	0	0	0	0	0	0	0	1	0	1	0	0	1	0	0	0	0	1	1	0	1	0	0	0	1	1	0
EMCN
EMILIN1	1	1	0	1	0	1	0	0	0	0	0	0	0	0	0	1	0	0	1	0	0	0	0	1	0	1	0	0	0	1	0	1	0	1	1	0	0	0	0	1	1	0	1	0	0	0	1	0	0
EML2	1	1	0	1	1	0	0	1	1	1	1	0	1	0	0	1	0	0	1	0	1	1	0	0	0	1	0	0	0	1	0	1	0	1	1	0	0	0	0	1	1	0	1	0	0	0	1	1	0
EML4	0	0	1	1	1	0	0	1	1	1	0	0	1	1	1	1	0	0	1	0	0	0	0	0	0	1	0	0	0	1	0	1	0	0	1	0	0	0	0	1	1	0	1	0	0	0	0	0	0
EMP1	1	0	0	1	1	0	0	1	1	1	0	0	1	0	1	1	0	0	1	0	0	0	1	0	0	1	0	0	0	1	0	1	1	0	1	0	0	0	0	1	1	1	1	0	0	1	1	0	0
EMP2	1	1	0	1	1	0	0	1	1	1	0	0	1	1	1	1	0	0	1	0	0	0	1	0	0	1	0	0	0	1	0	1	0	0	1	1	0	0	0	1	1	0	1	0	0	0	0	1	0
EMX2
ENDOD1
ENDOG	0	1	0	1	1	0	0	1	1	1	1	0	1	0	1	1	0	0	1	0	0	0	0	0	0	1	0	0	0	1	0	1	0	1	1	0	0	0	0	1	1	0	1	0	0	0	1	1	0
ENDOU	1	0	0	0	0	0	0	0	0	0	0	0	0	1	0	0	0	0	0	0	0	0	0	0	0	0	0	0	0	0	0	0	0	0	0	0	0	0	0	0	0	0	0	0	0	0	0	0	0
ENG	1	1	0	0	1	1	0	1	1	1	0	0	1	1	1	1	0	0	1	0	0	1	0	0	0	0	0	0	0	1	0	1	0	0	1	0	0	0	1	1	1	0	1	0	0	0	1	0	0
ENO1	0	1	1	1	0	0	0	1	1	1	0	0	1	1	1	1	0	0	0	0	0	0	0	0	0	1	0	0	0	1	0	1	0	1	1	1	0	1	1	1	1	0	1	0	0	1	1	1	0
ENOPH1	1	1	0	1	1	0	1	1	1	1	0	0	1	1	1	1	0	0	1	0	0	0	0	0	0	1	0	0	0	1	0	1	0	1	1	1	0	1	0	1	1	0	1	0	0	0	1	1	0
ENOX2	1	0	0	1	1	0	0	1	1	1	1	0	1	0	1	1	0	0	1	0	0	0	0	0	0	1	0	0	0	1	0	1	0	0	1	0	0	0	0	0	1	0	1	0	0	0	1	1	0
ENPEP
ENPP1	0	1	1	1	0	0	0	0	1	1	0	0	0	0	0	0	0	0	0	0	0	0	0	0	0	0	0	0	0	0	0	1	0	0	1	0	0	0	0	0	0	0	1	0	0	0	0	0	0
ENPP2
ENPP4	0	0	0	0	0	0	0	0	0	0	0	0	0	1	0	0	0	0	0	0	0	0	0	0	0	0	0	0	0	0	0	0	0	0	0	0	0	0	0	0	0	0	0	0	0	0	0	0	0
ENTPD1
ENTPD7	0	1	0	1	1	0	0	1	1	1	1	0	1	1	1	1	0	0	1	0	0	0	1	0	0	1	0	0	0	1	0	1	1	0	1	0	0	0	1	1	1	0	1	0	0	1	1	1	0
ENY2	1	0	0	1	1	0	0	1	1	1	0	0	1	1	1	1	0	0	1	0	0	0	0	1	0	1	0	0	0	1	0	1	0	1	1	0	0	0	0	0	1	0	1	0	1	0	1	1	0
EP400
EPB41L1
EPB41L2	0	0	0	1	1	0	0	1	1	1	0	0	1	1	0	0	0	0	0	0	1	1	0	0	0	1	0	0	0	1	0	1	0	0	1	0	0	0	0	1	1	0	1	0	0	0	1	1	0
EPB41L3	0	1	0	0	0	0	0	0	0	0	0	0	0	0	0	0	0	0	0	0	0	0	0	0	0	0	0	0	0	0	0	0	0	0	0	0	0	0	0	0	0	0	1	0	0	0	0	0	0
EPB41L4B	0	1	0	1	1	0	0	1	1	1	1	0	1	1	1	1	0	0	0	0	1	1	0	0	0	1	0	0	0	1	0	1	0	1	1	1	0	0	0	1	1	0	1	0	0	0	1	0	0
EPCAM	0	0	0	1	1	0	0	1	1	1	0	0	1	0	0	1	0	0	1	0	0	0	1	0	0	0	0	0	0	0	0	1	0	0	1	0	0	0	0	0	1	0	0	0	0	0	0	0	0
EPHA1	0	1	0	1	0	0	0	1	0	0	0	0	0	0	0	0	0	0	0	0	0	0	0	0	0	0	0	0	0	0	0	0	0	0	0	0	0	0	0	1	0	0	1	0	0	0	0	0	0
EPHA2	0	1	0	1	0	0	0	0	0	0	0	0	0	1	1	1	0	0	1	0	0	1	0	0	0	1	0	0	0	1	0	1	0	0	1	0	0	0	0	1	1	0	1	0	0	0	1	1	0
EPHA3
EPHB4	0	1	0	1	1	0	0	1	1	1	1	0	1	1	1	1	0	0	1	0	0	0	0	0	0	1	0	0	0	0	0	1	0	0	1	1	0	0	1	1	1	0	1	0	0	0	1	1	0
EPHB6	0	1	1	1	0	0	0	0	1	1	0	0	0	1	0	1	0	0	0	0	0	0	0	0	0	0	0	0	0	0	0	0	0	0	0	0	0	0	0	1	0	0	1	0	0	0	0	0	0
EPHX1	0	0	0	0	0	0	0	0	0	0	0	0	0	0	0	0	0	0	0	0	0	0	0	0	0	1	0	0	0	0	0	0	0	0	0	0	0	0	0	0	0	0	0	0	0	0	0	0	0
EPHX2
EPHX3	0	0	0	0	0	0	0	0	0	0	0	0	0	0	0	0	0	0	0	0	0	0	0	0	0	0	0	0	0	1	0	0	0	0	0	0	0	0	0	0	0	0	0	0	0	0	0	0	0
EPM2AIP1	0	1	1	1	1	0	0	1	1	1	1	0	1	1	1	1	0	0	1	0	0	0	1	0	0	1	0	0	0	1	0	1	0	1	1	1	0	0	1	1	1	0	1	0	0	1	1	1	0
EPN2	1	1	0	1	1	0	0	1	1	1	1	0	1	0	1	0	0	0	0	0	0	0	0	0	0	1	0	0	0	1	0	1	0	0	1	0	0	0	0	0	1	0	1	0	0	0	0	0	0
EPN3	0	0	0	1	0	0	0	1	1	1	0	0	1	0	0	0	0	0	0	0	0	0	0	0	0	0	0	0	0	1	0	0	0	0	1	0	0	0	0	1	1	0	1	0	0	0	1	1	0
EPPK1	1	0	0	0	0	0	0	1	0	0	1	0	0	1	1	0	0	0	1	0	0	0	0	0	0	1	0	0	0	1	0	1	0	0	1	0	0	0	0	0	1	0	1	0	0	1	1	1	0
EPRS
EPS8L2	0	1	0	1	1	0	0	1	1	1	1	0	1	0	0	0	0	0	0	0	1	1	0	0	0	1	0	0	0	0	0	1	0	0	1	0	0	0	0	0	1	0	1	0	0	0	0	0	0
ERAP1
ERBB2
ERBB3	1	1	0	1	1	0	0	1	1	1	1	0	1	1	1	1	0	0	1	0	0	0	1	0	0	1	0	0	0	1	0	1	0	0	1	0	0	0	0	1	1	0	1	0	0	0	1	1	0
ERCC6L	1	0	0	1	1	0	0	0	1	1	1	0	1	1	0	0	0	0	0	0	0	0	0	0	0	0	0	0	0	0	0	1	0	0	1	0	1	0	0	0	0	0	0	0	0	0	1	0	0
EREG	0	0	0	1	0	0	0	0	1	1	0	0	0	0	1	0	0	0	0	0	0	0	0	0	0	0	0	0	0	0	0	0	0	0	0	0	0	0	0	0	0	0	0	0	0	0	0	0	0
ERG
ERLIN1
ERLIN2
ERMP1	1	1	0	0	1	0	0	1	1	1	0	0	1	1	1	1	0	0	1	0	0	0	0	0	0	1	0	0	0	1	0	1	0	0	1	0	0	0	0	1	1	0	1	0	0	0	1	1	0
ERO1L	0	1	1	1	1	0	0	1	1	1	0	0	1	0	1	1	0	0	1	0	0	0	0	0	0	0	0	0	0	1	0	1	0	0	1	1	0	0	0	0	1	0	1	0	0	0	1	0	0
ERP29	1	1	0	1	1	0	0	1	1	1	0	0	1	1	1	1	0	0	1	0	0	0	1	0	0	1	0	0	0	1	0	1	0	1	1	1	1	1	0	1	1	1	1	0	0	0	1	1	1
ERP44
ESD
ESM1	0	1	0	1	0	0	0	1	1	1	0	0	0	0	0	0	0	0	0	0	0	0	0	0	0	0	0	0	0	1	0	1	1	0	1	0	0	0	0	1	0	0	1	0	0	1	1	0	0
ESPL1
ESR1	0	0	1	0	0	0	0	0	0	0	0	0	0	0	0	0	0	0	0	0	0	0	0	0	0	0	0	0	0	0	0	0	0	0	0	0	0	0	0	0	0	0	0	0	0	0	0	0	0
ESRP1	0	0	0	0	0	0	0	0	0	0	0	0	0	0	0	0	0	0	0	0	0	0	0	0	0	0	0	0	0	1	0	0	0	0	0	0	0	0	0	0	0	0	0	0	0	0	0	0	0
ESRP2	0	1	0	1	1	0	0	1	1	1	1	0	1	1	1	1	0	0	1	0	0	0	0	0	0	1	0	0	0	1	0	1	0	1	1	0	0	0	1	1	1	0	1	0	1	0	1	1	0
ESYT1
ETFA	0	1	1	1	1	0	0	1	1	1	0	1	1	1	1	1	0	0	1	0	1	1	1	0	0	1	0	0	0	1	0	1	1	1	1	0	0	0	1	1	1	1	1	0	0	1	1	1	1
ETNK1	1	0	1	1	1	0	0	1	1	1	0	0	1	1	1	1	0	0	1	1	0	0	1	0	0	1	0	0	0	1	0	1	0	0	1	0	0	0	0	1	1	0	1	0	0	0	1	1	0
ETS2
ETV5	1	0	0	1	1	0	0	1	1	1	1	0	0	1	1	1	0	0	0	0	0	0	0	0	0	1	0	0	0	1	1	1	0	0	1	0	0	0	0	1	1	0	1	0	0	0	1	1	0
ETV7
EVC
EVL	0	1	0	0	0	0	0	0	0	0	1	0	0	1	0	0	0	0	0	0	0	0	0	0	0	0	0	0	0	0	0	0	0	0	0	0	0	0	0	0	0	0	0	0	0	0	0	0	0
EXO1	0	1	1	1	1	0	0	1	1	1	1	0	1	1	1	1	0	0	1	0	0	0	0	0	0	1	0	0	0	1	0	1	0	0	1	1	1	0	0	1	1	0	1	0	0	0	1	1	0
EXOC2	0	0	0	1	1	0	0	1	1	1	1	0	1	0	1	1	0	0	1	0	0	0	0	0	0	1	0	0	0	1	0	1	0	0	1	0	0	0	0	0	1	0	1	0	0	0	1	1	0
EXOC5	1	1	0	1	1	0	0	1	1	1	0	0	1	1	1	1	0	0	1	1	1	1	0	0	0	1	0	0	0	1	0	1	0	0	1	1	0	0	0	0	1	0	1	0	0	0	1	1	1
EXOC7
EXOSC4
EXPH5
EYA2
EZH1
EZH2	0	0	0	1	1	0	0	1	1	1	0	0	1	0	1	1	0	0	1	0	0	0	0	0	0	1	0	0	0	1	0	1	0	1	1	1	1	0	0	0	1	0	1	0	1	0	1	1	1
EZR
F10	0	1	0	1	0	0	0	0	0	0	0	0	0	1	0	0	0	0	0	0	0	0	0	0	0	0	0	0	0	0	0	0	0	0	0	0	0	0	0	1	0	0	1	0	0	0	0	0	0
F11R
F13A1	1	0	0	1	0	0	0	0	0	0	0	1	0	1	0	0	0	0	0	0	0	0	0	0	0	0	0	0	0	0	0	0	0	0	0	0	0	0	0	0	0	0	0	0	0	0	0	0	0
F2RL1
F8A1	0	0	0	0	0	0	0	0	1	1	0	0	0	0	0	0	0	0	0	0	0	0	0	0	0	0	0	0	0	0	0	0	0	0	0	0	0	0	0	0	0	0	0	0	0	0	0	0	0
FA2H	0	1	1	1	1	0	0	1	1	1	1	0	1	1	1	1	0	0	1	0	0	0	1	0	0	1	0	0	0	1	0	1	0	0	1	1	0	0	1	1	1	0	1	0	0	0	1	1	0
FABP6
FADS1
FAIM3
FAM102A
FAM107A
FAM108B1	0	1	1	1	1	0	0	1	1	0	0	0	1	0	1	1	0	0	1	1	0	0	0	0	0	1	0	0	0	1	0	1	0	1	1	0	0	0	0	0	1	1	1	0	0	0	1	1	1
FAM110B
FAM115A	1	1	0	1	1	0	0	1	1	1	1	0	1	0	1	1	0	0	1	0	1	1	0	0	0	1	0	0	0	1	0	1	0	0	1	1	0	0	0	1	1	0	1	0	0	0	1	1	0
FAM117A	0	0	1	0	0	0	0	0	0	0	0	1	0	0	0	0	0	0	0	0	0	0	0	0	0	0	0	0	0	0	0	0	0	0	0	0	0	0	0	0	0	0	0	0	0	0	0	0	0
FAM119B
FAM127A
FAM134A
FAM134C
FAM136A
FAM13B	1	0	0	1	1	0	0	1	1	1	0	0	1	1	1	1	0	0	1	0	0	0	0	0	0	1	0	0	0	1	0	1	0	0	1	0	0	0	0	0	1	0	1	0	0	0	1	1	0
FAM149A
FAM160B2	0	0	0	1	1	0	0	1	1	1	1	0	0	0	1	1	0	0	1	0	0	0	0	0	0	1	0	0	0	1	0	1	0	0	1	0	0	0	0	0	1	0	1	0	0	0	1	1	0
FAM164A	1	1	1	1	1	0	0	1	1	1	1	0	1	1	1	1	0	0	1	0	0	0	0	0	0	1	0	0	0	1	0	1	0	0	1	0	0	0	0	1	1	0	1	0	0	0	1	1	0
FAM168B
FAM171A1
FAM176B	0	0	0	1	0	0	0	1	1	1	0	0	1	0	0	0	0	0	0	0	0	0	0	0	0	0	0	0	0	0	0	1	0	0	1	0	0	0	0	0	0	0	0	0	0	0	0	0	0
FAM184A	0	0	0	0	0	0	0	0	0	0	0	0	0	0	0	0	0	0	0	0	0	0	0	0	0	0	0	0	0	0	0	0	0	0	0	0	0	0	0	0	0	0	0	0	0	0	0	0	0
FAM189A2
FAM190B
FAM193A	1	0	0	0	0	0	0	0	0	0	0	0	0	0	0	0	0	0	0	0	0	0	0	0	0	0	0	0	0	0	0	0	0	0	0	0	0	0	0	0	0	0	0	0	0	0	0	0	0
FAM193B
FAM36A	0	1	0	1	1	0	0	1	0	1	1	0	1	0	1	0	0	0	1	0	0	0	0	0	0	0	0	0	0	1	0	1	0	0	1	1	0	0	0	0	1	0	1	0	0	0	1	1	0
FAM48A	1	0	0	1	1	0	0	1	1	1	1	0	1	1	0	1	0	0	1	0	0	0	0	0	0	1	0	0	0	1	0	1	0	0	1	0	0	0	0	0	0	0	1	0	0	0	1	0	0
FAM49A
FAM49B	0	1	1	1	1	0	0	1	1	1	0	1	1	1	1	1	0	1	1	0	0	0	1	0	0	1	0	0	0	1	0	1	0	1	1	1	0	0	0	1	1	0	1	0	0	1	1	1	0
FAM50B	0	1	1	1	1	0	0	1	1	1	0	1	1	1	1	1	0	0	0	0	0	0	1	0	0	1	0	0	0	1	0	1	0	0	1	0	0	0	0	1	1	0	1	0	0	0	0	1	0
FAM53B	0	1	0	1	1	0	1	1	1	1	1	0	0	0	1	1	0	0	1	0	0	1	0	0	0	0	0	0	0	1	0	1	0	0	1	1	0	0	0	1	1	0	1	0	0	0	0	1	1
FAM53C	1	0	0	1	1	0	0	1	1	1	1	0	1	1	1	1	0	0	1	1	0	0	0	1	0	1	0	0	0	1	0	1	1	0	1	0	0	0	0	0	1	0	1	0	0	0	1	1	0
FAM55C
FAM59A	1	1	1	1	1	0	0	1	1	1	0	0	1	1	1	1	0	0	1	0	0	0	0	0	0	1	0	0	0	1	0	1	0	0	1	1	0	0	0	1	1	0	1	0	0	0	1	1	0
FAM64A
FAM82A2	1	1	0	1	1	0	1	1	1	1	1	0	1	1	1	1	0	0	1	0	0	0	0	0	0	1	0	0	0	1	0	1	0	1	1	1	1	0	1	0	1	0	1	0	0	0	1	1	0
FAM82B
FAM8A1	1	1	0	1	1	0	0	1	1	1	1	0	1	1	1	1	0	0	0	0	0	0	0	0	0	1	0	0	0	1	0	1	0	0	1	0	0	0	0	1	1	0	1	0	0	0	1	0	1
FANCA	1	0	0	1	1	0	1	1	1	1	1	0	1	1	1	1	0	0	1	0	1	1	0	0	0	1	0	0	0	1	0	1	0	0	1	1	1	1	0	1	1	0	1	0	0	0	1	1	1
FANCG	1	1	0	1	1	0	0	1	1	1	1	0	1	0	0	1	0	0	1	0	0	0	0	0	0	1	0	0	0	1	0	1	0	0	1	0	1	0	0	0	1	0	1	0	0	1	1	1	0
FANCI
FARP1
FARP2	1	1	0	1	1	0	0	1	1	1	1	0	1	0	0	1	0	0	1	0	0	0	0	0	0	0	0	0	0	0	0	1	0	0	1	0	0	0	0	0	1	0	1	0	0	0	1	0	0
FASTKD1	0	0	0	1	1	0	0	1	1	1	1	0	1	1	0	1	0	0	1	0	0	0	0	0	0	1	0	0	0	0	0	1	0	0	0	0	0	0	0	0	1	0	0	0	0	0	1	0	0
FASTKD5	0	0	0	1	1	0	1	1	1	1	0	0	1	1	1	1	0	0	1	0	0	0	0	0	0	1	0	0	0	1	0	1	0	0	1	0	0	0	0	1	1	1	1	0	0	0	1	1	1
FAT1	0	1	1	1	1	0	0	1	1	1	0	0	1	0	1	1	0	0	1	0	0	1	0	0	0	1	0	0	0	1	0	1	0	0	1	1	0	0	0	1	1	0	1	0	0	0	0	1	0
FBL
FBLN1
FBLN2	0	0	0	0	1	0	0	0	1	0	0	0	1	0	0	0	0	0	0	0	0	0	0	0	0	0	0	0	0	1	0	1	0	0	1	0	0	0	0	1	1	0	1	0	0	0	1	1	0
FBLN5	0	1	1	1	1	0	0	1	1	1	0	0	1	0	1	0	0	0	0	0	0	0	0	0	0	0	0	0	0	1	0	1	0	0	1	0	0	0	0	0	0	0	1	0	0	0	0	0	0
FBN1	0	1	1	1	1	0	0	1	1	1	1	0	1	1	1	1	0	0	0	0	0	0	0	0	0	1	0	0	0	1	0	1	0	0	1	0	0	0	0	1	1	0	1	0	0	0	1	1	0
FBXL12	1	0	0	1	1	0	1	1	1	1	1	0	1	1	1	1	0	0	1	0	0	0	0	0	0	1	0	0	0	0	0	1	0	0	1	0	0	0	0	0	1	0	1	0	0	0	1	1	0
FBXL14
FBXL7
FBXO11
FBXO17	0	1	0	1	1	0	0	0	1	1	0	0	1	0	0	0	0	0	0	0	0	0	0	0	0	0	0	0	0	0	0	0	0	0	0	0	0	0	0	0	1	0	0	0	0	0	0	0	0
FBXO21
FBXO28
FBXW12
FBXW2
FCAR
FCER1A
FCER1G	0	0	0	0	0	0	0	0	0	0	0	0	0	1	0	0	0	0	0	0	0	0	0	0	0	0	0	0	0	0	0	0	0	0	0	0	0	0	0	0	0	0	0	0	0	0	0	0	0
FCGR1A
FCGR1B
FCGR2A	1	0	0	1	0	0	0	1	0	0	0	0	0	0	0	0	0	0	0	0	0	0	0	0	0	0	0	0	0	0	0	0	0	0	0	0	0	0	0	0	0	0	0	0	0	0	0	0	0
FCGR3A
FCGR3B
FCGRT	0	0	0	0	0	0	0	0	0	0	0	0	0	0	0	0	0	0	0	0	0	0	0	0	0	0	0	0	0	0	0	0	0	0	0	0	0	0	0	0	0	0	0	0	0	0	0	0	0
FDFT1
FDX1	0	1	0	1	1	0	0	1	1	1	0	0	1	0	1	1	0	0	1	0	0	0	1	0	0	1	0	0	0	1	0	1	0	0	1	0	0	0	0	0	1	0	1	0	0	0	0	1	0
FDXR	1	0	0	1	1	0	0	1	1	1	1	0	1	0	1	1	0	0	1	0	0	0	0	0	0	1	0	0	0	1	0	1	0	0	1	0	1	0	0	0	1	0	1	0	0	0	1	1	0
FEM1B	0	1	1	1	1	0	0	1	1	1	0	0	1	1	1	1	0	0	1	0	0	0	1	0	0	1	0	0	0	1	0	1	0	0	1	0	0	0	1	1	1	0	1	0	0	0	1	1	0
FEN1
FER	1	1	0	1	1	0	0	1	1	1	0	0	1	0	1	1	0	0	1	0	1	1	0	0	0	1	0	0	0	1	1	1	0	0	1	0	0	0	0	1	1	0	1	0	0	0	1	1	0
FERMT2
FEZ2
FGF13	0	0	0	0	0	0	0	0	0	0	0	0	0	0	0	0	0	0	0	0	0	0	0	0	0	0	0	0	0	0	0	0	0	0	0	0	0	0	0	0	0	0	0	0	0	0	0	0	0
FGF2	1	1	1	1	1	0	1	0	1	1	0	0	1	0	1	1	0	0	1	0	0	0	1	0	0	0	0	0	0	1	0	1	0	0	1	0	0	0	1	1	1	0	1	0	0	0	1	1	0
FGF7	0	1	0	1	1	0	0	0	0	1	1	1	0	1	0	0	0	1	0	0	0	0	0	0	0	0	0	0	0	0	0	0	0	0	0	0	0	0	0	1	0	0	1	0	0	0	1	1	0
FGF9	0	0	0	1	0	0	0	0	1	1	0	0	0	0	0	1	0	0	0	0	0	0	0	0	0	0	0	0	0	0	0	1	0	0	1	0	0	0	0	0	0	0	1	0	0	0	0	0	0
FGFR1
FGFR1OP
FGFR2
FHL1	1	0	0	1	1	0	0	1	1	1	1	0	1	0	0	0	0	0	0	0	0	0	0	0	0	0	0	0	0	0	0	0	0	0	0	0	0	0	0	0	0	0	1	0	0	0	0	0	0
FILIP1L	0	0	0	0	0	0	0	1	0	0	1	0	0	0	0	0	0	0	0	0	0	0	0	0	0	0	0	0	0	0	0	0	0	0	0	0	0	0	0	0	1	0	0	0	0	1	0	0	0
FIS1	1	1	0	1	1	0	1	1	1	1	1	0	1	0	1	1	0	0	1	0	1	1	0	1	0	1	0	0	0	1	0	1	0	0	1	0	0	0	0	1	1	0	1	0	0	0	1	1	0
FJX1	0	1	0	0	1	0	0	1	1	1	1	0	1	0	1	1	0	0	0	0	0	0	1	0	0	1	0	0	0	1	0	1	0	1	1	0	0	1	1	1	1	0	1	0	0	0	1	1	0
FKBP10	0	1	0	1	1	0	0	1	1	1	1	0	1	0	1	1	0	0	1	0	0	0	0	0	0	1	0	0	0	1	0	1	0	1	1	0	0	0	1	1	1	0	1	0	0	0	1	1	0
FKBP1B	1	0	1	1	1	0	0	1	1	1	1	0	1	0	1	1	0	0	1	0	0	0	0	0	0	1	0	0	0	1	1	1	0	0	1	0	0	0	0	0	1	0	0	0	0	0	1	1	0
FKBP9
FLCN
FLI1	0	0	0	0	0	0	0	0	0	0	0	0	0	0	0	0	0	0	0	0	0	0	0	0	0	0	0	0	0	0	0	0	0	0	0	0	0	0	0	0	0	0	0	0	0	0	0	0	0
FLJ10038
FLJ13197
FLJ42627
FLNA	0	1	0	1	0	0	0	1	1	0	1	0	0	0	1	1	0	0	0	0	0	0	0	0	0	1	0	0	0	0	0	1	0	0	1	1	0	0	0	1	1	0	1	0	0	0	0	1	0
FLNB
FLNC	0	0	0	0	0	0	0	0	0	0	0	0	0	0	0	0	0	0	0	0	0	0	0	0	0	0	0	0	0	1	0	0	0	0	0	0	0	0	0	0	0	0	0	0	0	0	0	0	0
FLRT1
FMOD	0	1	0	0	0	0	0	0	0	0	0	0	0	1	0	0	0	0	0	0	0	0	0	0	0	0	0	0	0	0	0	0	0	0	0	0	0	0	0	0	0	0	0	0	0	0	0	0	0
FN3KRP	1	0	0	1	1	0	1	1	1	1	1	0	1	1	1	1	0	0	1	0	1	1	0	0	0	1	0	0	0	1	0	1	0	0	1	0	0	0	0	1	1	1	1	0	0	0	1	0	1
FNBP1
FOLR3	0	0	0	1	1	0	0	1	1	1	0	1	0	1	0	0	0	0	0	0	0	0	0	0	0	0	0	0	0	1	0	0	0	0	1	0	0	0	0	0	0	0	1	0	0	0	0	0	0
FOS
FOSL1
FOXC1
FOXE1	1	1	0	1	1	0	0	1	1	1	1	0	1	0	1	0	0	0	0	0	0	0	0	0	0	0	0	0	0	1	0	1	0	0	1	0	0	0	0	1	1	0	1	0	0	0	1	0	0
FOXF1	0	0	0	1	1	0	0	1	1	1	1	0	1	0	1	1	0	0	1	0	0	0	0	0	0	1	0	0	0	1	0	1	0	0	1	1	0	0	0	1	1	0	1	0	0	0	1	1	0
FOXJ2	1	0	0	1	1	0	0	1	1	1	0	0	1	1	1	1	0	0	1	0	0	0	1	0	0	0	0	0	0	0	0	1	0	0	1	0	0	0	0	0	1	0	1	0	0	0	0	0	0
FOXJ3	0	1	0	1	1	0	0	0	1	1	0	0	1	1	1	1	0	0	1	0	0	0	1	0	0	1	0	0	0	1	0	1	0	1	1	0	0	0	0	1	1	0	1	0	0	1	1	1	0
FOXL2	0	1	1	1	1	0	0	1	1	1	1	0	1	0	1	1	0	0	1	0	0	0	0	0	0	0	0	0	0	1	0	1	0	0	1	0	0	0	0	1	1	0	1	0	0	0	1	1	0
FOXM1	1	1	0	1	1	0	1	1	1	1	1	0	1	1	1	1	0	0	1	0	0	0	0	0	0	0	0	0	0	1	0	1	0	0	1	0	1	0	0	0	1	1	1	0	0	0	1	1	1
FOXN3	1	1	0	1	1	0	0	1	1	1	1	0	1	0	1	1	0	0	1	0	0	0	0	0	0	1	0	0	0	1	0	1	0	1	1	1	0	0	1	1	1	0	1	0	0	0	1	1	0
FOXO1	0	1	0	1	1	0	0	1	1	1	1	0	1	0	1	1	0	0	1	0	0	1	0	0	0	0	0	0	0	1	0	1	0	0	1	0	0	0	0	1	1	0	1	0	0	0	1	1	0
FOXO3
FRAT2
FRMD4A	0	0	0	0	0	0	0	0	0	0	0	0	0	0	0	0	0	0	0	0	0	0	0	0	0	0	0	0	0	0	0	0	0	0	0	0	0	0	0	0	0	0	0	0	0	0	0	0	0
FRS3	0	1	0	1	1	0	0	1	1	1	0	0	1	0	1	1	0	0	0	0	1	1	0	0	0	1	0	0	0	1	0	1	0	0	1	0	0	0	0	1	1	0	1	0	0	0	1	1	0
FRY	0	0	1	1	1	0	0	1	1	1	0	0	1	0	0	0	0	0	0	0	0	0	0	0	0	0	0	0	0	1	0	1	0	0	1	0	0	0	0	1	1	0	1	0	0	0	0	1	0
FRZB
FSCN1	1	1	1	1	1	0	0	1	1	1	0	0	1	1	1	1	0	0	1	1	1	1	1	0	0	1	0	0	0	1	0	1	0	0	1	0	0	0	0	1	1	0	1	0	0	0	1	1	0
FST	0	1	1	1	1	0	0	1	1	1	1	0	1	0	1	1	0	0	0	1	1	1	0	0	0	1	0	0	0	1	0	1	0	0	1	0	0	0	1	1	1	0	1	0	0	0	1	1	0
FSTL1
FUBP1
FUCA1	0	1	0	1	0	0	0	1	1	1	0	0	1	1	0	1	0	0	0	0	1	1	0	0	0	0	0	0	0	1	0	1	0	0	1	0	0	0	0	1	1	0	1	0	0	0	0	0	0
FUT2
FXYD1	0	1	0	1	0	0	0	1	1	0	0	1	0	1	1	1	0	0	0	0	0	0	0	0	0	1	0	0	0	1	0	1	0	0	1	0	0	0	0	1	1	0	1	0	0	0	0	0	0
FXYD3
FXYD6	0	0	0	0	0	1	0	0	0	0	0	0	0	0	0	0	0	0	0	0	0	0	0	0	0	0	0	0	0	0	0	0	0	0	0	0	0	0	0	0	0	0	0	0	0	0	0	0	0
FYB
FYCO1	1	0	0	1	1	0	0	1	1	1	0	0	1	0	1	1	0	0	1	0	0	0	1	1	0	1	0	0	0	1	0	1	0	0	1	0	0	0	0	0	1	0	1	0	0	0	1	1	0
FYN
FZD1	1	1	1	0	1	0	0	1	1	1	0	0	1	1	1	1	0	0	0	0	0	0	0	0	0	1	0	0	0	1	0	1	0	0	1	1	0	0	1	1	1	0	1	1	1	1	1	1	0
FZD2
FZD4	0	1	0	0	1	0	0	1	1	1	1	0	1	0	1	1	0	0	1	0	0	0	0	0	0	1	0	0	0	1	0	1	0	0	1	1	0	1	0	1	1	0	1	0	0	0	1	1	0
FZD5
FZD7	0	1	0	1	1	0	0	1	1	1	1	0	1	0	1	1	0	0	1	0	0	0	1	0	0	1	0	0	0	1	0	1	0	0	1	0	0	0	0	0	1	0	1	0	0	0	1	1	0
G6PD	1	0	1	1	1	0	1	1	1	1	1	0	1	0	1	1	0	0	1	0	1	1	0	0	0	1	0	0	0	1	0	1	0	0	1	0	0	0	0	0	1	0	1	0	0	0	1	1	0
GAB2	0	0	0	0	0	0	0	0	0	0	1	1	0	0	0	0	0	0	0	0	0	0	0	0	0	0	0	0	0	0	0	0	0	0	0	0	0	0	0	0	0	0	0	0	0	0	0	0	0
GABARAP	0	1	0	1	1	0	1	1	0	0	0	0	0	1	1	1	0	0	1	0	0	0	0	0	0	1	0	0	0	1	0	1	0	0	1	1	0	0	0	1	1	0	1	0	0	0	1	1	0
GABARAPL1
GABBR1	0	0	0	0	0	0	0	0	0	0	0	0	0	0	0	0	0	0	0	0	0	0	0	0	0	0	0	0	0	0	0	0	0	0	0	0	0	0	0	0	0	0	0	0	0	0	0	0	0
GADD45G	0	1	0	0	0	0	0	0	1	0	0	0	0	0	0	1	0	0	0	0	0	0	0	0	0	0	0	0	0	0	0	1	0	0	0	0	0	0	0	1	1	0	1	0	0	0	0	0	0
GALE	0	1	0	1	1	0	0	1	1	1	1	0	1	1	1	1	0	0	1	0	0	0	0	0	0	1	0	0	0	1	0	1	0	0	1	1	0	0	0	1	1	0	1	0	0	0	1	1	0
GALNT11	1	1	0	1	1	0	0	1	1	1	1	0	1	0	1	1	0	0	1	0	1	1	0	0	0	1	0	0	0	1	0	1	0	0	1	0	0	0	0	1	1	0	1	0	0	0	1	1	0
GALNT12
GALNT14	0	0	0	0	0	0	0	0	0	0	0	1	0	0	1	0	0	0	0	0	0	0	0	0	0	0	0	0	0	0	0	0	0	0	0	0	0	0	0	0	0	0	0	0	0	0	0	0	0
GALNT3
GALNT6	1	0	0	1	1	0	0	1	1	1	0	1	0	0	0	0	0	0	0	0	0	0	0	0	0	0	0	0	0	0	0	1	0	0	0	0	0	0	0	0	0	0	0	0	0	0	1	0	0
GALT	1	1	0	1	1	0	1	1	1	1	1	0	1	1	1	1	0	0	0	0	0	0	0	0	0	1	0	0	0	1	0	1	0	0	1	0	0	0	1	1	1	0	1	0	0	0	1	1	0
GAPDH
GART	0	1	0	1	1	0	0	0	0	1	0	0	1	1	1	1	0	0	1	0	0	0	0	0	0	1	0	0	0	1	0	1	0	1	1	1	0	0	0	0	1	0	1	0	0	0	1	1	1
GAS1	0	1	1	1	1	0	0	1	1	1	1	0	1	0	1	1	0	0	1	0	0	0	0	0	0	1	0	0	0	1	0	1	0	0	1	0	0	0	0	1	1	0	1	0	1	0	1	1	0
GAS6
GAS7
GATA2
GATA3
GATAD1	1	1	0	1	1	0	0	1	1	1	1	0	1	0	1	1	0	0	1	0	1	1	0	0	0	1	0	0	0	1	0	1	0	0	1	0	0	0	0	1	1	0	1	0	0	1	1	1	0
GATM
GBP1	1	0	0	1	1	0	0	1	1	1	0	0	1	0	0	0	0	0	0	0	0	0	0	0	0	0	0	0	0	1	0	0	0	0	0	0	0	0	1	0	1	0	1	0	0	1	1	0	0
GCA	0	0	0	1	0	0	0	0	1	1	0	0	1	0	0	0	0	0	0	0	0	0	0	0	0	0	0	0	0	0	0	0	0	0	0	0	0	0	0	0	0	0	0	0	0	0	0	0	0
GCAT	0	1	1	1	1	0	0	1	1	1	1	0	1	1	1	1	0	0	1	0	0	0	0	0	0	1	0	0	0	1	0	1	0	0	1	0	0	0	1	0	1	0	1	0	0	0	1	1	0
GCH1	0	1	0	1	1	0	0	1	1	1	1	0	1	1	1	1	0	0	1	0	0	1	0	1	0	1	0	0	0	1	0	1	0	0	1	1	0	0	0	1	1	0	1	0	0	0	1	1	0
GCLC	1	1	1	1	1	0	0	1	1	1	0	0	1	1	1	1	0	0	1	0	0	0	0	0	0	1	0	0	0	1	0	1	0	0	1	0	0	0	0	1	1	0	1	0	0	0	1	1	0
GCN1L1
GCOM1
GCSH
GDE1	0	1	0	1	1	0	0	1	1	1	0	0	1	1	1	1	0	0	1	0	0	0	0	0	0	1	0	0	0	1	0	1	0	0	1	1	0	0	1	1	1	0	1	0	0	1	1	1	0
GDI1
GEMIN4
GEMIN8	1	1	0	1	1	0	0	1	1	1	1	0	1	1	1	1	0	0	1	0	0	0	0	0	0	1	0	0	0	1	0	1	0	1	1	1	0	0	1	1	1	0	1	0	0	1	1	1	0
GFPT1	0	0	0	1	1	0	0	1	1	1	0	0	1	0	1	1	0	0	1	0	0	1	0	0	0	1	0	0	0	1	0	1	0	0	1	0	0	0	0	0	1	0	1	0	0	0	1	1	0
GFPT2	0	0	0	1	0	0	0	0	1	1	0	0	1	1	0	1	0	0	1	0	0	0	0	0	0	0	0	0	0	0	0	1	0	0	1	0	0	0	0	0	0	0	1	0	0	0	1	0	0
GGA1
GGA3
GGCT
GGH	1	1	1	1	1	0	0	1	1	1	1	0	1	0	1	1	0	0	1	1	0	0	0	0	0	1	0	0	0	1	0	1	0	0	1	1	1	0	0	0	1	0	1	0	0	0	0	1	0
GHR	0	1	0	0	0	0	0	0	0	0	0	1	0	0	0	0	0	0	0	0	0	0	0	0	0	0	0	0	0	0	0	0	0	0	0	0	0	0	0	0	0	0	0	0	0	0	0	0	0
GIMAP5
GIMAP6	0	0	1	1	0	0	0	0	0	0	0	0	0	1	0	0	0	0	0	0	0	0	0	0	0	0	0	0	0	0	0	0	0	0	0	0	0	0	0	0	0	0	0	0	0	0	0	0	0
GINS1	1	0	0	1	1	0	0	1	1	1	1	0	1	0	1	0	0	0	1	0	0	0	0	0	0	1	0	0	0	0	0	1	0	0	1	1	1	0	0	0	1	0	1	0	0	0	1	1	0
GINS2
GINS4
GIPC2	1	0	0	1	0	0	0	1	1	0	0	0	0	0	0	0	0	0	0	0	0	0	0	0	0	0	0	0	0	1	0	0	0	0	0	0	0	0	0	0	0	0	0	0	0	0	0	0	0
GJB3	1	1	1	1	1	0	0	1	1	1	1	0	1	0	1	1	0	0	1	0	0	0	1	0	0	1	0	0	0	1	0	1	0	0	1	0	0	0	0	1	1	0	1	0	0	0	1	1	0
GJC1	0	1	1	1	1	1	0	1	1	1	1	0	1	1	0	0	0	0	1	0	0	0	0	0	0	0	0	0	0	0	0	1	0	0	0	0	0	0	0	0	1	0	0	0	0	0	0	1	0
GK
GLB1	1	1	0	1	1	0	0	1	1	1	0	0	1	1	1	1	0	0	1	0	0	0	1	0	0	1	0	0	0	1	0	1	0	1	1	0	0	0	0	0	1	0	1	0	0	0	1	1	1
GLCE
GLI1	1	1	0	1	1	0	0	1	1	1	0	0	1	0	1	1	0	0	1	0	0	0	0	0	0	1	0	0	0	1	0	1	1	0	1	0	0	0	1	1	1	1	1	0	0	0	1	1	0
GLI2
GLIPR1
GLRX	1	1	0	1	1	0	0	1	1	1	1	0	1	1	1	1	0	0	1	0	0	0	1	0	0	1	0	0	0	1	0	1	0	0	1	0	0	0	0	1	1	0	1	0	0	1	1	1	0
GLRX2	0	1	1	1	1	0	0	1	1	1	0	0	1	1	1	1	0	0	1	0	0	0	1	0	0	1	0	0	0	1	0	1	0	1	1	1	0	0	0	1	1	0	1	0	0	0	1	1	0
GLRX3
GLS
GLS2	0	0	0	0	0	0	0	0	0	0	0	0	0	0	0	0	0	0	0	0	0	0	0	0	0	0	0	0	0	0	0	0	0	0	0	0	0	0	0	0	0	0	0	0	0	0	0	0	0
GLT25D2
GLT8D2	0	0	0	1	1	0	0	1	1	1	1	0	1	0	0	0	0	0	0	0	0	0	0	0	0	0	0	0	0	1	0	0	0	0	1	0	0	0	0	0	1	0	1	0	0	0	1	1	0
GLTSCR2	1	1	0	1	1	0	1	1	1	1	1	0	1	0	1	1	0	0	1	0	1	1	0	0	0	1	0	0	0	1	0	1	0	1	1	1	0	0	1	1	1	0	1	0	0	0	1	1	0
GLUL
GMDS	1	1	1	1	1	0	0	0	0	1	0	0	1	0	1	1	0	0	1	0	1	1	1	0	0	1	0	0	0	1	0	1	0	0	1	0	0	0	0	0	1	0	1	0	0	0	1	1	0
GMIP	1	1	0	1	1	0	1	1	1	1	1	0	1	1	1	1	0	0	1	0	0	0	0	0	0	1	0	0	0	1	0	1	0	0	1	0	0	0	0	1	1	0	1	0	0	0	0	0	0
GMNN	0	0	1	1	1	0	0	1	1	1	0	0	1	1	1	1	0	0	1	0	0	0	0	0	0	1	0	0	0	0	0	1	0	0	1	1	1	0	0	0	1	0	1	0	0	0	1	1	0
GMPPB	0	1	0	1	1	0	0	1	1	1	1	0	1	1	1	1	0	0	1	0	0	0	0	0	0	1	0	0	0	1	0	1	0	0	1	0	0	0	0	0	1	0	1	0	1	0	0	0	0
GMPR	0	1	1	1	0	0	0	1	1	1	0	0	0	1	0	0	0	0	0	0	0	0	0	0	0	0	0	0	0	0	0	0	0	0	0	0	0	0	0	0	0	0	0	0	0	0	0	0	0
GMPS	1	1	0	1	1	0	0	1	1	1	0	0	1	1	1	1	0	0	1	0	0	0	0	0	0	1	0	0	0	1	0	1	0	0	1	1	1	0	0	1	1	0	1	0	0	0	1	1	0
GNA11
GNA13	0	0	0	1	1	0	0	1	1	1	0	0	1	1	1	1	0	0	1	0	0	0	0	0	0	1	0	0	0	1	0	1	0	0	1	1	0	0	0	1	1	0	1	0	0	0	1	1	0
GNA14	0	1	0	0	0	0	0	0	0	0	0	0	0	1	0	0	0	0	0	0	0	0	0	0	0	0	0	0	0	0	0	0	0	0	0	0	0	0	0	1	0	0	0	0	0	0	0	0	0
GNAL
GNAZ	0	0	0	1	1	0	0	1	1	1	1	1	1	1	0	0	0	0	0	0	0	0	0	0	0	1	0	0	0	1	0	1	0	0	1	0	0	0	0	1	1	0	1	0	0	0	0	0	0
GNB5	1	0	0	1	0	0	0	0	0	0	0	0	0	0	0	0	0	0	0	0	0	0	0	0	0	0	0	0	0	0	0	0	0	0	0	0	0	0	0	0	0	0	0	0	0	0	0	0	0
GNG11	1	1	0	1	1	0	0	1	1	1	1	0	1	0	1	1	0	0	1	0	1	1	0	0	0	1	0	0	0	1	0	1	0	0	1	0	0	0	0	1	1	0	1	0	0	0	1	1	0
GNG12
GNG5	1	0	0	1	1	0	0	1	1	1	1	0	1	1	1	1	0	0	1	0	1	0	0	0	0	1	0	0	0	1	0	1	0	0	1	1	0	0	0	1	1	0	1	0	0	0	1	1	0
GOLGA7	1	0	0	1	1	0	0	1	1	1	1	0	1	1	1	1	0	0	0	0	0	0	0	0	0	1	0	0	0	1	0	1	0	0	1	0	0	0	0	1	1	0	1	0	0	0	1	1	0
GOLGA8A
GOLGA8H
GOLPH3L	0	1	0	1	1	0	0	1	1	1	1	0	1	0	0	1	0	0	1	0	0	0	0	0	0	1	0	0	0	1	1	1	0	0	1	0	0	0	0	1	1	0	1	0	0	0	1	1	0
GOLT1B
GORASP1
GOSR1	1	1	0	1	1	0	0	1	1	1	1	0	1	0	1	1	0	0	1	0	0	0	0	0	0	1	0	0	0	0	0	1	0	0	1	0	0	0	0	1	1	0	1	0	0	0	1	0	0
GOT1
GPATCH1	1	0	1	1	1	0	0	1	1	1	1	0	1	1	1	1	0	0	0	0	0	0	0	0	0	1	0	0	0	1	1	1	1	1	1	0	0	0	0	1	1	0	1	0	0	1	1	1	0
GPATCH8
GPD1L
GPD2
GPER
GPHN	0	1	0	1	1	0	0	1	1	1	0	0	1	1	1	1	0	0	1	0	0	0	1	0	0	1	0	0	0	1	0	1	0	1	1	1	1	1	0	0	1	0	1	0	0	0	1	1	0
GPI	0	1	1	1	1	0	1	1	1	1	1	0	1	0	1	0	0	0	1	0	0	0	0	0	0	0	0	0	0	1	0	1	0	0	1	0	0	0	0	0	1	0	1	0	0	0	1	1	0
GPLD1
GPM6A
GPM6B
GPN2	1	0	0	1	1	0	1	1	1	1	1	0	1	1	0	0	0	0	1	0	1	1	0	0	0	1	0	0	0	0	0	1	0	0	1	0	0	0	0	0	1	0	1	0	0	0	1	1	0
GPNMB	0	0	0	1	0	0	0	1	1	1	0	0	0	0	0	0	0	0	0	0	0	0	0	0	0	0	0	0	0	0	0	0	0	0	0	0	0	0	0	0	0	0	1	0	0	0	0	0	0
GPR109B	0	0	0	0	0	0	0	1	1	0	0	0	0	0	0	0	0	0	0	0	0	0	0	0	0	0	0	0	0	1	0	0	0	0	0	0	0	0	0	0	0	0	0	0	0	1	0	0	0
GPR116
GPR124
GPR125
GPR126
[truncated: 2,272 more rows]
[truncated: 3 more columns]

## Sheet: GEO LINKS
GEO accession	Array Code	Tissue type	LINK
[truncated: 7 more rows]
