# Supplementary material for: Profiling of Discrete Gynecological Cancers Reveals Novel Transcriptional Modules and Common Features Shared by Other Cancer Types and Embryonic Stem Cells
Source: PLoS One. 2015 Nov 11;10(11):e0142229. doi: 10.1371/journal.pone.0142229 (PMC4641642; doi:10.1371/journal.pone.0142229)
Supplement: S6 Table — Modules identified in cervical cancer samples. Each spreadsheet contains the differentially expressed genes regulated by the identified set of transcription factors found to co-occupy their promoters. (XLS) [file pone.0142229.s010.xls]

## Sheet: AP2
GeneSymbol	ENTREZ_GENE_ID	Refseq
ANXA3	306	NM_005139
CAPN2	824	NM_001146068
CHEK2	11200	NM_001005735
CKS1B	1163	NM_001826
DDR1	780	NM_001954
EFNA1	1942	NM_004428
ETFA	2108	NM_000126
IL4R	3566	NM_000418
ITPKC	80271	NM_025194
LAMB3	3914	NM_000228
MT2A	4502	NM_005953
NEAT1	283131	NR_028272
NEK2	4751	NM_002497
OXSR1	9943	NM_005109
PLAU	5328	NM_001145031
PLEK2	26499	NM_016445
PLOD2	5352	NM_000935
RRM2	6241	NM_001034
S100A6	6277	NM_014624
SLC20A1	6574	NM_005415
TAGLN2	8407	NM_003564
TNFAIP1	7126	NM_021137
DDIT4	54541	NM_019058
GPX1	2876	NM_000581
CYR61	3491	NM_001554
GYPC	2995	NM_002101
LAPTM4A	9741	NM_014713
LTBP3	4054	NM_001130144
ABHD3	171586	NM_138340
ABHD5	51099	NM_016006
ANXA2	302	NM_001002857
APITD1	378708	NM_199294
ARL6IP1	23204	NM_015161
ASF1B	55723	NM_018154
ASS1	445	NM_000050
ATG3	64422	NM_022488
BCL3	602	NM_005178
BRCA2	675	NM_000059
BST2	684	NM_004335
C1GALT1	56913	NM_020156
C1orf135	79000	NM_024037
C20orf29	55317	NM_018347
C3orf37	56941	NM_001006109
CCNF	899	NM_001761
CCT5	22948	NM_012073
CD3EAP	10849	NM_012099
CDC20	991	NM_001255
CDC7	8317	NM_001134419
CDK2	1017	NM_001798
CHEK1	1111	NM_001114121
CKS2	1164	NM_001827
COQ2	27235	NM_015697
COX5A	9377	NM_004255
CSTF2	1478	NM_001325
DHFR	1719	NM_000791
DNMT1	1786	NM_001130823
DPP3	10072	NM_005700
DSN1	79980	NM_001145315
ELF4	2000	NM_001127197
EPB41L4B	54566	NM_018424
EXOC5	10640	NM_006544
FANCA	2175	NM_000135
FN3KRP	79672	NM_024619
GPR56	9289	NM_001145770
HDHD1	8226	NM_001135565
HNRNPF	3185	NM_001098204
IER5	51278	NM_016545
IL8	3576	NM_000584
ING2	3622	NM_001564
IRF1	3659	NM_002198
ISG15	9636	NM_005101
ITPR3	3710	NM_002224
JOSD1	9929	NM_014876
KIF20A	10112	NM_005733
KLF13	51621	NM_015995
LDHA	3939	NM_001135239
MAP2K1	5604	NM_002755
MAPK9	5601	NM_001135044
MCM2	4171	NM_004526
MCM3	4172	NM_002388
MCM6	4175	NM_005915
MELK	9833	NM_014791
MET	4233	NM_000245
MPP5	64398	NM_022474
MST1R	4486	NM_002447
MTHFS	10588	NM_006441
MUC1	4582	NM_001018016
MYO10	4651	NM_012334
MYO1E	4643	NM_004998
NEIL3	55247	NM_018248
NMI	9111	NM_004688
NPC1	4864	NM_000271
NQO1	1728	NM_000903
OSBPL2	9885	NM_014835
PANX1	24145	NM_015368
PARP1	142	NM_001618
PBK	55872	NM_018492
PKMYT1	9088	NM_004203
PPP4R1	9989	NM_001042388
PSMB9	5698	NM_002800
PSME2	5721	NM_002818
PSMG1	8624	NM_003720
PTPLB	201562	NM_198402
RBM47	54502	NM_001098634
RNF13	11342	NM_007282
RNF141	50862	NM_016422
RRM1	6240	NM_001033
RUNX1	861	NM_001001890
SAMHD1	25939	NM_015474
SEMA3F	6405	NM_004186
SH2D4A	63898	NM_001174159
SHCBP1	79801	NM_024745
SIK1	150094	NM_173354
TAP1	6890	NM_000593
TFRC	7037	NM_001128148
TMC6	11322	NM_001127198
TNFAIP2	7127	NM_006291
TUBG1	7283	NM_001070
WDR55	54853	NM_017706
XRCC4	7518	NM_003401
BIRC3	330	NM_001165
CDKN2A	1029	NM_000077
CIB1	10519	NM_006384
GGCT	79017	NM_024051
PDCD10	11235	NM_007217
PHLDA2	7262	NM_003311
SHB	6461	NM_003028
TNFRSF10B	8795	NM_003842
TOP2A	7153	NM_001067
VDAC1	7416	NM_003374
ACTA2	59	NM_001141945
ANXA6	309	NM_001155
ATP2B4	493	NM_001001396
C11orf95	65998	NM_001144936
C12orf10	60314	NM_021640
C12orf35	55196	NM_018169
C3orf18	51161	NM_001171740
CALHM2	51063	NM_015916
COL5A1	1289	NM_000093
CSRP1	1465	NM_001193570
DAB2	1601	NM_001343
DDHD2	23259	NM_001164232
FERMT2	10979	NM_001134999
FLJ13197	79667	NR_026804
GALNT11	63917	NM_022087
GATA2	2624	NM_001145661
GLTSCR2	29997	NM_015710
GNG11	2791	NM_004126
HEY2	23493	NM_012259
IFT88	8100	NM_006531
KIAA0355	9710	NM_014686
KIAA0913	23053	NM_015037
MAP3K12	7786	NM_001193511
MAP4	4134	NM_001134364
MSRB2	22921	NM_012228
ORAI3	93129	NM_152288
PIP4K2B	8396	NM_003559
PLEKHA5	54477	NM_001143821
PLK3	1263	NM_004073
POMT1	10585	NM_001077365
PPT2	9374	NM_005155
PRKCDBP	112464	NM_145040
PTRF	284119	NM_012232
RASGRP2	10235	NM_001098670
SASH1	23328	NM_015278
SESN1	27244	NM_014454
SETBP1	26040	NM_001130110
THYN1	29087	NM_001037304
TTC3	7267	NM_001001894
ZNF862	643641	NM_001099220
FIS1	51024	NM_016068
KRT19	3880	NM_002276
GSTP1	2950	NM_000852
HPRT1	3251	NM_000194
PKP2	5318	NM_001005242
SDC4	6385	NM_002999
TICAM1	148022	NM_182919
ADD1	118	NM_001119
GPX7	2882	NM_015696
LAMB2	3913	NM_002292
MED16	10025	NM_005481
MSX1	4487	NM_002448
PTH1R	5745	NM_000316
ZNF248	57209	NM_021045

## Sheet: MAXCEBP
GeneSymbol	ENTREZ_GENE_ID	Refseq
ANXA3	306	NM_005139
CAPN2	824	NM_001146068
CHEK2	11200	NM_001005735
CKS1B	1163	NM_001826
DDR1	780	NM_001954
EFNA1	1942	NM_004428
ETFA	2108	NM_000126
IL4R	3566	NM_000418
ITPKC	80271	NM_025194
LAMB3	3914	NM_000228
MT2A	4502	NM_005953
NEAT1	283131	NR_028272
NEK2	4751	NM_002497
OXSR1	9943	NM_005109
PLAU	5328	NM_001145031
PLEK2	26499	NM_016445
PLOD2	5352	NM_000935
RRM2	6241	NM_001034
S100A6	6277	NM_014624
SLC20A1	6574	NM_005415
TAGLN2	8407	NM_003564
TNFAIP1	7126	NM_021137
DDIT4	54541	NM_019058
GPX1	2876	NM_000581
CYR61	3491	NM_001554
GYPC	2995	NM_002101
LAPTM4A	9741	NM_014713
LTBP3	4054	NM_001130144
ADIPOR1	51094	NM_001127687
BACH1	571	NM_001186
C11orf80	79703	NM_024650
C20orf24	55969	NM_018840
CISD1	55847	NM_018464
COPB2	9276	NM_004766
DIAPH1	1729	NM_001079812
DTL	51514	NM_016448
DUSP10	11221	NM_007207
EIF4E	1977	NM_001130678
ENTPD7	57089	NM_020354
GOT1	2805	NM_002079
HIST1H2AC	8334	NM_003512
HIST1H2AD	3013	NM_003530
HIST1H2AG	8969	NM_021064
HIST1H2BC	8347	NM_003526
HIST1H2BD	3017	NM_021063
HIST1H2BF	8343	NM_003522
HIST1H2BK	85236	NM_080593
HIST1H4H	8365	NM_003543
HK2	3099	NM_000189
HN1	51155	NM_001002032
ILF2	3608	NM_004515
INTS7	25896	NM_015434
ISG20	3669	NM_002201
ITGA2	3673	NM_002203
MAP2K3	5606	NM_002756
MRPS11	64963	NM_022839
NCBP1	4686	NM_002486
OAS1	4938	NM_001032409
RPA3	6119	NM_002947
RPN2	6185	NM_001135771
SERP1	27230	NM_014445
SP140L	93349	NM_138402
TOM1L1	10040	NM_005486
YAP1	10413	NM_001130145
BCL10	8915	NM_003921
GSPT1	2935	NM_001130006
IFI6	2537	NM_002038
MRPS30	10884	NM_016640
PAK1	5058	NM_001128620
ADAMTS1	9510	NM_006988
ATF3	467	NM_001030287
C16orf45	89927	NM_001142469
CALD1	800	NM_004342
CAP2	10486	NM_006366
CASD1	64921	NM_022900
CREB3L2	64764	NM_194071
GLI1	2735	NM_001160045
GLS	2744	NM_014905
IGFBP6	3489	NM_002178
MYST4	23522	NM_012330
NR2F1	7025	NM_005654
PDE2A	5138	NM_001143839
STAT5B	6777	NM_012448
TFE3	7030	NM_006521
TUBG2	27175	NM_016437
TXNIP	10628	NM_006472
VAMP5	10791	NM_006634
VIM	7431	NM_003380
JUN	3725	NM_002228
ABHD3	171586	NM_138340
ABHD5	51099	NM_016006
ANXA2	302	NM_001002857
APITD1	378708	NM_199294
ARL6IP1	23204	NM_015161
ASF1B	55723	NM_018154
ASS1	445	NM_000050
ATG3	64422	NM_022488
BCL3	602	NM_005178
BRCA2	675	NM_000059
BST2	684	NM_004335
C1GALT1	56913	NM_020156
C1orf135	79000	NM_024037
C20orf29	55317	NM_018347
C3orf37	56941	NM_001006109
CCNF	899	NM_001761
CCT5	22948	NM_012073
CD3EAP	10849	NM_012099
CDC20	991	NM_001255
CDC7	8317	NM_001134419
CDK2	1017	NM_001798
CHEK1	1111	NM_001114121
CKS2	1164	NM_001827
COQ2	27235	NM_015697
COX5A	9377	NM_004255
CSTF2	1478	NM_001325
DHFR	1719	NM_000791
DNMT1	1786	NM_001130823
DPP3	10072	NM_005700
DSN1	79980	NM_001145315
ELF4	2000	NM_001127197
EPB41L4B	54566	NM_018424
EXOC5	10640	NM_006544
FANCA	2175	NM_000135
FN3KRP	79672	NM_024619
GPR56	9289	NM_001145770
HDHD1	8226	NM_001135565
HNRNPF	3185	NM_001098204
IER5	51278	NM_016545
IL8	3576	NM_000584
ING2	3622	NM_001564
IRF1	3659	NM_002198
ISG15	9636	NM_005101
ITPR3	3710	NM_002224
JOSD1	9929	NM_014876
KIF20A	10112	NM_005733
KLF13	51621	NM_015995
LDHA	3939	NM_001135239
MAP2K1	5604	NM_002755
MAPK9	5601	NM_001135044
MCM2	4171	NM_004526
MCM3	4172	NM_002388
MCM6	4175	NM_005915
MELK	9833	NM_014791
MET	4233	NM_000245
MPP5	64398	NM_022474
MST1R	4486	NM_002447
MTHFS	10588	NM_006441
MUC1	4582	NM_001018016
MYO10	4651	NM_012334
MYO1E	4643	NM_004998
NEIL3	55247	NM_018248
NMI	9111	NM_004688
NPC1	4864	NM_000271
NQO1	1728	NM_000903
OSBPL2	9885	NM_014835
PANX1	24145	NM_015368
PARP1	142	NM_001618
PBK	55872	NM_018492
PKMYT1	9088	NM_004203
PPP4R1	9989	NM_001042388
PSMB9	5698	NM_002800
PSME2	5721	NM_002818
PSMG1	8624	NM_003720
PTPLB	201562	NM_198402
RBM47	54502	NM_001098634
RNF13	11342	NM_007282
RNF141	50862	NM_016422
RRM1	6240	NM_001033
RUNX1	861	NM_001001890
SAMHD1	25939	NM_015474
SEMA3F	6405	NM_004186
SH2D4A	63898	NM_001174159
SHCBP1	79801	NM_024745
SIK1	150094	NM_173354
TAP1	6890	NM_000593
TFRC	7037	NM_001128148
TMC6	11322	NM_001127198
TNFAIP2	7127	NM_006291
TUBG1	7283	NM_001070
WDR55	54853	NM_017706
XRCC4	7518	NM_003401
BIRC3	330	NM_001165
CDKN2A	1029	NM_000077
CIB1	10519	NM_006384
GGCT	79017	NM_024051
PDCD10	11235	NM_007217
PHLDA2	7262	NM_003311
SHB	6461	NM_003028
TNFRSF10B	8795	NM_003842
TOP2A	7153	NM_001067
VDAC1	7416	NM_003374
ACTA2	59	NM_001141945
ANXA6	309	NM_001155
ATP2B4	493	NM_001001396
C11orf95	65998	NM_001144936
C12orf10	60314	NM_021640
C12orf35	55196	NM_018169
C3orf18	51161	NM_001171740
CALHM2	51063	NM_015916
COL5A1	1289	NM_000093
CSRP1	1465	NM_001193570
DAB2	1601	NM_001343
DDHD2	23259	NM_001164232
FERMT2	10979	NM_001134999
FLJ13197	79667	NR_026804
GALNT11	63917	NM_022087
GATA2	2624	NM_001145661
GLTSCR2	29997	NM_015710
GNG11	2791	NM_004126
HEY2	23493	NM_012259
IFT88	8100	NM_006531
KIAA0355	9710	NM_014686
KIAA0913	23053	NM_015037
MAP3K12	7786	NM_001193511
MAP4	4134	NM_001134364
MSRB2	22921	NM_012228
ORAI3	93129	NM_152288
PIP4K2B	8396	NM_003559
PLEKHA5	54477	NM_001143821
PLK3	1263	NM_004073
POMT1	10585	NM_001077365
PPT2	9374	NM_005155
PRKCDBP	112464	NM_145040
PTRF	284119	NM_012232
RASGRP2	10235	NM_001098670
SASH1	23328	NM_015278
SESN1	27244	NM_014454
SETBP1	26040	NM_001130110
THYN1	29087	NM_001037304
TTC3	7267	NM_001001894
ZNF862	643641	NM_001099220
FIS1	51024	NM_016068
AAGAB	79719	NM_024666
ABCA7	10347	NM_019112
ACOT13	55856	NM_001160094
ACOT7	11332	NM_007274
ACP1	52	NM_001040649
ACTL6A	86	NM_004301
ACTR3	10096	NM_005721
ADK	132	NM_001123
ADSS	159	NM_001126
AGA	175	NM_000027
AGPS	8540	NM_003659
AK2	204	NM_001625
ANKRD5	63926	NM_022096
AP1S1	1174	NM_001283
APOBEC3B	9582	NM_004900
APOL6	80830	NM_030641
APOO	79135	NM_024122
ARAP2	116984	NM_015230
ARPC2	10109	NM_005731
ASCC3	10973	NM_006828
ASPM	259266	NM_018136
ATAD2	29028	NM_014109
ATP1A1	476	NM_000701
ATP6V1A	523	NM_001690
AURKA	6790	NM_003600
AURKB	9212	NM_004217
B4GALT3	8703	NM_003779
B4GALT4	8702	NM_003778
BCAR3	8412	NM_003567
BLM	641	NM_000057
BRCC3	79184	NM_001018055
BRIP1	83990	NM_032043
BTN3A3	10384	NM_006994
BUB1	699	NM_004336
C12orf49	79794	NM_024738
C12orf5	57103	NM_020375
C13orf34	79866	NM_024808
C14orf106	55320	NM_018353
C14orf143	90141	NM_145231
C14orf147	171546	NM_138288
C16orf61	56942	NM_020188
C1orf106	55765	NM_001142569
C21orf45	54069	NM_018944
C2orf49	79074	NM_024093
C6orf108	10591	NM_006443
C9orf46	55848	NM_018465
CBLC	23624	NM_001130852
CCDC21	64793	NM_022778
CCHCR1	54535	NM_001105563
CCNA2	890	NM_001237
CCNB1	891	NM_031966
CCNB2	9133	NM_004701
CD2AP	23607	NM_012120
CD58	965	NM_001144822
CDC25A	993	NM_001789
CDC6	990	NM_001254
CDC73	79577	NM_024529
CDCA8	55143	NM_018101
CDK1	983	NM_001170406
CDK2AP2	10263	NM_005851
CDV3	55573	NM_001134422
CENPA	1058	NM_001042426
CENPE	1062	NM_001813
CENPI	2491	NM_006733
CENPN	55839	NM_001100624
CEP55	55165	NM_001127182
CEP72	55722	NM_018140
CGGBP1	8545	NM_001008390
CHAF1A	10036	NM_005483
CHMP1B	57132	NM_020412
CIITA	4261	NM_000246
CINP	51550	NM_001177611
CIT	11113	NM_007174
CKLF	51192	NM_001040138
CLIC1	1192	NM_001288
CNIH	10175	NM_005776
CNIH4	29097	NM_014184
COMMD4	54939	NM_017828
CORO1C	23603	NM_014325
COX17	10063	NM_005694
DCLRE1A	9937	NM_014881
DCLRE1B	64858	NM_022836
DDX39	10212	NM_005804
DEK	7913	NM_001134709
DENND1B	163486	NM_001195215
DEPDC1	55635	NM_001114120
DERL1	79139	NM_001134671
DNA2	1763	NM_001080449
DNAJA1	3301	NM_001539
DNAJC9	23234	NM_015190
DONSON	29980	NM_017613
DSCC1	79075	NM_024094
DSG2	1829	NM_001943
E2F8	79733	NM_024680
EBP	10682	NM_006579
EDEM1	9695	NM_014674
EHD4	30844	NM_139265
EIF2S1	1965	NM_004094
EIF4A3	9775	NM_014740
EIF4EBP1	1978	NM_004095
EIF5	1983	NM_001969
ELK4	2005	NM_001973
EML2	24139	NM_001193268
EML4	27436	NM_001145076
EMP2	2013	NM_001424
EPHA2	1969	NM_004431
EPN3	55040	NM_017957
EPPK1	83481	NM_031308
ERAP1	51752	NM_001040458
ERO1L	30001	NM_014584
ETS2	2114	NM_005239
EXO1	9156	NM_003686
EXOC2	55770	NM_018303
EZH2	2146	NM_004456
EZR	7430	NM_001111077
F11R	50848	NM_016946
FAM49B	51571	NM_016623
FAM59A	64762	NM_022751
FAM64A	54478	NM_001195228
FANCG	2189	NM_004629
FANCI	55215	NM_001113378
FAT1	2195	NM_005245
FEN1	2237	NM_004111
FOXE1	2304	NM_004473
FRAT2	23401	NM_012083
FYB	2533	NM_001465
GART	2618	NM_000819
GCH1	2643	NM_000161
GGH	8836	NM_003878
GINS2	51659	NM_016095
GINS4	84296	NM_032336
GJB3	2707	NM_001005752
GLRX3	10539	NM_006541
GMPS	8833	NM_003875
GOLT1B	51026	NM_016072
GPD2	2820	NM_000408
GPR126	57211	NM_001032394
GPR157	80045	NM_024980
GRB2	2885	NM_002086
H2AFX	3014	NM_002105
H2AFY	9555	NM_001040158
H2AFZ	3015	NM_002106
HAT1	8520	NM_003642
HAUS4	54930	NM_001166269
HCCS	3052	NM_001122608
HCP5	10866	NM_006674
HDGF	3068	NM_001126050
HELLS	3070	NM_018063
HIF1A	3091	NM_001530
HIST1H1C	3006	NM_005319
HIST1H2AM	8336	NM_003514
HIST1H2BH	8345	NM_003524
HIST1H2BI	8346	NM_003525
HIST1H3H	8357	NM_003536
HJURP	55355	NM_018410
HMMR	3161	NM_001142556
HN1L	90861	NM_144570
HNRNPAB	3182	NM_004499
HOOK2	29911	NM_001100176
HPSE	10855	NM_001098540
HRSP12	10247	NM_005836
ICAM1	3383	NM_000201
ICMT	23463	NM_012405
IDH2	3418	NM_002168
IER3IP1	51124	NM_016097
IFI35	3430	NM_005533
IFIH1	64135	NM_022168
IMP3	55272	NM_018285
IMPAD1	54928	NM_017813
IRAK1	3654	NM_001025242
IRF9	10379	NM_006084
ISG20L2	81875	NM_030980
ITCH	83737	NM_031483
KCNK1	3775	NM_002245
KCTD5	54442	NM_018992
KIAA0090	23065	NM_015047
KIAA0101	9768	NM_001029989
KIF11	3832	NM_004523
KIF14	9928	NM_014875
KIF18A	81930	NM_031217
KIF2A	3796	NM_001098511
KIF2C	11004	NM_006845
KIF4A	24137	NM_012310
KIFC1	3833	NM_002263
KNTC1	9735	NM_014708
KYNU	8942	NM_001032998
LAGE3	8270	NM_006014
LAP3	51056	NM_015907
LDLR	3949	NM_000527
LGMN	5641	NM_001008530
LIG1	3978	NM_000234
LLGL2	3993	NM_001015002
LMAN1	3998	NM_005570
LOC100505584	100505584	NM_175617
LOC100510712	100510712	NM_002455
LPAR2	9170	NM_004720
LPCAT1	79888	NM_024830
LRRC16A	55604	NM_001173977
LRRC8B	23507	NM_001134476
LSR	51599	NM_015925
LYN	4067	NM_001111097
MAD2L1	4085	NM_002358
MAP3K9	4293	NM_033141
MARCH5	54708	NM_017824
MCM10	55388	NM_018518
MCM7	4176	NM_005916
MCTS1	28985	NM_001137554
MICALL2	79778	NM_182924
MICB	4277	NM_005931
MKI67	4288	NM_001145966
MLF1IP	79682	NM_024629
MPHOSPH6	10200	NM_005792
MRPL11	65003	NM_016050
MRPL3	11222	NM_007208
MRPL35	51318	NM_016622
MRPL42	28977	NM_014050
MRPS12	6183	NM_021107
MRPS15	64960	NM_031280
MRPS7	51081	NM_015971
MT1F	4494	NM_005949
MT1X	4501	NM_005952
MTHFD1	4522	NM_005956
MTHFD2	10797	NM_006636
MX1	4599	NM_001144925
MYCBP	26292	NM_012333
MYO1B	4430	NM_001130158
NAA50	80218	NM_025146
NADK	65220	NM_023018
NAMPT	10135	NM_005746
NAPG	8774	NM_003826
NCAPG	64151	NM_022346
NCAPG2	54892	NM_017760
NCAPH	23397	NM_015341
NCK1	4690	NM_001190796
NCOA3	8202	NM_001174087
NDC80	10403	NM_006101
NEDD4L	23327	NM_001144964
NETO2	81831	NM_018092
NUBP1	4682	NM_002484
NUDT1	4521	NM_002452
NUDT21	11051	NM_007006
NUP210	23225	NM_024923
NUP85	79902	NM_024844
NUSAP1	51203	NM_001129897
NXT2	55916	NM_018698
OAS3	4940	NM_006187
OIP5	11339	NM_007280
ORC1	4998	NM_001190818
OSBPL3	26031	NM_015550
OSMR	9180	NM_001168355
OSTF1	26578	NM_012383
P2RX5	5026	NM_002561
PAQR4	124222	NM_152341
PCK2	5106	NM_001018073
PCNA	5111	NM_002592
PDAP1	11333	NM_014891
PDSS1	23590	NM_014317
PEX13	5194	NM_002618
PFDN6	10471	NM_001185181
PFKP	5214	NM_002627
PGK1	5230	NM_000291
PHF10	55274	NM_018288
PHKA1	5255	NM_001122670
PIGA	5277	NM_002641
PIGZ	80235	NM_025163
PIK3CA	5290	NM_006218
PLCXD1	55344	NM_018390
PLK4	10733	NM_001190799
PLSCR1	5359	NM_021105
PNO1	56902	NM_020143
PNP	4860	NM_000270
PNPO	55163	NM_018129
POLA1	5422	NM_016937
POLE3	54107	NM_017443
POLQ	10721	NM_199420
POLR2D	5433	NM_004805
PPAP2C	8612	NM_003712
PPP1R2	5504	NM_006241
PRC1	9055	NM_003981
PRIM1	5557	NM_000946
PRRG4	79056	NM_024081
PSMA5	5686	NM_002790
PSMA6	5687	NM_002791
PSMA7	5688	NM_002792
PSMB2	5690	NM_002794
PSMB5	5693	NM_001130725
PSMB7	5695	NM_002799
PSMB8	5696	NM_004159
PSMC3	5702	NM_002804
PSMD11	5717	NM_002815
PSMD12	5718	NM_002816
PSMD14	10213	NM_005805
PSMD2	5708	NM_002808
PTER	9317	NM_001001484
PTPLAD1	51495	NM_016395
PTPRK	5796	NM_001135648
PTTG1	9232	NM_004219
PVR	5817	NM_001135768
RAB20	55647	NM_017817
RABIF	5877	NM_002871
RAD51	5888	NM_001164269
RAD51C	5889	NM_002876
RALA	5898	NM_005402
RANBP1	5902	NM_002882
RER1	11079	NM_007033
RFC4	5984	NM_002916
RFX5	5993	NM_000449
RNASEH1	246243	NM_002936
RNASEH2A	10535	NM_006397
RNF19B	127544	NM_001127361
RNF43	54894	NM_017763
ROD1	9991	NM_001163788
RPE	6120	NM_006916
RPL39L	116832	NM_052969
RPN1	6184	NM_002950
RPRD1A	55197	NM_018170
RRP15	51018	NM_016052
RTCD1	8634	NM_001130841
SAR1B	51128	NM_001033503
SDHB	6390	NM_003000
SEC23B	10483	NM_001172745
SELT	51714	NM_016275
SENP2	59343	NM_021627
SH2D3A	10045	NM_005490
SIPA1L3	23094	NM_015073
SKA1	220134	NM_001039535
SKAP2	8935	NM_003930
SLBP	7884	NM_006527
SLC16A3	9123	NM_001042422
SLC25A40	55972	NM_018843
SLC25A5	292	NM_001152
SLC26A6	65010	NM_001040454
SLC27A2	11001	NM_001159629
SLC31A1	1317	NM_001859
SLC35A2	7355	NM_001032289
SLC35A3	23443	NM_012243
SLC38A1	81539	NM_001077484
SLMO2	51012	NM_016045
SMC1A	8243	NM_006306
SMC4	10051	NM_001002800
SMEK1	55671	NM_032560
SNAPC1	6617	NM_003082
SNRNP25	79622	NM_024571
SNRPB	6628	NM_003091
SNRPD1	6632	NM_006938
SNRPG	6637	NM_003096
SNX10	29887	NM_013322
SOAT1	6646	NM_003101
SPAG1	6674	NM_003114
SPAG5	10615	NM_006461
SPC25	57405	NM_020675
SRPK1	6732	NM_003137
STIL	6491	NM_001048166
STRA13	201254	NM_144998
STYK1	55359	NM_018423
SYT17	51760	NM_016524
TACO1	51204	NM_016360
TACSTD2	4070	NM_002353
TAP2	6891	NM_000544
TBC1D22A	25771	NM_014346
TDP1	55775	NM_001008744
TFAP2A	7020	NM_001032280
TFDP1	7027	NM_007111
TFG	10342	NM_001007565
TIMM17B	10245	NM_001167947
TJP2	9414	NM_001170414
TM4SF1	4071	NM_014220
TMCO1	54499	NM_019026
TMEM106C	79022	NM_001143841
TMEM14B	81853	NM_001127711
TMEM165	55858	NM_018475
TMEM30A	55754	NM_001143958
TMEM48	55706	NM_001168551
TMEM51	55092	NM_001136216
TMEM97	27346	NM_014573
TMPO	7112	NM_001032283
TOP1	7150	NM_003286
TOPBP1	11073	NM_007027
TOR1B	27348	NM_014506
TRIP11	9321	NM_004239
TRIP13	9319	NM_001166260
TSPAN1	10103	NM_005727
TTK	7272	NM_001166691
TYMS	7298	NM_001071
UBE2C	11065	NM_007019
UBE2D3	7323	NM_003340
UBE2S	27338	NM_014501
UBR7	55148	NM_001100417
UCHL5	51377	NM_015984
UCK2	7371	NM_012474
UMPS	7372	NM_000373
UNG	7374	NM_003362
USP18	11274	NM_017414
VAPA	9218	NM_003574
VDR	7421	NM_000376
VRK1	7443	NM_003384
VRK2	7444	NM_001130480
WDHD1	11169	NM_001008396
WDR76	79968	NM_001167941
WHSC1	7468	NM_001042424
YWHAH	7533	NM_003405
YWHAZ	7534	NM_001135699
ZNF165	7718	NM_003447
ZWILCH	55055	NM_017975
ZWINT	11130	NM_001005413
ARF6	382	NM_001663
ARHGEF16	27237	NM_014448
ATG5	9474	NM_004849
BAK1	578	NM_001188
BCL2L11	10018	NM_006538
BIRC5	332	NM_001012270
BRCA1	672	NM_007294
BUB1B	701	NM_001211
CASP3	836	NM_004346
CYCS	54205	NM_018947
DHCR24	1718	NM_014762
ESPL1	9700	NM_012291
FAM82A2	55177	NM_018145
FASTKD5	60493	NM_021826
GLRX2	51022	NM_016066
GPR109B	8843	NM_006018
HTATIP2	10553	NM_001098520
IL1A	3552	NM_000575
MSH2	4436	NM_000251
NRAS	4893	NM_002524
PHLDA1	22822	NM_007350
SGPL1	8879	NM_003901
SIVA1	10572	NM_006427
SOD2	6648	NM_000636
STAT1	6772	NM_007315
STK17A	9263	NM_004760
STK17B	9262	NM_004226
TNFAIP3	7128	NM_006290
TRAF2	7186	NM_021138
ABCG2	9429	NM_004827
ADAM22	53616	NM_004194
ADARB1	104	NM_001112
AMPD2	271	NM_004037
AP1S2	8905	NM_003916
ARHGAP10	79658	NM_024605
ARHGEF10	9639	NM_014629
ARL1	400	NM_001177
ARL3	403	NM_004311
ASMTL	8623	NM_001173473
ASTN2	23245	NM_001184734
AXL	558	NM_001699
B3GNT1	11041	NM_006876
BBS1	582	NM_024649
BDH2	56898	NM_020139
BIN1	274	NM_004305
C11orf2	738	NM_013265
C11orf49	79096	NM_001003676
C12orf51	283450	NM_001109662
C17orf108	201229	NM_001076680
C4orf46	201725	NM_001008393
C6orf48	50854	NM_001040437
CARKD	55739	NM_018210
CASC3	22794	NM_007359
CAT	847	NM_001752
CCDC92	80212	NM_025140
CCNB1IP1	57820	NM_021178
CD248	57124	NM_020404
CDK20	23552	NM_001039803
CETN2	1069	NM_004344
CHN1	1123	NM_001025201
CHST10	9486	NM_004854
CILP	8483	NM_003613
CIRBP	1153	NM_001280
CLEC3B	7123	NM_003278
COL5A3	50509	NM_015719
CRY2	1408	NM_001127457
CSNK1D	1453	NM_001893
CTSF	8722	NM_003793
DEAF1	10522	NM_021008
DENND5A	23258	NM_015213
DES	1674	NM_001014286
DEXI	28955	NM_014015
DIAPH2	1730	NM_006729
DNAJB2	3300	NM_001039550
DSTYK	25778	NM_015375
DYNC2H1	79659	NM_001080463
EFHC1	114327	NM_001172420
EGR1	1958	NM_001964
EGR2	1959	NM_000399
EID1	23741	NM_014335
EIF3G	8666	NM_003755
EIF3L	51386	NM_016091
EIF4B	1975	NM_001417
ENG	2022	NM_000118
EPN2	22905	NM_001102664
ESD	2098	NM_001984
FABP6	2172	NM_001040442
FAM119B	25895	NM_015433
FAM127A	8933	NM_001078171
FAM48A	55578	NM_001014286
FAM53B	9679	NM_014661
FBLN5	10516	NM_006329
FBN1	2200	NM_000138
FGFR1	2260	NM_001174063
FGFR1OP	11116	NM_007045
FKBP10	60681	NM_021939
FKBP9	11328	NM_007270
FNBP1	23048	NM_015033
FOS	2353	NM_005252
FSTL1	11167	NM_007085
FXYD1	5348	NM_005031
FYN	2534	NM_002037
FZD2	2535	NM_001466
FZD4	8322	NM_012193
GAS6	2621	NM_000820
GOLGA7	51125	NM_001002296
GPER	2852	NM_001039966
GPR124	25960	NM_032777
GPR125	166647	NM_145290
GSTA4	2941	NM_001512
HDAC5	10014	NM_001015053
HNMT	3176	NM_001024074
HNRNPA0	10949	NM_006805
HOXA11	3207	NM_005523
HPGD	3248	NM_000860
HSD11B2	3291	NM_000196
HSD17B14	51171	NM_016246
HSPA12A	259217	NM_025015
HTRA1	5654	NM_002775
IER2	9592	NM_004907
IFFO1	25900	NM_001039670
IL11RA	3590	NM_001142784
INPP5A	3632	NM_005539
INTS3	65123	NM_023015
JUND	3727	NM_005354
KANK2	25959	NM_001136191
KANK3	256949	NM_198471
KDM4B	23030	NM_015015
KHDRBS3	10656	NM_006558
KIAA0232	9778	NM_001100590
KIDINS220	57498	NM_020738
KLC1	3831	NM_001130107
LARP6	55323	NM_018357
LDOC1	23641	NM_012317
LEPRE1	64175	NM_001146289
LEPROTL1	23484	NM_001128208
LIPT1	51601	NM_015929
LOC100291393	100291393	NM_012435
LOC728392	22861	NM_001033053
LONP2	83752	NM_031490
LPHN1	22859	NM_001008701
LTBP4	8425	NM_001042544
MAPK10	5602	NM_002753
MDFIC	29969	NM_001166345
MEIS1	4211	NM_002398
MXRA7	439921	NM_001008528
MXRA8	54587	NM_032348
MYH10	4628	NM_005964
N4BP2L2	10443	NM_014887
NCDN	23154	NM_001014839
NDST2	8509	NM_003635
NEK1	4750	NM_012224
NEK3	4752	NM_001146099
NELF	26012	NM_001130969
NES	10763	NM_006617
NOL12	11078	NM_001039141
NPDC1	56654	NM_015392
NR2F2	7026	NM_001145155
NRXN2	9379	NM_015080
NUMA1	4926	NM_006185
OAZ2	4947	NM_002537
OGG1	4968	NM_002542
OSR2	116039	NM_001142462
PACRG	135138	NM_001080378
PARVA	55742	NM_018222
PBXIP1	57326	NM_020524
PCOLCE	5118	NM_002593
PDZD8	118987	NM_173791
PEBP1	5037	NM_002567
PECI	10455	NM_001166010
PGRMC2	10424	NM_006320
PHLDB1	23187	NM_001144758
PKD1	5310	NM_000296
PKD2	5311	NM_000297
PKIG	11142	NM_007066
PLCL2	23228	NM_001144382
PLXDC1	57125	NM_020405
PNMA1	9240	NM_006029
PODXL	5420	NM_001018111
POGZ	23126	NM_001194937
PPAP2A	8611	NM_003711
PPP3CB	5532	NM_001142353
RAPGEF3	10411	NM_001098531
RBPJ	3516	NM_005349
REXO2	25996	NM_015523
RGL1	23179	NM_015149
RGS10	6001	NM_001005339
RHOBTB1	9886	NM_014836
RPL23	9349	NM_000978
RPL34	6164	NM_000995
RSAD1	55316	NM_018346
RWDD2A	112611	NM_033411
SAFB2	9667	NM_014649
SCARA3	51435	NM_016240
SEC31A	22872	NM_001077206
SETMAR	6419	NM_006515
SGCE	8910	NM_001099400
SIDT2	51092	NM_001040455
SIK3	23387	NM_025164
SLC29A3	55315	NM_001174098
SLIT2	9353	NM_004787
SMARCC2	6601	NM_001130420
SMG6	23293	NM_001170957
SMPD1	6609	NM_000543
SOCS2	8835	NM_003877
SRF	6722	NM_003131
ST3GAL2	6483	NM_006927
STX18	53407	NM_016930
STX7	8417	NM_003569
SUOX	6821	NM_000456
SUV420H1	51111	NM_016028
SYNRG	11276	NM_001163544
SYT11	23208	NM_152280
TAGLN	6876	NM_001001522
TBC1D16	125058	NM_019020
TBX3	6926	NM_005996
TCEAL4	79921	NM_001006935
TCF12	6938	NM_003205
TCF21	6943	NM_003206
TENC1	23371	NM_015319
TERF2IP	54386	NM_018975
TGFB1I1	7041	NM_001042454
THRA	7067	NM_001190918
TIMP3	7078	NM_000362
TJP1	7082	NM_003257
TMEM231	79583	NM_001077416
TNKS	8658	NM_003747
TRDMT1	1787	NM_004412
TRIOBP	11078	NM_001039141
TSPAN31	6302	NM_005981
TSPYL2	64061	NM_022117
TSPYL4	23270	NM_021648
TTC28	23331	NM_001145418
TTLL3	26140	NM_001025930
TUBA1A	7846	NM_006009
TUBGCP4	27229	NM_014444
UAP1L1	91373	NM_207309
UBL3	5412	NM_007106
UQCRB	7381	NM_006294
USP11	8237	NM_004651
USPL1	10208	NM_005800
VAT1	10493	NM_006373
VPS28	51160	NM_016208
WDFY3	23001	NM_014991
WDR13	64743	NM_001166426
WDR6	11180	NM_018031
WFS1	7466	NM_001145853
YPEL5	51646	NM_001127399
ZCCHC24	219654	NM_153367
ZDHHC17	23390	NM_015336
ZEB1	6935	NM_001128128
ZFP2	80108	NM_030613
ZFP36	7538	NM_003407
ZFP36L2	678	NM_006887
ZMIZ1	57178	NM_020338
ZMYND11	10771	NM_001161482
ZNF202	7753	NM_003455
ZNF443	10224	NM_005815
ZNF510	22869	NM_014930
ACTC1	70	NM_005159
ARHGEF17	9828	NM_014786
CSRNP2	81566	NM_030809
FOXL2	668	NM_023067
GULP1	51454	NM_016315
LGALS1	3956	NM_002305
NISCH	11188	NM_007184
PDCD4	27250	NM_014456
PPM1F	9647	NM_014634
PPP3CC	5533	NM_005605
RBM5	10181	NM_005778
TRAF3IP2	10758	NM_001164281

## Sheet: E2FNFY
GeneSymbol	ENTREZ_GENE_ID	Refseq
CHEK2	11200	NM_001005735
CKS1B	1163	NM_001826
EFNA1	1942	NM_004428
ETFA	2108	NM_000126
IL4R	3566	NM_000418
ITPKC	80271	NM_025194
MT2A	4502	NM_005953
NEAT1	283131	NR_028272
NEK2	4751	NM_002497
OXSR1	9943	NM_005109
PLAU	5328	NM_001145031
PLEK2	26499	NM_016445
PLOD2	5352	NM_000935
RRM2	6241	NM_001034
S100A6	6277	NM_014624
SLC20A1	6574	NM_005415
TAGLN2	8407	NM_003564
TNFAIP1	7126	NM_021137
DDIT4	54541	NM_019058
GPX1	2876	NM_000581
CYR61	3491	NM_001554
LAPTM4A	9741	NM_014713
KRT19	3880	NM_002276
ADIPOR1	51094	NM_001127687
BACH1	571	NM_001186
C11orf80	79703	NM_024650
C20orf24	55969	NM_018840
CISD1	55847	NM_018464
COPB2	9276	NM_004766
DIAPH1	1729	NM_001079812
DTL	51514	NM_016448
DUSP10	11221	NM_007207
EIF4E	1977	NM_001130678
ENTPD7	57089	NM_020354
GOT1	2805	NM_002079
HIST1H2AC	8334	NM_003512
HIST1H2AD	3013	NM_003530
HIST1H2AG	8969	NM_021064
HIST1H2BC	8347	NM_003526
HIST1H2BD	3017	NM_021063
HIST1H2BF	8343	NM_003522
HIST1H2BK	85236	NM_080593
HIST1H4H	8365	NM_003543
HK2	3099	NM_000189
HN1	51155	NM_001002032
ILF2	3608	NM_004515
INTS7	25896	NM_015434
ISG20	3669	NM_002201
MAP2K3	5606	NM_002756
NCBP1	4686	NM_002486
RPN2	6185	NM_001135771
SERP1	27230	NM_014445
YAP1	10413	NM_001130145
BCL10	8915	NM_003921
GSPT1	2935	NM_001130006
IFI6	2537	NM_002038
MRPS30	10884	NM_016640
C16orf45	89927	NM_001142469
CALD1	800	NM_004342
CREB3L2	64764	NM_194071
GLI1	2735	NM_001160045
GLS	2744	NM_014905
MYST4	23522	NM_012330
NR2F1	7025	NM_005654
TFE3	7030	NM_006521
TXNIP	10628	NM_006472
VIM	7431	NM_003380
JUN	3725	NM_002228
ABHD5	51099	NM_016006
ANXA2	302	NM_001002857
APITD1	378708	NM_199294
ARL6IP1	23204	NM_015161
ASF1B	55723	NM_018154
ATG3	64422	NM_022488
BRCA2	675	NM_000059
BST2	684	NM_004335
C1GALT1	56913	NM_020156
C1orf135	79000	NM_024037
C3orf37	56941	NM_001006109
CCNF	899	NM_001761
CCT5	22948	NM_012073
CD3EAP	10849	NM_012099
CDC20	991	NM_001255
CDC7	8317	NM_001134419
CDK2	1017	NM_001798
CHEK1	1111	NM_001114121
CKS2	1164	NM_001827
COQ2	27235	NM_015697
COX5A	9377	NM_004255
DNMT1	1786	NM_001130823
DPP3	10072	NM_005700
DSN1	79980	NM_001145315
EPB41L4B	54566	NM_018424
EXOC5	10640	NM_006544
FANCA	2175	NM_000135
HDHD1	8226	NM_001135565
HNRNPF	3185	NM_001098204
IER5	51278	NM_016545
ING2	3622	NM_001564
IRF1	3659	NM_002198
ITPR3	3710	NM_002224
JOSD1	9929	NM_014876
KIF20A	10112	NM_005733
KLF13	51621	NM_015995
LDHA	3939	NM_001135239
MAP2K1	5604	NM_002755
MAPK9	5601	NM_001135044
MCM2	4171	NM_004526
MCM3	4172	NM_002388
MCM6	4175	NM_005915
MELK	9833	NM_014791
MET	4233	NM_000245
MPP5	64398	NM_022474
MST1R	4486	NM_002447
MTHFS	10588	NM_006441
MUC1	4582	NM_001018016
MYO1E	4643	NM_004998
NEIL3	55247	NM_018248
NQO1	1728	NM_000903
OSBPL2	9885	NM_014835
PANX1	24145	NM_015368
PARP1	142	NM_001618
PBK	55872	NM_018492
PKMYT1	9088	NM_004203
PSMB9	5698	NM_002800
PSME2	5721	NM_002818
PSMG1	8624	NM_003720
RNF13	11342	NM_007282
RRM1	6240	NM_001033
RUNX1	861	NM_001001890
SAMHD1	25939	NM_015474
SH2D4A	63898	NM_001174159
SHCBP1	79801	NM_024745
SIK1	150094	NM_173354
TAP1	6890	NM_000593
TFRC	7037	NM_001128148
TUBG1	7283	NM_001070
XRCC4	7518	NM_003401
BIRC3	330	NM_001165
CDKN2A	1029	NM_000077
CIB1	10519	NM_006384
GGCT	79017	NM_024051
PDCD10	11235	NM_007217
PHLDA2	7262	NM_003311
SHB	6461	NM_003028
TNFRSF10B	8795	NM_003842
TOP2A	7153	NM_001067
ACTA2	59	NM_001141945
ANXA6	309	NM_001155
C3orf18	51161	NM_001171740
COL5A1	1289	NM_000093
CSRP1	1465	NM_001193570
DDHD2	23259	NM_001164232
FERMT2	10979	NM_001134999
GALNT11	63917	NM_022087
GATA2	2624	NM_001145661
GLTSCR2	29997	NM_015710
HEY2	23493	NM_012259
KIAA0913	23053	NM_015037
MAP3K12	7786	NM_001193511
MAP4	4134	NM_001134364
ORAI3	93129	NM_152288
PIP4K2B	8396	NM_003559
PLK3	1263	NM_004073
PRKCDBP	112464	NM_145040
PTRF	284119	NM_012232
SESN1	27244	NM_014454
TTC3	7267	NM_001001894
ZNF862	643641	NM_001099220
PKP2	5318	NM_001005242
ADD1	118	NM_001119
MED16	10025	NM_005481
MSX1	4487	NM_002448
AAGAB	79719	NM_024666
ABCA7	10347	NM_019112
ACOT13	55856	NM_001160094
ACOT7	11332	NM_007274
ACP1	52	NM_001040649
ACTL6A	86	NM_004301
ADK	132	NM_001123
ADSS	159	NM_001126
AGA	175	NM_000027
AGPS	8540	NM_003659
AK2	204	NM_001625
ANKRD5	63926	NM_022096
AP1S1	1174	NM_001283
APOBEC3B	9582	NM_004900
APOL6	80830	NM_030641
APOO	79135	NM_024122
ARPC2	10109	NM_005731
ASPM	259266	NM_018136
ATAD2	29028	NM_014109
ATP6V1A	523	NM_001690
AURKA	6790	NM_003600
AURKB	9212	NM_004217
BLM	641	NM_000057
BRCC3	79184	NM_001018055
BRIP1	83990	NM_032043
BTN3A3	10384	NM_006994
BUB1	699	NM_004336
C12orf49	79794	NM_024738
C12orf5	57103	NM_020375
C13orf34	79866	NM_024808
C14orf106	55320	NM_018353
C14orf143	90141	NM_145231
C14orf147	171546	NM_138288
C16orf61	56942	NM_020188
C21orf45	54069	NM_018944
C2orf49	79074	NM_024093
C9orf46	55848	NM_018465
CCDC21	64793	NM_022778
CCHCR1	54535	NM_001105563
CCNA2	890	NM_001237
CCNB1	891	NM_031966
CCNB2	9133	NM_004701
CD58	965	NM_001144822
CDC25A	993	NM_001789
CDC6	990	NM_001254
CDC73	79577	NM_024529
CDCA8	55143	NM_018101
CDK1	983	NM_001170406
CDK2AP2	10263	NM_005851
CDV3	55573	NM_001134422
CENPA	1058	NM_001042426
CENPE	1062	NM_001813
CENPI	2491	NM_006733
CENPN	55839	NM_001100624
CEP55	55165	NM_001127182
CGGBP1	8545	NM_001008390
CHAF1A	10036	NM_005483
CIT	11113	NM_007174
CKLF	51192	NM_001040138
CNIH	10175	NM_005776
CNIH4	29097	NM_014184
COMMD4	54939	NM_017828
CORO1C	23603	NM_014325
COX17	10063	NM_005694
DCLRE1B	64858	NM_022836
DDX39	10212	NM_005804
DEK	7913	NM_001134709
DEPDC1	55635	NM_001114120
DERL1	79139	NM_001134671
DNA2	1763	NM_001080449
DNAJA1	3301	NM_001539
DNAJC9	23234	NM_015190
DONSON	29980	NM_017613
DSCC1	79075	NM_024094
E2F8	79733	NM_024680
EBP	10682	NM_006579
EDEM1	9695	NM_014674
EHD4	30844	NM_139265
EIF2S1	1965	NM_004094
EIF4EBP1	1978	NM_004095
EIF5	1983	NM_001969
ELK4	2005	NM_001973
EML2	24139	NM_001193268
EML4	27436	NM_001145076
EMP2	2013	NM_001424
ERAP1	51752	NM_001040458
ERO1L	30001	NM_014584
ETS2	2114	NM_005239
EXO1	9156	NM_003686
EXOC2	55770	NM_018303
EZH2	2146	NM_004456
EZR	7430	NM_001111077
F11R	50848	NM_016946
FAM49B	51571	NM_016623
FAM59A	64762	NM_022751
FAM64A	54478	NM_001195228
FANCG	2189	NM_004629
FANCI	55215	NM_001113378
FAT1	2195	NM_005245
FEN1	2237	NM_004111
GART	2618	NM_000819
GCH1	2643	NM_000161
GGH	8836	NM_003878
GINS2	51659	NM_016095
GINS4	84296	NM_032336
GMPS	8833	NM_003875
GOLT1B	51026	NM_016072
GPD2	2820	NM_000408
H2AFX	3014	NM_002105
H2AFY	9555	NM_001040158
H2AFZ	3015	NM_002106
HAT1	8520	NM_003642
HAUS4	54930	NM_001166269
HCCS	3052	NM_001122608
HCP5	10866	NM_006674
HDGF	3068	NM_001126050
HELLS	3070	NM_018063
HIF1A	3091	NM_001530
HIST1H1C	3006	NM_005319
HIST1H2AM	8336	NM_003514
HIST1H2BH	8345	NM_003524
HIST1H2BI	8346	NM_003525
HIST1H3H	8357	NM_003536
HJURP	55355	NM_018410
HMMR	3161	NM_001142556
HN1L	90861	NM_144570
HNRNPAB	3182	NM_004499
HPSE	10855	NM_001098540
HRSP12	10247	NM_005836
ICAM1	3383	NM_000201
ICMT	23463	NM_012405
IDH2	3418	NM_002168
IMP3	55272	NM_018285
IMPAD1	54928	NM_017813
IRF9	10379	NM_006084
ISG20L2	81875	NM_030980
ITCH	83737	NM_031483
KCNK1	3775	NM_002245
KCTD5	54442	NM_018992
KIAA0101	9768	NM_001029989
KIF11	3832	NM_004523
KIF14	9928	NM_014875
KIF18A	81930	NM_031217
KIF2A	3796	NM_001098511
KIF2C	11004	NM_006845
KIF4A	24137	NM_012310
KIFC1	3833	NM_002263
KNTC1	9735	NM_014708
KYNU	8942	NM_001032998
LAGE3	8270	NM_006014
LDLR	3949	NM_000527
LGMN	5641	NM_001008530
LIG1	3978	NM_000234
LLGL2	3993	NM_001015002
LMAN1	3998	NM_005570
LOC100510712	100510712	NM_002455
LPCAT1	79888	NM_024830
LRRC8B	23507	NM_001134476
LSR	51599	NM_015925
MAD2L1	4085	NM_002358
MAP3K9	4293	NM_033141
MARCH5	54708	NM_017824
MCM10	55388	NM_018518
MCM7	4176	NM_005916
MICALL2	79778	NM_182924
MICB	4277	NM_005931
MKI67	4288	NM_001145966
MLF1IP	79682	NM_024629
MRPL11	65003	NM_016050
MRPL3	11222	NM_007208
MRPL42	28977	NM_014050
MRPS12	6183	NM_021107
MTHFD1	4522	NM_005956
MTHFD2	10797	NM_006636
MYCBP	26292	NM_012333
NAA50	80218	NM_025146
NADK	65220	NM_023018
NAMPT	10135	NM_005746
NAPG	8774	NM_003826
NCAPG	64151	NM_022346
NCAPG2	54892	NM_017760
NCAPH	23397	NM_015341
NCOA3	8202	NM_001174087
NDC80	10403	NM_006101
NETO2	81831	NM_018092
NUBP1	4682	NM_002484
NUDT1	4521	NM_002452
NUDT21	11051	NM_007006
NUP210	23225	NM_024923
NUP85	79902	NM_024844
NUSAP1	51203	NM_001129897
NXT2	55916	NM_018698
OAS3	4940	NM_006187
OIP5	11339	NM_007280
ORC1	4998	NM_001190818
OSBPL3	26031	NM_015550
OSMR	9180	NM_001168355
OSTF1	26578	NM_012383
P2RX5	5026	NM_002561
PAQR4	124222	NM_152341
PCK2	5106	NM_001018073
PCNA	5111	NM_002592
PDSS1	23590	NM_014317
PEX13	5194	NM_002618
PFDN6	10471	NM_001185181
PGK1	5230	NM_000291
PHF10	55274	NM_018288
PIGA	5277	NM_002641
PIGZ	80235	NM_025163
PIK3CA	5290	NM_006218
PLCXD1	55344	NM_018390
PLK4	10733	NM_001190799
PLSCR1	5359	NM_021105
PNO1	56902	NM_020143
PNP	4860	NM_000270
PNPO	55163	NM_018129
POLA1	5422	NM_016937
POLE3	54107	NM_017443
POLQ	10721	NM_199420
PRC1	9055	NM_003981
PRIM1	5557	NM_000946
PSMA5	5686	NM_002790
PSMA6	5687	NM_002791
PSMA7	5688	NM_002792
PSMB7	5695	NM_002799
PSMB8	5696	NM_004159
PSMC3	5702	NM_002804
PSMD11	5717	NM_002815
PSMD14	10213	NM_005805
PSMD2	5708	NM_002808
PTPLAD1	51495	NM_016395
PVR	5817	NM_001135768
RABIF	5877	NM_002871
RAD51	5888	NM_001164269
RAD51C	5889	NM_002876
RANBP1	5902	NM_002882
RER1	11079	NM_007033
RFC4	5984	NM_002916
RFX5	5993	NM_000449
RNASEH1	246243	NM_002936
RNASEH2A	10535	NM_006397
RNF19B	127544	NM_001127361
RPN1	6184	NM_002950
SAR1B	51128	NM_001033503
SDHB	6390	NM_003000
SEC23B	10483	NM_001172745
SENP2	59343	NM_021627
SKA1	220134	NM_001039535
SKAP2	8935	NM_003930
SLBP	7884	NM_006527
SLC16A3	9123	NM_001042422
SLC25A40	55972	NM_018843
SLC25A5	292	NM_001152
SLC26A6	65010	NM_001040454
SLC27A2	11001	NM_001159629
SLC31A1	1317	NM_001859
SLC35A2	7355	NM_001032289
SLC35A3	23443	NM_012243
SLC38A1	81539	NM_001077484
SLMO2	51012	NM_016045
SMC1A	8243	NM_006306
SMC4	10051	NM_001002800
SMEK1	55671	NM_032560
SNAPC1	6617	NM_003082
SNRNP25	79622	NM_024571
SNRPB	6628	NM_003091
SNRPD1	6632	NM_006938
SNRPG	6637	NM_003096
SOAT1	6646	NM_003101
SPAG5	10615	NM_006461
SPC25	57405	NM_020675
SRPK1	6732	NM_003137
STIL	6491	NM_001048166
STRA13	201254	NM_144998
TBC1D22A	25771	NM_014346
TDP1	55775	NM_001008744
TFDP1	7027	NM_007111
TFG	10342	NM_001007565
TIMM17B	10245	NM_001167947
TJP2	9414	NM_001170414
TM4SF1	4071	NM_014220
TMCO1	54499	NM_019026
TMEM106C	79022	NM_001143841
TMEM14B	81853	NM_001127711
TMEM165	55858	NM_018475
TMEM30A	55754	NM_001143958
TMEM48	55706	NM_001168551
TMEM97	27346	NM_014573
TMPO	7112	NM_001032283
TOP1	7150	NM_003286
TOPBP1	11073	NM_007027
TOR1B	27348	NM_014506
TRIP11	9321	NM_004239
TRIP13	9319	NM_001166260
TTK	7272	NM_001166691
TYMS	7298	NM_001071
UBE2C	11065	NM_007019
UBE2D3	7323	NM_003340
UBE2S	27338	NM_014501
UBR7	55148	NM_001100417
UCHL5	51377	NM_015984
UCK2	7371	NM_012474
UMPS	7372	NM_000373
UNG	7374	NM_003362
VAPA	9218	NM_003574
VRK1	7443	NM_003384
VRK2	7444	NM_001130480
WDHD1	11169	NM_001008396
WDR76	79968	NM_001167941
WHSC1	7468	NM_001042424
YWHAH	7533	NM_003405
YWHAZ	7534	NM_001135699
ZNF165	7718	NM_003447
ZWILCH	55055	NM_017975
ZWINT	11130	NM_001005413
ARF6	382	NM_001663
ARHGEF16	27237	NM_014448
ATG5	9474	NM_004849
BAK1	578	NM_001188
BCL2L11	10018	NM_006538
BIRC5	332	NM_001012270
BRCA1	672	NM_007294
BUB1B	701	NM_001211
CYCS	54205	NM_018947
DHCR24	1718	NM_014762
ESPL1	9700	NM_012291
FAM82A2	55177	NM_018145
GLRX2	51022	NM_016066
HTATIP2	10553	NM_001098520
MSH2	4436	NM_000251
NRAS	4893	NM_002524
PHLDA1	22822	NM_007350
SGPL1	8879	NM_003901
SIVA1	10572	NM_006427
SOD2	6648	NM_000636
STAT1	6772	NM_007315
STK17A	9263	NM_004760
STK17B	9262	NM_004226
TRAF2	7186	NM_021138
ABCG2	9429	NM_004827
ADARB1	104	NM_001112
AMPD2	271	NM_004037
AP1S2	8905	NM_003916
ARHGAP10	79658	NM_024605
ARHGEF10	9639	NM_014629
ARL1	400	NM_001177
ARL3	403	NM_004311
ASMTL	8623	NM_001173473
ASTN2	23245	NM_001184734
B3GNT1	11041	NM_006876
BBS1	582	NM_024649
C11orf2	738	NM_013265
C4orf46	201725	NM_001008393
C6orf48	50854	NM_001040437
CARKD	55739	NM_018210
CAT	847	NM_001752
CCDC92	80212	NM_025140
CCNB1IP1	57820	NM_021178
CETN2	1069	NM_004344
CIRBP	1153	NM_001280
COL5A3	50509	NM_015719
CRY2	1408	NM_001127457
DENND5A	23258	NM_015213
DEXI	28955	NM_014015
EFHC1	114327	NM_001172420
EGR1	1958	NM_001964
EID1	23741	NM_014335
EIF3L	51386	NM_016091
EIF4B	1975	NM_001417
ESD	2098	NM_001984
FAM119B	25895	NM_015433
FGFR1OP	11116	NM_007045
FOS	2353	NM_005252
FYN	2534	NM_002037
FZD2	2535	NM_001466
FZD4	8322	NM_012193
HNRNPA0	10949	NM_006805
HSD11B2	3291	NM_000196
HTRA1	5654	NM_002775
IER2	9592	NM_004907
IFFO1	25900	NM_001039670
IL11RA	3590	NM_001142784
INPP5A	3632	NM_005539
INTS3	65123	NM_023015
JUND	3727	NM_005354
KANK3	256949	NM_198471
KDM4B	23030	NM_015015
KIAA0232	9778	NM_001100590
KLC1	3831	NM_001130107
LEPRE1	64175	NM_001146289
LIPT1	51601	NM_015929
LTBP4	8425	NM_001042544
MEIS1	4211	NM_002398
MYH10	4628	NM_005964
NCDN	23154	NM_001014839
NDST2	8509	NM_003635
NELF	26012	NM_001130969
NOL12	11078	NM_001039141
NPDC1	56654	NM_015392
NRXN2	9379	NM_015080
NUMA1	4926	NM_006185
OGG1	4968	NM_002542
OSR2	116039	NM_001142462
PARVA	55742	NM_018222
PBXIP1	57326	NM_020524
PDZD8	118987	NM_173791
PEBP1	5037	NM_002567
PGRMC2	10424	NM_006320
PLCL2	23228	NM_001144382
POGZ	23126	NM_001194937
PPAP2A	8611	NM_003711
PPP3CB	5532	NM_001142353
RAPGEF3	10411	NM_001098531
RBPJ	3516	NM_005349
RGL1	23179	NM_015149
RGS10	6001	NM_001005339
RHOBTB1	9886	NM_014836
RPL34	6164	NM_000995
RSAD1	55316	NM_018346
SAFB2	9667	NM_014649
SEC31A	22872	NM_001077206
SGCE	8910	NM_001099400
SIDT2	51092	NM_001040455
SMARCC2	6601	NM_001130420
SMPD1	6609	NM_000543
SRF	6722	NM_003131
STX18	53407	NM_016930
STX7	8417	NM_003569
SUOX	6821	NM_000456
SUV420H1	51111	NM_016028
SYNRG	11276	NM_001163544
SYT11	23208	NM_152280
TBX3	6926	NM_005996
TENC1	23371	NM_015319
TERF2IP	54386	NM_018975
TGFB1I1	7041	NM_001042454
TMEM231	79583	NM_001077416
TNKS	8658	NM_003747
TRIOBP	11078	NM_001039141
TSPAN31	6302	NM_005981
TSPYL2	64061	NM_022117
TTC28	23331	NM_001145418
TUBGCP4	27229	NM_014444
UQCRB	7381	NM_006294
USP11	8237	NM_004651
USPL1	10208	NM_005800
VPS28	51160	NM_016208
WDR13	64743	NM_001166426
WDR6	11180	NM_018031
WFS1	7466	NM_001145853
YPEL5	51646	NM_001127399
ZCCHC24	219654	NM_153367
ZFP36L2	678	NM_006887
ZNF202	7753	NM_003455
ZNF443	10224	NM_005815
LGALS1	3956	NM_002305
PDCD4	27250	NM_014456
RBM5	10181	NM_005778
ABCG1	9619	NM_004915
CCNE1	898	NM_001238
CD82	3732	NM_001024844
CDKN3	1033	NM_001130851
CENPF	1063	NM_016343
CENPM	79019	NM_001002876
CFH	3075	NM_000186
CHAF1B	8208	NM_005441
CYB5R4	51167	NM_016230
DLGAP5	9787	NM_001146015
ECHDC1	55862	NM_001002030
ERCC6L	54821	NM_017669
GINS1	9837	NM_021067
GLCE	26035	NM_015554
GMNN	51053	NM_015895
HLA-B	3106	NM_005514
HLA-DRA	3122	NM_019111
HMGB3	3149	NM_005342
KPNA2	3838	NM_002266
LACTB2	51110	NM_016027
MAPK1	5594	NM_002745
MCM4	4173	NM_005914
MCM5	4174	NM_006739
MPDU1	9526	NM_004870
MRPL13	28998	NM_014078
MYO5C	55930	NM_018728
NMD3	51068	NM_015938
NUP62CL	54830	NM_017681
OTUB2	78990	NM_023112
PASK	23178	NM_015148
PSMA3	5684	NM_002788
RACGAP1	29127	NM_001126103
RAD51AP1	10635	NM_001130862
RECQL4	9401	NM_004260
SFMBT1	51460	NM_001005158
TFDP2	7029	NM_001178138
TIMELESS	8914	NM_003920
TIPIN	54962	NM_017858
TMEM185B	79134	NR_000034
TROAP	10024	NM_001100620
USP14	9097	NM_001037334
BAX	581	NM_004324
FARP2	9855	NM_014808
FBXL12	54850	NM_017703
LUC7L	55692	NM_018032
PCDH9	5101	NM_020403
PFKM	5213	NM_000289
PIP4K2A	5305	NM_005028
PLA2G4C	8605	NM_001159322
SETD1B	23067	NM_015048
SMTN	6525	NM_006932
STX2	2054	NM_001980
TACC1	6867	NM_001122824
TMEM8B	51754	NM_001042589
ZNF20	7568	NM_021143
ZNF516	9658	NM_014643

## Sheet: JUN
GeneSymbol	ENTREZ_GENE_ID	Refseq
ANXA3	306	NM_005139
CAPN2	824	NM_001146068
CHEK2	11200	NM_001005735
CKS1B	1163	NM_001826
DDR1	780	NM_001954
EFNA1	1942	NM_004428
ETFA	2108	NM_000126
IL4R	3566	NM_000418
ITPKC	80271	NM_025194
LAMB3	3914	NM_000228
MT2A	4502	NM_005953
NEAT1	283131	NR_028272
NEK2	4751	NM_002497
OXSR1	9943	NM_005109
PLAU	5328	NM_001145031
PLEK2	26499	NM_016445
PLOD2	5352	NM_000935
RRM2	6241	NM_001034
S100A6	6277	NM_014624
SLC20A1	6574	NM_005415
TAGLN2	8407	NM_003564
TNFAIP1	7126	NM_021137
DDIT4	54541	NM_019058
GPX1	2876	NM_000581
CYR61	3491	NM_001554
GYPC	2995	NM_002101
LAPTM4A	9741	NM_014713
LTBP3	4054	NM_001130144
KRT19	3880	NM_002276
ADIPOR1	51094	NM_001127687
BACH1	571	NM_001186
C11orf80	79703	NM_024650
C20orf24	55969	NM_018840
CISD1	55847	NM_018464
COPB2	9276	NM_004766
DIAPH1	1729	NM_001079812
DTL	51514	NM_016448
DUSP10	11221	NM_007207
EIF4E	1977	NM_001130678
ENTPD7	57089	NM_020354
GOT1	2805	NM_002079
HIST1H2AC	8334	NM_003512
HIST1H2AD	3013	NM_003530
HIST1H2AG	8969	NM_021064
HIST1H2BC	8347	NM_003526
HIST1H2BD	3017	NM_021063
HIST1H2BF	8343	NM_003522
HIST1H2BK	85236	NM_080593
HIST1H4H	8365	NM_003543
HK2	3099	NM_000189
HN1	51155	NM_001002032
ILF2	3608	NM_004515
INTS7	25896	NM_015434
ISG20	3669	NM_002201
ITGA2	3673	NM_002203
MAP2K3	5606	NM_002756
MRPS11	64963	NM_022839
NCBP1	4686	NM_002486
OAS1	4938	NM_001032409
RPA3	6119	NM_002947
RPN2	6185	NM_001135771
SERP1	27230	NM_014445
SP140L	93349	NM_138402
TOM1L1	10040	NM_005486
YAP1	10413	NM_001130145
BCL10	8915	NM_003921
GSPT1	2935	NM_001130006
IFI6	2537	NM_002038
MRPS30	10884	NM_016640
PAK1	5058	NM_001128620
ADAMTS1	9510	NM_006988
ATF3	467	NM_001030287
C16orf45	89927	NM_001142469
CALD1	800	NM_004342
CAP2	10486	NM_006366
CASD1	64921	NM_022900
CREB3L2	64764	NM_194071
GLI1	2735	NM_001160045
GLS	2744	NM_014905
IGFBP6	3489	NM_002178
MYST4	23522	NM_012330
NR2F1	7025	NM_005654
PDE2A	5138	NM_001143839
STAT5B	6777	NM_012448
TFE3	7030	NM_006521
TUBG2	27175	NM_016437
TXNIP	10628	NM_006472
VAMP5	10791	NM_006634
VIM	7431	NM_003380
JUN	3725	NM_002228
GPR87	53836	NM_023915
HIST2H2AA3	723790	NM_001040874
PLS1	5357	NM_001145319
CSDC2	27254	NM_014460
ZNF187	7741	NM_001023560
